# Supplementary material for: Association of the gut microbiome with kidney function and damage in the Hispanic Community Health Study/Study of Latinos (HCHS/SOL)
Source: Gut Microbes. 2023 Mar 7;15(1):2186685. doi: 10.1080/19490976.2023.2186685 (PMC10012940; doi:10.1080/19490976.2023.2186685)
Supplement: Supplemental Material [file KGMI_A_2186685_SM5435.zip]

Archive with 2 entries (2 files):
- supp_tables_kidney_1_17_23.xlsx
- SUPPLEMENTARY FIGURES_1_17_23.docx
