# Supplementary material for: Association of the gut microbiome with kidney function and damage in the Hispanic Community Health Study/Study of Latinos (HCHS/SOL)
Source: Gut Microbes. 2023 Mar 7;15(1):2186685. doi: 10.1080/19490976.2023.2186685 (PMC10012940; doi:10.1080/19490976.2023.2186685)
Supplement: Supplemental Material [file KGMI_A_2186685_SM5435.zip › supp_tables_kidney_1_17_23.xlsx]

## Sheet: S1
Supplementary Table 1. Characteristics of participants with and without low eGFR (<60 ml/min/1.73m2).
	Low eGFR (<60 ml/min/1.73m2)	High eGFR (>=60 ml/min/1.73m2)	p-value
N	82	2356
Age, years (mean ± SD)	65.7 ± 8.6	55.8 ± 10.9	<0.0001
Sex (%)			0.3
Female	72	65.8
Male	28	34.2
Field center (%)			0.12
Bronx	36.6	24.9
Chicago	25.6	28.3
Miami	17.1	20.4
San Diego	20.7	26.4
Hispanic/Latino background (%)			0.01
Dominican	8.5	10
Central American	9.8	9.1
Cuban	13.4	13.2
Mexican	31.7	42.7
Puerto Rican	32.9	16.7
South American	3.7	7
Mixed/missing	0	1.3
U.S. nativity (%)			0.74
Not born in U.S.	84.1	86.1
Born in U.S.	15.9	13.9
Antibiotics (%)			0.31
No antibiotics	78	72.3
Antibiotics	22	27.7
Bristol stool type (%)			0.1
1	3.7	3.8
2	25.6	19.7
3	17.1	16.3
4	18.3	30.3
5	2.4	4.1
6	9.8	11.3
7	11	5
8	12.2	9.6
Income (%)			0.007
Less than $30000	70.7	56.6
$30000 or more	22	38.8
Missing	7.3	4.6
Educational attainment (%)			0.0006
Less than HS	57.3	35.2
HS or equivalent	12.2	21.9
More than HS	29.3	41.8
Missing	1.2	1.1
Cigarette smoking (%)			0.93
Never	63.4	62.9
Former	22	23.5
Current	14.6	13.5
Alcohol use (%)			0.002
Non-drinker	64.6	45.1
Low-level use	34.1	51.5
High-level use	1.2	3.4
Alternate Healthy Eating Index 2010 score (mean ± SD)	50.2 ± 7.4	50.4 ± 7.6	0.95
Predicted sodium intake, mg/d (mean ± SD)	2654.5 ± 851.7	2989.7 ± 842.4	0.0001
Low sodium diet (%)			0.97
Not low sodium diet	76.8	76
Low sodium diet	23.2	24
Predicted protein intake, g/d (mean ± SD)	68.5 ± 18.5	76.2 ± 18.2	<0.0001
High protein/low carb diet (%)			0.21
Not high protein/low carb diet	90.2	84.6
High protein/low carb diet	9.8	15.4
Protein supplements (%)			0.26
No protein supplements	100	97.4
Protein supplements	0	2.6
GPAQ total physical activity, MET-min/d (mean ± SD)	341.1 ± 577.1	567.4 ± 907.2	0.07
BMI, kg/m2 (mean ± SD)	31.7 ± 7.4	30 ± 5.8	0.08
Waist to hip ratio (mean ± SD)	1 ± 0.1	0.9 ± 0.1	0.006
Systolic blood pressure, mm Hg (mean ± SD)	135.1 ± 20.7	124.4 ± 17.9	<0.0001
Diastolic blood pressure, mm Hg (mean ± SD)	72 ± 10.3	72.9 ± 10.5	0.53
Triglycerides, mg/dL (mean ± SD)	146 ± 74	128 ± 92.6	0.002
High density lipoprotein cholesterol, mg/dL (mean ± SD)	48.7 ± 14.2	51.9 ± 15	0.04
Fasting glucose, mg/dL (mean ± SD)	120.3 ± 53.7	111.5 ± 41.5	0.03
Hypertension medication (%)			<0.0001
Not taking hypertension meds	25.6	66.8
Taking hypertesion meds	74.4	33.2
Diabetes medication (%)			<0.0001
Not taking diabetes meds	52.4	81.1
Taking diabetes meds	47.6	18.9
Lipid-lowering medication (%)			<0.0001
Not taking lipid-lowering meds	72	92.3
Taking lipid-lowering meds	28	7.7
eGFR, ml/min/1.73m2 (mean ± SD)	46.8 ± 11.9	101.8 ± 16.7	<0.0001
Urinary albumin:creatinine ratio (mean ± SD)	484.2 ± 1332.2	23.4 ± 133.6	<0.0001

## Sheet: S2
Supplementary Table 2. Characteristics of participants with and without high urinary albumin to creatinine ratio (>=30).
	High UAC ratio (>=30)	Low UAC ratio (<30)	p-value
N	241	2197
Age, years (mean ± SD)	58.6 ± 10.3	55.9 ± 11	0.0004
Sex (%)			0.001
Female	56.4	67.1
Male	43.6	32.9
Field center (%)			0.74
Bronx	28.2	24.9
Chicago	27.4	28.3
Miami	19.1	20.4
San Diego	25.3	26.4
Hispanic/Latino background (%)			0.008
Dominican	5.8	10.4
Central American	7.1	9.4
Cuban	12.4	13.3
Mexican	43.2	42.2
Puerto Rican	25.3	16.4
South American	5.4	7
Mixed/missing	0.8	1.3
U.S. nativity (%)			0.67
Not born in U.S.	87.1	85.9
Born in U.S.	12.9	14.1
Antibiotics (%)			0.53
No antibiotics	70.5	72.7
Antibiotics	29.5	27.3
Bristol stool type (%)			0.23
1	2.9	3.9
2	21.6	19.7
3	17.4	16.2
4	27.4	30.2
5	2.1	4.2
6	9.1	11.5
7	7.1	5
8	12.4	9.3
Income (%)			0.08
Less than $30000	63.1	56.4
$30000 or more	31.5	38.9
Missing	5.4	4.6
Educational attainment (%)			0.007
Less than HS	44.4	35
HS or equivalent	22.4	21.5
More than HS	31.5	42.4
Missing	1.7	1.1
Cigarette smoking (%)			0.03
Never	55.2	63.8
Former	28.2	22.9
Current	16.6	13.2
Alcohol use (%)			0.64
Non-drinker	48.5	45.4
Low-level use	48.5	51.2
High-level use	2.9	3.4
Alternate Healthy Eating Index 2010 score (mean ± SD)	50.6 ± 8	50.4 ± 7.5	0.9
Predicted sodium intake, mg/d (mean ± SD)	3012.2 ± 825.4	2974.7 ± 846.9	0.43
Low sodium diet (%)			0.12
Not low sodium diet	71.8	76.5
Low sodium diet	28.2	23.5
Predicted protein intake, g/d (mean ± SD)	77.9 ± 18.4	75.8 ± 18.2	0.12
High protein/low carb diet (%)			0.14
Not high protein/low carb diet	81.3	85.2
High protein/low carb diet	18.7	14.8
Protein supplements (%)			0.05
No protein supplements	99.6	97.3
Protein supplements	0.4	2.7
GPAQ total physical activity, MET-min/d (mean ± SD)	487.7 ± 862.3	567.7 ± 902.7	0.08
BMI, kg/m2 (mean ± SD)	30.9 ± 6.7	29.9 ± 5.7	0.08
Waist to hip ratio (mean ± SD)	1 ± 0.1	0.9 ± 0.1	<0.0001
Systolic blood pressure, mm Hg (mean ± SD)	135.5 ± 22.2	123.5 ± 17.2	<0.0001
Diastolic blood pressure, mm Hg (mean ± SD)	76.2 ± 12.3	72.5 ± 10.2	<0.0001
Triglycerides, mg/dL (mean ± SD)	151.5 ± 127.5	126.1 ± 87	0.0001
High density lipoprotein cholesterol, mg/dL (mean ± SD)	48.6 ± 15.1	52.2 ± 15	0.0001
Fasting glucose, mg/dL (mean ± SD)	143.2 ± 76.4	108.4 ± 34.6	<0.0001
Hypertension medication (%)			<0.0001
Not taking hypertension meds	49.4	67.2
Taking hypertesion meds	50.6	32.8
Diabetes medication (%)			<0.0001
Not taking diabetes meds	57.3	82.6
Taking diabetes meds	42.7	17.4
Lipid-lowering medication (%)			0.0001
Not taking lipid-lowering meds	84.6	92.4
Taking lipid-lowering meds	15.4	7.6
eGFR, ml/min/1.73m2 (mean ± SD)	90.7 ± 26.7	100.9 ± 18.0	<0.0001
Urinary albumin:creatinine ratio (mean ± SD)	341.7 ± 861.4	5.7 ± 5.1	<0.0001

## Sheet: S3
Supplementary Table 3. Characteristics of participants with and without diabetes.
	Diabetes	No diabetes	p-value
N	698	1740
Age, years (mean ± SD)	59.5 ± 9.1	54.8 ± 11.4	<0.0001
Sex (%)			0.48
Female	64.9	66.5
Male	35.1	33.5
Field center (%)			0.02
Bronx	25.5	25.2
Chicago	31.1	27.1
Miami	16.6	21.7
San Diego	26.8	26
Hispanic/Latino background (%)			0.006
Dominican	8.7	10.5
Central American	9.5	9
Cuban	10.6	14.3
Mexican	44.8	41.3
Puerto Rican	20.2	16.1
South American	5.4	7.4
Mixed/missing	0.7	1.4
U.S. nativity (%)			0.0002
Not born in U.S.	90.3	84.3
Born in U.S.	9.7	15.7
Antibiotics (%)			0.57
No antibiotics	73.4	72.1
Antibiotics	26.6	27.9
Bristol stool type (%)			0.18
1	4.2	3.7
2	22.6	18.8
3	15.5	16.6
4	26.4	31.3
5	4	4
6	11	11.4
7	5.7	4.9
8	10.6	9.3
Income (%)			<0.0001
Less than $30000	63.9	54.4
$30000 or more	30.5	41.3
Missing	5.6	4.4
Educational attainment (%)			<0.0001
Less than HS	45	32.3
HS or equivalent	21.1	21.8
More than HS	33.4	44.5
Missing	0.6	1.4
Cigarette smoking (%)			0.02
Never	61.9	63.4
Former	26.6	22.2
Current	11.5	14.4
Alcohol use (%)			<0.0001
Non-drinker	55.3	41.9
Low-level use	42.6	54.3
High-level use	2.1	3.8
Alternate Healthy Eating Index 2010 score (mean ± SD)	51.3 ± 7.3	50 ± 7.7	0.0001
Predicted sodium intake, mg/d (mean ± SD)	2914.5 ± 802.8	3004 ± 859.9	0.06
Low sodium diet (%)			0.01
Not low sodium diet	72.6	77.4
Low sodium diet	27.4	22.6
Predicted protein intake, g/d (mean ± SD)	75.1 ± 18.1	76.3 ± 18.3	0.22
High protein/low carb diet (%)			0.003
Not high protein/low carb diet	81.2	86.2
High protein/low carb diet	18.8	13.8
Protein supplements (%)			0.15
No protein supplements	98.3	97.2
Protein supplements	1.7	2.8
GPAQ total physical activity, MET-min/d (mean ± SD)	512.5 ± 887.5	578.7 ± 903	0.008
BMI, kg/m2 (mean ± SD)	31.2 ± 6.2	29.5 ± 5.6	<0.0001
Waist to hip ratio (mean ± SD)	1 ± 0.1	0.9 ± 0.1	<0.0001
Systolic blood pressure, mm Hg (mean ± SD)	128.3 ± 17.7	123.3 ± 18.1	<0.0001
Diastolic blood pressure, mm Hg (mean ± SD)	73.3 ± 9.9	72.6 ± 10.7	0.11
Triglycerides, mg/dL (mean ± SD)	156.9 ± 121.8	117.2 ± 74.1	<0.0001
High density lipoprotein cholesterol, mg/dL (mean ± SD)	47.8 ± 13.8	53.4 ± 15.2	<0.0001
Fasting glucose, mg/dL (mean ± SD)	149.2 ± 63.4	96.9 ± 8.6	<0.0001
Hypertension medication (%)			<0.0001
Not taking hypertension meds	43.4	74.3
Taking hypertesion meds	56.6	25.7
Diabetes medication (%)			<0.0001
Not taking diabetes meds	30.5	100
Taking diabetes meds	69.5	0
Lipid-lowering medication (%)			<0.0001
Not taking lipid-lowering meds	81.5	95.6
Taking lipid-lowering meds	18.5	4.4
eGFR, ml/min/1.73m2 (mean ± SD)	96.7 ± 21.4	101.2 ± 18.2	<0.0001
Urinary albumin:creatinine ratio (mean ± SD)	92.2 ± 510.7	17.5 ± 101.9	<0.0001
Chronic kidney disease (%)			<0.0001
No CKD	78.8	91.7
CKD	21.2	8.3

## Sheet: S4
Supplementary Table 4. Association of kidney traits (predictors) with gut microbiome Shannon diversity index (outcome). Each predictor was modeled separately. Model 1 is adjusted for age, sex, field center, Hispanic/Latino background, U.S. nativity, antibiotic use, and Bristol stool type. Model 2 is adjusted for all Model 1 variables plus the alterante healthy eating index 2010 score, predicted s…
	Model 1		Model 2		Model 3
Predictor	B (95% CI)	p-value	B (95% CI)	p-value	B (95% CI)	p-value
eGFR (continuous)	7e-04 (-5e-04, 0.0019)	0.2333	6e-04 (-6e-04, 0.0018)	0.3236	0 (-0.0012, 0.0012)	0.9868
eGFR (binary)	0.0622 (-0.0398, 0.1642)	0.2321	0.0722 (-0.0301, 0.1746)	0.1667	0.0801 (-0.0226, 0.1828)	0.1263
log(UAC ratio) (continuous)	-0.0085 (-0.0225, 0.0056)	0.2388	-0.0076 (-0.0218, 0.0065)	0.2899	-0.0051 (-0.02, 0.0098)	0.5014
UAC ratio (binary)	-0.0402 (-0.1012, 0.0209)	0.1977	-0.0392 (-0.1005, 0.0221)	0.2102	-0.0304 (-0.0938, 0.0331)	0.3481
CKD	-0.0306 (-0.0871, 0.0259)	0.2889	-0.0285 (-0.0854, 0.0283)	0.3255	-0.0216 (-0.0801, 0.0368)	0.4683

## Sheet: S5
Supplementary Table 5. Association of kidney traits (predictors) with gut microbiome overall composition, as indicated by the Jensen Shannon Divergence and the generalized UniFrac distance (outcomes). Each predictor was modeled separately. Model 1 is adjusted for age, sex, field center, Hispanic/Latino background, U.S. nativity, antibiotic use, and Bristol stool type. Model 2 is adjusted for all …
	Jensen Shannon Divergence						Generalized UniFrac distance
	Model 1		Model 2		Model 3		Model 1		Model 2		Model 3
Predictor	R-squared (%)	p-value	R-squared (%)	p-value	R-squared (%)	p-value	R-squared (%)	p-value	R-squared (%)	p-value	R-squared (%)	p-value
eGFR (continuous)	0.144	0.003	0.13	0.011	0.188	0.001	0.14	0.001	0.117	0.002	0.113	0.001
eGFR (binary)	0.06	0.138	0.06	0.124	0.049	0.212	0.05	0.167	0.046	0.227	0.042	0.303
log(UAC ratio) (continuous)	0.083	0.051	0.069	0.076	0.052	0.207	0.093	0.003	0.079	0.016	0.049	0.158
UAC ratio (binary)	0.063	0.122	0.056	0.161	0.045	0.262	0.074	0.02	0.065	0.036	0.043	0.27
CKD	0.069	0.095	0.06	0.133	0.045	0.256	0.078	0.016	0.066	0.032	0.042	0.318

## Sheet: S6
Supplementary Table 6. Association of kidney traits (predictors) with gut microbiome diversity (Shannon index) and overall composition (Jensen Shannon Divergence), stratified by diabetes status. Each predictor was modeled separately. Models are adjusted for age, sex, field center, Hispanic/Latino background, U.S. nativity, antibiotic use, Bristol stool type, alternate healthy eating index 2010 sc…
	Participants without diabetes (n=1740)		Participants with diabetes (n=698)		P-interaction
Outcome: Shannon index
	B (95% CI)	p-value	B (95% CI)	p-value
eGFR (continuous)	1e-04 (-0.0015, 0.0016)	0.949	-4e-04 (-0.0023, 0.0015)	0.6589	0.7364
eGFR (binary)	0.0381 (-0.1135, 0.1897)	0.6224	0.1275 (-0.0141, 0.2691)	0.078	0.4165
log(UAC ratio) (continuous)	-0.0235 (-0.0433, -0.0037)	0.0199	0.0173 (-0.0061, 0.0408)	0.1476	0.0069
UAC ratio (binary)	-0.0957 (-0.1817, -0.0097)	0.0294	0.0525 (-0.0443, 0.1494)	0.2879	0.0246
CKD	-0.0773 (-0.1566, 0.002)	0.0563	0.0524 (-0.0363, 0.141)	0.2475	0.0325
Outcome: JSD
	R-squared (%)	p-value	R-squared (%)	p-value
eGFR (continuous)	0.089	0.111	0.568	0.001	0.154
eGFR (binary)	0.041	0.557	0.254	0.073	0.304
log(UAC ratio) (continuous)	0.152	0.013	0.165	0.219	0.012
UAC ratio (binary)	0.134	0.03	0.154	0.271	0.008
CKD	0.111	0.048	0.13	0.37	0.023

## Sheet: S7
Supplementary Table 7. Association of continuous eGFR (predictor) with species. Analysis of Compositions of Microbiomes (ANCOM2) was used to identify species related to eGFR. Regression coefficients were obtained by modelling the effect of eGFR on centered log ratio (CLR)-transformed species in multivariable linear regression. Q-values were obtained by adjusting the regression p-values for the fa…
kingdom	phylum	class	order	family	genus	species	Normal eGFR (>=60) (mean; median (IQR))	Low eGFR (<60) (mean; median (IQR))	model	W_stat	ANCOM detection level	beta	l95ci	u95ci	pval	qval
Bacteria	Firmicutes	Clostridia	Clostridiales	Lachnospiraceae	Lachnoclostridium	[Clostridium] clostridioforme	0.102 ; 0.0338 ( 0.0225 , 0.0542 )	0.1271 ; 0.0455 ( 0.0282 , 0.0897 )	cov1	886	0.7	-0.0047254	-0.00704644	-0.00240435	6.79407e-05	0.00444257
Bacteria	Firmicutes	Clostridia	Clostridiales	Lachnospiraceae	Lachnoclostridium	[Clostridium] clostridioforme	0.102 ; 0.0338 ( 0.0225 , 0.0542 )	0.1271 ; 0.0455 ( 0.0282 , 0.0897 )	cov2	900	0.7	-0.00471135	-0.00704576	-0.00237693	7.85249e-05	0.0132034
Bacteria	Firmicutes	Clostridia	Clostridiales	Lachnospiraceae	Lachnoclostridium	[Clostridium] clostridioforme	0.102 ; 0.0338 ( 0.0225 , 0.0542 )	0.1271 ; 0.0455 ( 0.0282 , 0.0897 )	cov3	1055	0.8	-0.00614682	-0.00852603	-0.00376761	4.42403e-07	0.000260354
Bacteria	Firmicutes	Clostridia	Clostridiales	Eubacteriaceae	Eubacterium	[Eubacterium] hallii	0.3652 ; 0.3056 ( 0.1421 , 0.4845 )	0.2571 ; 0.1609 ( 0.0692 , 0.3234 )	cov1	982	0.8	0.00685504	0.00432776	0.00938232	1.15584e-07	0.000136043
Bacteria	Firmicutes	Clostridia	Clostridiales	Eubacteriaceae	Eubacterium	[Eubacterium] hallii	0.3652 ; 0.3056 ( 0.1421 , 0.4845 )	0.2571 ; 0.1609 ( 0.0692 , 0.3234 )	cov2	975	0.8	0.00670431	0.00415071	0.00925791	2.87874e-07	0.000338827
Bacteria	Firmicutes	Clostridia	Clostridiales	Eubacteriaceae	Eubacterium	[Eubacterium] hallii	0.3652 ; 0.3056 ( 0.1421 , 0.4845 )	0.2571 ; 0.1609 ( 0.0692 , 0.3234 )	cov3	973	0.8	0.00684923	0.00421338	0.00948508	3.79881e-07	0.000260354
Bacteria	Firmicutes	Clostridia	Clostridiales	Lachnospiraceae		[Eubacterium] rectale	3.2386 ; 2.4244 ( 0.7308 , 4.7259 )	2.5116 ; 1.5281 ( 0.2966 , 3.5852 )	cov1	822	0.6	0.00617946	0.00250019	0.00985873	0.0010095	0.0176897
Bacteria	Firmicutes	Clostridia	Clostridiales	Lachnospiraceae		[Eubacterium] rectale	3.2386 ; 2.4244 ( 0.7308 , 4.7259 )	2.5116 ; 1.5281 ( 0.2966 , 3.5852 )	cov2	871	0.7	0.00637371	0.00265561	0.0100918	0.000791872	0.0265553
Bacteria	Firmicutes	Clostridia	Clostridiales	Lachnospiraceae		[Eubacterium] rectale	3.2386 ; 2.4244 ( 0.7308 , 4.7259 )	2.5116 ; 1.5281 ( 0.2966 , 3.5852 )	cov3	983	0.8	0.00784977	0.00403204	0.0116675	5.75154e-05	0.00451304
Bacteria	Firmicutes	Clostridia	Clostridiales	Lachnospiraceae	Anaerostipes	Anaerostipes sp. CAG:276	0.0038 ; 0 ( 0 , 7e-04 )	0.0144 ; 1e-04 ( 0 , 0.0014 )	cov1	1030	0.8	-0.0105833	-0.0172268	-0.00393986	0.00181527	0.026492
Bacteria	Firmicutes	Clostridia	Clostridiales	Lachnospiraceae	Anaerostipes	Anaerostipes sp. CAG:276	0.0038 ; 0 ( 0 , 7e-04 )	0.0144 ; 1e-04 ( 0 , 0.0014 )	cov2	1021	0.8	-0.0105011	-0.0171951	-0.00380706	0.00213087	0.042509
Bacteria	Firmicutes	Clostridia	Clostridiales	Lachnospiraceae	Anaerostipes	Anaerostipes sp. CAG:276	0.0038 ; 0 ( 0 , 7e-04 )	0.0144 ; 1e-04 ( 0 , 0.0014 )	cov3	1075	0.9	-0.0122315	-0.0191299	-0.00533314	0.00051942	0.0174086
Bacteria	Bacteroidetes	Bacteroidia	Bacteroidales	Bacteroidaceae	Bacteroides	Bacteroides caccae CAG:21	0.6232 ; 0.2739 ( 0.0452 , 0.7628 )	1.1564 ; 0.6031 ( 0.1179 , 1.2835 )	cov1	602	Not detected	-0.00565257	-0.0103724	-0.000932699	0.0189894	0.112689
Bacteria	Bacteroidetes	Bacteroidia	Bacteroidales	Bacteroidaceae	Bacteroides	Bacteroides caccae CAG:21	0.6232 ; 0.2739 ( 0.0452 , 0.7628 )	1.1564 ; 0.6031 ( 0.1179 , 1.2835 )	cov2	465	Not detected	-0.0055071	-0.0102785	-0.000735682	0.0237739	0.158988
Bacteria	Bacteroidetes	Bacteroidia	Bacteroidales	Bacteroidaceae	Bacteroides	Bacteroides caccae CAG:21	0.6232 ; 0.2739 ( 0.0452 , 0.7628 )	1.1564 ; 0.6031 ( 0.1179 , 1.2835 )	cov3	898	0.7	-0.00695331	-0.0118834	-0.00202325	0.00574709	0.0669735
Bacteria	Bacteroidetes	Bacteroidia	Bacteroidales	Bacteroidaceae	Bacteroides	Bacteroides faecis CAG:32	0.3587 ; 0.051 ( 0.0217 , 0.156 )	0.3018 ; 0.0587 ( 0.0243 , 0.1555 )	cov1	324	Not detected	-0.00490816	-0.0095121	-0.000304215	0.0367661	0.1658
Bacteria	Bacteroidetes	Bacteroidia	Bacteroidales	Bacteroidaceae	Bacteroides	Bacteroides faecis CAG:32	0.3587 ; 0.051 ( 0.0217 , 0.156 )	0.3018 ; 0.0587 ( 0.0243 , 0.1555 )	cov2	732	0.6	-0.00588713	-0.0105361	-0.00123814	0.0131328	0.120497
Bacteria	Bacteroidetes	Bacteroidia	Bacteroidales	Bacteroidaceae	Bacteroides	Bacteroides faecis CAG:32	0.3587 ; 0.051 ( 0.0217 , 0.156 )	0.3018 ; 0.0587 ( 0.0243 , 0.1555 )	cov3	836	0.7	-0.00655291	-0.0113582	-0.00174762	0.00757269	0.0788766
Bacteria	Bacteroidetes	Bacteroidia	Bacteroidales	Bacteroidaceae	Bacteroides	Bacteroides sp. 43_46	0.7675 ; 0.4368 ( 0.1816 , 0.9619 )	1.2874 ; 0.7306 ( 0.2461 , 1.5391 )	cov1	583	Not detected	-0.00411328	-0.0073013	-0.000925264	0.0115067	0.0851787
Bacteria	Bacteroidetes	Bacteroidia	Bacteroidales	Bacteroidaceae	Bacteroides	Bacteroides sp. 43_46	0.7675 ; 0.4368 ( 0.1816 , 0.9619 )	1.2874 ; 0.7306 ( 0.2461 , 1.5391 )	cov2	451	Not detected	-0.0039105	-0.00712857	-0.000692441	0.0173086	0.136209
Bacteria	Bacteroidetes	Bacteroidia	Bacteroidales	Bacteroidaceae	Bacteroides	Bacteroides sp. 43_46	0.7675 ; 0.4368 ( 0.1816 , 0.9619 )	1.2874 ; 0.7306 ( 0.2461 , 1.5391 )	cov3	860	0.7	-0.00539733	-0.00871551	-0.00207915	0.00145049	0.0328313
Bacteria	Firmicutes	Clostridia	Clostridiales	Clostridiaceae	Clostridium	Clostridium bolteae CAG:59	0.0768 ; 0.0214 ( 0.0101 , 0.0465 )	0.1232 ; 0.0332 ( 0.0122 , 0.097 )	cov1	945	0.8	-0.00558229	-0.00889805	-0.00226654	0.000981631	0.0176897
Bacteria	Firmicutes	Clostridia	Clostridiales	Clostridiaceae	Clostridium	Clostridium bolteae CAG:59	0.0768 ; 0.0214 ( 0.0101 , 0.0465 )	0.1232 ; 0.0332 ( 0.0122 , 0.097 )	cov2	883	0.7	-0.00527435	-0.00861913	-0.00192956	0.00201977	0.0417066
Bacteria	Firmicutes	Clostridia	Clostridiales	Clostridiaceae	Clostridium	Clostridium bolteae CAG:59	0.0768 ; 0.0214 ( 0.0101 , 0.0465 )	0.1232 ; 0.0332 ( 0.0122 , 0.097 )	cov3	1027	0.8	-0.00627056	-0.00969893	-0.00284219	0.000343986	0.0130955
Bacteria	Firmicutes	Clostridia	Clostridiales	Clostridiaceae	Clostridium	Clostridium clostridioforme CAG:132	0.0245 ; 0.0016 ( 6e-04 , 0.0065 )	0.0406 ; 0.0041 ( 0.0012 , 0.0141 )	cov1	1145	0.9	-0.010874	-0.015615	-0.00613304	7.26802e-06	0.00213862
Bacteria	Firmicutes	Clostridia	Clostridiales	Clostridiaceae	Clostridium	Clostridium clostridioforme CAG:132	0.0245 ; 0.0016 ( 6e-04 , 0.0065 )	0.0406 ; 0.0041 ( 0.0012 , 0.0141 )	cov2	1138	0.9	-0.0101821	-0.0149504	-0.00541376	2.95035e-05	0.00868142
Bacteria	Firmicutes	Clostridia	Clostridiales	Clostridiaceae	Clostridium	Clostridium clostridioforme CAG:132	0.0245 ; 0.0016 ( 6e-04 , 0.0065 )	0.0406 ; 0.0041 ( 0.0012 , 0.0141 )	cov3	1151	0.9	-0.0117401	-0.0166102	-0.0068701	2.43532e-06	0.000818642
Bacteria	Firmicutes	Clostridia	Clostridiales	Clostridiaceae	Clostridium	Clostridium clostridioforme CAG:511	0.021 ; 0.0018 ( 8e-04 , 0.0058 )	0.0248 ; 0.0045 ( 0.0016 , 0.0116 )	cov1	1109	0.9	-0.00887248	-0.0131435	-0.00460148	4.81798e-05	0.00444257
Bacteria	Firmicutes	Clostridia	Clostridiales	Clostridiaceae	Clostridium	Clostridium clostridioforme CAG:511	0.021 ; 0.0018 ( 8e-04 , 0.0058 )	0.0248 ; 0.0045 ( 0.0016 , 0.0116 )	cov2	1109	0.9	-0.00846957	-0.0127703	-0.00416889	0.00011641	0.0171269
Bacteria	Firmicutes	Clostridia	Clostridiales	Clostridiaceae	Clostridium	Clostridium clostridioforme CAG:511	0.021 ; 0.0018 ( 8e-04 , 0.0058 )	0.0248 ; 0.0045 ( 0.0016 , 0.0116 )	cov3	1142	0.9	-0.0105101	-0.0148953	-0.0061249	2.78213e-06	0.000818642
Bacteria	Firmicutes	Clostridia	Clostridiales	Clostridiaceae	Clostridium	Clostridium sp. CAG:122	0.0221 ; 0.002 ( 7e-04 , 0.0089 )	0.006 ; 0.0013 ( 4e-04 , 0.0035 )	cov1	1085	0.9	0.0130823	0.007808	0.0183565	1.23926e-06	0.000486203
Bacteria	Firmicutes	Clostridia	Clostridiales	Clostridiaceae	Clostridium	Clostridium sp. CAG:122	0.0221 ; 0.002 ( 7e-04 , 0.0089 )	0.006 ; 0.0013 ( 4e-04 , 0.0035 )	cov2	1034	0.8	0.0115042	0.00619434	0.016814	2.25407e-05	0.00868142
Bacteria	Firmicutes	Clostridia	Clostridiales	Clostridiaceae	Clostridium	Clostridium sp. CAG:122	0.0221 ; 0.002 ( 7e-04 , 0.0089 )	0.006 ; 0.0013 ( 4e-04 , 0.0035 )	cov3	1021	0.8	0.0114453	0.00601267	0.0168779	3.76404e-05	0.00404789
Bacteria	Firmicutes	Clostridia	Clostridiales	Clostridiaceae	Clostridium	Clostridium sp. CAG:127	0.4142 ; 0.0094 ( 0.0041 , 0.2647 )	0.3373 ; 0.0059 ( 0.0028 , 0.0473 )	cov1	1108	0.9	0.0123513	0.00630756	0.018395	6.37411e-05	0.00444257
Bacteria	Firmicutes	Clostridia	Clostridiales	Clostridiaceae	Clostridium	Clostridium sp. CAG:127	0.4142 ; 0.0094 ( 0.0041 , 0.2647 )	0.3373 ; 0.0059 ( 0.0028 , 0.0473 )	cov2	1099	0.9	0.0115139	0.00542506	0.0176028	0.000215052	0.0211317
Bacteria	Firmicutes	Clostridia	Clostridiales	Clostridiaceae	Clostridium	Clostridium sp. CAG:127	0.4142 ; 0.0094 ( 0.0041 , 0.2647 )	0.3373 ; 0.0059 ( 0.0028 , 0.0473 )	cov3	1119	0.9	0.0127306	0.00646694	0.0189943	6.99057e-05	0.00483994
Bacteria	Firmicutes	Clostridia	Clostridiales	Clostridiaceae	Clostridium	Clostridium sp. CAG:264	0.0926 ; 0.0027 ( 8e-04 , 0.009 )	0.0459 ; 0.002 ( 7e-04 , 0.0061 )	cov1	1003	0.8	0.010948	0.00497996	0.016916	0.000330256	0.00996697
Bacteria	Firmicutes	Clostridia	Clostridiales	Clostridiaceae	Clostridium	Clostridium sp. CAG:264	0.0926 ; 0.0027 ( 8e-04 , 0.009 )	0.0459 ; 0.002 ( 7e-04 , 0.0061 )	cov2	935	0.7	0.00986561	0.00384978	0.0158814	0.00132503	0.033821
Bacteria	Firmicutes	Clostridia	Clostridiales	Clostridiaceae	Clostridium	Clostridium sp. CAG:264	0.0926 ; 0.0027 ( 8e-04 , 0.009 )	0.0459 ; 0.002 ( 7e-04 , 0.0061 )	cov3	916	0.7	0.010305	0.00411213	0.0164978	0.00112396	0.0269979
Bacteria	Firmicutes	Clostridia	Clostridiales	Clostridiaceae	Clostridium	Clostridium sp. CAG:505	0.01 ; 4e-04 ( 1e-04 , 0.0012 )	0.0276 ; 9e-04 ( 3e-04 , 0.0066 )	cov1	896	0.7	-0.00948806	-0.0156476	-0.00332857	0.00256114	0.033126
Bacteria	Firmicutes	Clostridia	Clostridiales	Clostridiaceae	Clostridium	Clostridium sp. CAG:505	0.01 ; 4e-04 ( 1e-04 , 0.0012 )	0.0276 ; 9e-04 ( 3e-04 , 0.0066 )	cov2	914	0.7	-0.00997338	-0.0161971	-0.0037497	0.00170492	0.0385902
Bacteria	Firmicutes	Clostridia	Clostridiales	Clostridiaceae	Clostridium	Clostridium sp. CAG:505	0.01 ; 4e-04 ( 1e-04 , 0.0012 )	0.0276 ; 9e-04 ( 3e-04 , 0.0066 )	cov3	1041	0.8	-0.0116233	-0.0180384	-0.00520827	0.000390763	0.0139372
Bacteria	Firmicutes	Clostridia	Clostridiales	Clostridiaceae	Clostridium	Clostridium sp. CAG:91	0.5526 ; 0.2 ( 0.0431 , 0.6556 )	0.3297 ; 0.0822 ( 0.0167 , 0.2304 )	cov1	1071	0.9	0.0101526	0.0049818	0.0153235	0.000122001	0.00598312
Bacteria	Firmicutes	Clostridia	Clostridiales	Clostridiaceae	Clostridium	Clostridium sp. CAG:91	0.5526 ; 0.2 ( 0.0431 , 0.6556 )	0.3297 ; 0.0822 ( 0.0167 , 0.2304 )	cov2	1023	0.8	0.00910089	0.00388942	0.0143124	0.000630219	0.0262214
Bacteria	Firmicutes	Clostridia	Clostridiales	Clostridiaceae	Clostridium	Clostridium sp. CAG:91	0.5526 ; 0.2 ( 0.0431 , 0.6556 )	0.3297 ; 0.0822 ( 0.0167 , 0.2304 )	cov3	1001	0.8	0.00898811	0.00364515	0.0143311	0.000990923	0.0253343
Bacteria	Firmicutes	Clostridia	Clostridiales	Clostridiaceae	Clostridium	Clostridium sp. KLE 1755	0.0522 ; 0.0172 ( 0.01 , 0.0329 )	0.1294 ; 0.0264 ( 0.0114 , 0.0692 )	cov1	160	Not detected	-0.00224722	-0.0050577	0.000563257	0.117201	0.32006
Bacteria	Firmicutes	Clostridia	Clostridiales	Clostridiaceae	Clostridium	Clostridium sp. KLE 1755	0.0522 ; 0.0172 ( 0.01 , 0.0329 )	0.1294 ; 0.0264 ( 0.0114 , 0.0692 )	cov2	259	Not detected	-0.00287206	-0.005696	-4.81278e-05	0.0463303	0.225334
Bacteria	Firmicutes	Clostridia	Clostridiales	Clostridiaceae	Clostridium	Clostridium sp. KLE 1755	0.0522 ; 0.0172 ( 0.01 , 0.0329 )	0.1294 ; 0.0264 ( 0.0114 , 0.0692 )	cov3	878	0.7	-0.00505934	-0.00793504	-0.00218364	0.000573863	0.0174086
Bacteria	Firmicutes	Clostridia	Clostridiales	Lachnospiraceae	Coprococcus	Coprococcus eutactus CAG:665	0.083 ; 0.0019 ( 8e-04 , 0.0223 )	0.0677 ; 0.0016 ( 9e-04 , 0.0119 )	cov1	677	Not detected	0.00797658	0.00211472	0.0138384	0.0077022	0.0676529
Bacteria	Firmicutes	Clostridia	Clostridiales	Lachnospiraceae	Coprococcus	Coprococcus eutactus CAG:665	0.083 ; 0.0019 ( 8e-04 , 0.0223 )	0.0677 ; 0.0016 ( 9e-04 , 0.0119 )	cov2	0	Not detected	0.00712333	0.00121862	0.013028	0.0181334	0.136284
Bacteria	Firmicutes	Clostridia	Clostridiales	Lachnospiraceae	Coprococcus	Coprococcus eutactus CAG:665	0.083 ; 0.0019 ( 8e-04 , 0.0223 )	0.0677 ; 0.0016 ( 9e-04 , 0.0119 )	cov3	831	0.7	0.00847225	0.002401	0.0145435	0.00628177	0.0690994
Bacteria	Firmicutes	Clostridia	Clostridiales	Lachnospiraceae	Coprococcus	Coprococcus sp. CAG:131	0.1978 ; 0.0052 ( 0.0025 , 0.0726 )	0.214 ; 0.0054 ( 0.0023 , 0.0264 )	cov1	902	0.7	0.00862031	0.00292993	0.0143107	0.00301529	0.0370275
Bacteria	Firmicutes	Clostridia	Clostridiales	Lachnospiraceae	Coprococcus	Coprococcus sp. CAG:131	0.1978 ; 0.0052 ( 0.0025 , 0.0726 )	0.214 ; 0.0054 ( 0.0023 , 0.0264 )	cov2	609	Not detected	0.0074475	0.00171051	0.0131845	0.0110092	0.110751
Bacteria	Firmicutes	Clostridia	Clostridiales	Lachnospiraceae	Coprococcus	Coprococcus sp. CAG:131	0.1978 ; 0.0052 ( 0.0025 , 0.0726 )	0.214 ; 0.0054 ( 0.0023 , 0.0264 )	cov3	867	0.7	0.00833638	0.00244193	0.0142308	0.00561482	0.0660864
Bacteria	Firmicutes	Clostridia	Clostridiales	Lachnospiraceae	Coprococcus	Coprococcus sp. CAG:131_42_139	0.0894 ; 0.0029 ( 0.0012 , 0.0353 )	0.0963 ; 0.0024 ( 0.0011 , 0.0124 )	cov1	942	0.8	0.00867722	0.00296258	0.0143919	0.00294833	0.0369168
Bacteria	Firmicutes	Clostridia	Clostridiales	Lachnospiraceae	Coprococcus	Coprococcus sp. CAG:131_42_139	0.0894 ; 0.0029 ( 0.0012 , 0.0353 )	0.0963 ; 0.0024 ( 0.0011 , 0.0124 )	cov2	827	0.7	0.0076674	0.00191936	0.0134154	0.00899238	0.102665
Bacteria	Firmicutes	Clostridia	Clostridiales	Lachnospiraceae	Coprococcus	Coprococcus sp. CAG:131_42_139	0.0894 ; 0.0029 ( 0.0012 , 0.0353 )	0.0963 ; 0.0024 ( 0.0011 , 0.0124 )	cov3	914	0.7	0.0085208	0.00260372	0.0144379	0.00480497	0.0594429
Bacteria	Firmicutes	Clostridia	Clostridiales	Ruminococcaceae	Drancourtella	Drancourtella massiliensis	0.0095 ; 0.0016 ( 0.001 , 0.0029 )	0.0208 ; 0.0021 ( 0.0013 , 0.0133 )	cov1	1005	0.8	-0.00614231	-0.00937784	-0.00290678	0.000203082	0.00824235
Bacteria	Firmicutes	Clostridia	Clostridiales	Ruminococcaceae	Drancourtella	Drancourtella massiliensis	0.0095 ; 0.0016 ( 0.001 , 0.0029 )	0.0208 ; 0.0021 ( 0.0013 , 0.0133 )	cov2	943	0.8	-0.00570466	-0.00896837	-0.00244095	0.000623081	0.0262214
Bacteria	Firmicutes	Clostridia	Clostridiales	Ruminococcaceae	Drancourtella	Drancourtella massiliensis	0.0095 ; 0.0016 ( 0.001 , 0.0029 )	0.0208 ; 0.0021 ( 0.0013 , 0.0133 )	cov3	1054	0.8	-0.00687569	-0.0102447	-0.00350666	6.52463e-05	0.00479968
Bacteria	Actinobacteria	Coriobacteriia	Eggerthellales	Eggerthellaceae	Eggerthella	Eggerthella lenta	0.0611 ; 0.0181 ( 0.0048 , 0.0713 )	0.0921 ; 0.0351 ( 0.0081 , 0.1136 )	cov1	297	Not detected	-0.00445294	-0.00900706	0.000101183	0.0554253	0.20614
Bacteria	Actinobacteria	Coriobacteriia	Eggerthellales	Eggerthellaceae	Eggerthella	Eggerthella lenta	0.0611 ; 0.0181 ( 0.0048 , 0.0713 )	0.0921 ; 0.0351 ( 0.0081 , 0.1136 )	cov2	35	Not detected	-0.00403644	-0.00862941	0.000556533	0.0851067	0.316025
Bacteria	Actinobacteria	Coriobacteriia	Eggerthellales	Eggerthellaceae	Eggerthella	Eggerthella lenta	0.0611 ; 0.0181 ( 0.0048 , 0.0713 )	0.0921 ; 0.0351 ( 0.0081 , 0.1136 )	cov3	959	0.8	-0.00660013	-0.0113251	-0.00187519	0.00622979	0.0690994
Bacteria	Firmicutes	Clostridia	Clostridiales	Lachnospiraceae	Eisenbergiella	Eisenbergiella tayi	0.0458 ; 0.0059 ( 0.0026 , 0.0153 )	0.0631 ; 0.0125 ( 0.0039 , 0.0459 )	cov1	156	Not detected	-0.00320199	-0.00698233	0.000578352	0.0970159	0.290589
Bacteria	Firmicutes	Clostridia	Clostridiales	Lachnospiraceae	Eisenbergiella	Eisenbergiella tayi	0.0458 ; 0.0059 ( 0.0026 , 0.0153 )	0.0631 ; 0.0125 ( 0.0039 , 0.0459 )	cov2	43	Not detected	-0.00295911	-0.00676019	0.000841976	0.127181	0.388476
Bacteria	Firmicutes	Clostridia	Clostridiales	Lachnospiraceae	Eisenbergiella	Eisenbergiella tayi	0.0458 ; 0.0059 ( 0.0026 , 0.0153 )	0.0631 ; 0.0125 ( 0.0039 , 0.0459 )	cov3	896	0.7	-0.005899	-0.0097683	-0.0020297	0.0028353	0.0450966
Bacteria	Firmicutes	Erysipelotrichia	Erysipelotrichales	Erysipelotrichaceae	Erysipelatoclostridium	Erysipelatoclostridium ramosum	0.0469 ; 0.0023 ( 8e-04 , 0.0119 )	0.0607 ; 0.0051 ( 0.0012 , 0.0427 )	cov1	1070	0.9	-0.0090945	-0.0147541	-0.00343487	0.00165527	0.0253791
Bacteria	Firmicutes	Erysipelotrichia	Erysipelotrichales	Erysipelotrichaceae	Erysipelatoclostridium	Erysipelatoclostridium ramosum	0.0469 ; 0.0023 ( 8e-04 , 0.0119 )	0.0607 ; 0.0051 ( 0.0012 , 0.0427 )	cov2	1025	0.8	-0.00843964	-0.0141385	-0.00274082	0.00373392	0.0589277
Bacteria	Firmicutes	Erysipelotrichia	Erysipelotrichales	Erysipelotrichaceae	Erysipelatoclostridium	Erysipelatoclostridium ramosum	0.0469 ; 0.0023 ( 8e-04 , 0.0119 )	0.0607 ; 0.0051 ( 0.0012 , 0.0427 )	cov3	1072	0.9	-0.00944117	-0.0153091	-0.00357321	0.0016332	0.0343439
Bacteria	Firmicutes	Erysipelotrichia	Erysipelotrichales	Erysipelotrichaceae		Erysipelotrichaceae bacterium CAG:64	0.0052 ; 9e-04 ( 4e-04 , 0.0027 )	0.0101 ; 0.0016 ( 8e-04 , 0.0032 )	cov1	940	0.7	-0.00616202	-0.0103929	-0.00193114	0.00434558	0.0452632
Bacteria	Firmicutes	Erysipelotrichia	Erysipelotrichales	Erysipelotrichaceae		Erysipelotrichaceae bacterium CAG:64	0.0052 ; 9e-04 ( 4e-04 , 0.0027 )	0.0101 ; 0.0016 ( 8e-04 , 0.0032 )	cov2	846	0.7	-0.00555772	-0.00981857	-0.00129686	0.0106324	0.109775
Bacteria	Firmicutes	Erysipelotrichia	Erysipelotrichales	Erysipelotrichaceae		Erysipelotrichaceae bacterium CAG:64	0.0052 ; 9e-04 ( 4e-04 , 0.0027 )	0.0101 ; 0.0016 ( 8e-04 , 0.0032 )	cov3	1040	0.8	-0.00725878	-0.01164	-0.00287757	0.00118107	0.0272573
Bacteria	Firmicutes	Clostridia	Clostridiales	Eubacteriaceae	Eubacterium	Eubacterium sp. CAG:248	0.1561 ; 0.0336 ( 0.0069 , 0.1291 )	0.0622 ; 0.0123 ( 0.0033 , 0.0437 )	cov1	1064	0.9	0.0100561	0.00513177	0.0149805	6.45511e-05	0.00444257
Bacteria	Firmicutes	Clostridia	Clostridiales	Eubacteriaceae	Eubacterium	Eubacterium sp. CAG:248	0.1561 ; 0.0336 ( 0.0069 , 0.1291 )	0.0622 ; 0.0123 ( 0.0033 , 0.0437 )	cov2	1027	0.8	0.00913023	0.00417672	0.0140837	0.00030932	0.0214158
Bacteria	Firmicutes	Clostridia	Clostridiales	Eubacteriaceae	Eubacterium	Eubacterium sp. CAG:248	0.1561 ; 0.0336 ( 0.0069 , 0.1291 )	0.0622 ; 0.0123 ( 0.0033 , 0.0437 )	cov3	1054	0.8	0.00982103	0.0047373	0.0149048	0.000156586	0.00840838
Bacteria	Firmicutes	Clostridia	Clostridiales	Eubacteriaceae	Eubacterium	Eubacterium sp. CAG:251	0.1369 ; 0.0046 ( 0.0015 , 0.0496 )	0.0759 ; 0.003 ( 7e-04 , 0.0077 )	cov1	1075	0.9	0.0130209	0.00586672	0.0201751	0.000367724	0.0101338
Bacteria	Firmicutes	Clostridia	Clostridiales	Eubacteriaceae	Eubacterium	Eubacterium sp. CAG:251	0.1369 ; 0.0046 ( 0.0015 , 0.0496 )	0.0759 ; 0.003 ( 7e-04 , 0.0077 )	cov2	1073	0.9	0.0127047	0.00548755	0.0199219	0.000569674	0.0262214
Bacteria	Firmicutes	Clostridia	Clostridiales	Eubacteriaceae	Eubacterium	Eubacterium sp. CAG:251	0.1369 ; 0.0046 ( 0.0015 , 0.0496 )	0.0759 ; 0.003 ( 7e-04 , 0.0077 )	cov3	1073	0.9	0.0129777	0.00551911	0.0204363	0.000659602	0.0184846
Bacteria	Firmicutes	Clostridia	Clostridiales	Eubacteriaceae	Eubacterium	Eubacterium sp. CAG:252	0.0388 ; 0.0112 ( 0.0033 , 0.0288 )	0.0097 ; 0.0066 ( 0.0018 , 0.0111 )	cov1	1024	0.8	0.00966218	0.00524673	0.0140776	1.86533e-05	0.00305543
Bacteria	Firmicutes	Clostridia	Clostridiales	Eubacteriaceae	Eubacterium	Eubacterium sp. CAG:252	0.0388 ; 0.0112 ( 0.0033 , 0.0288 )	0.0097 ; 0.0066 ( 0.0018 , 0.0111 )	cov2	971	0.8	0.00830281	0.00389344	0.0127122	0.00022865	0.0211317
Bacteria	Firmicutes	Clostridia	Clostridiales	Eubacteriaceae	Eubacterium	Eubacterium sp. CAG:252	0.0388 ; 0.0112 ( 0.0033 , 0.0288 )	0.0097 ; 0.0066 ( 0.0018 , 0.0111 )	cov3	985	0.8	0.00896474	0.00445044	0.013479	0.000102028	0.00632038
Bacteria	Firmicutes	Clostridia	Clostridiales	Ruminococcaceae	Faecalibacterium	Faecalibacterium sp. CAG:82-related_59_9	0.1694 ; 0.0899 ( 0.0305 , 0.2129 )	0.1452 ; 0.069 ( 0.0099 , 0.1808 )	cov1	941	0.8	0.00720976	0.00300836	0.0114112	0.000781809	0.015867
Bacteria	Firmicutes	Clostridia	Clostridiales	Ruminococcaceae	Faecalibacterium	Faecalibacterium sp. CAG:82-related_59_9	0.1694 ; 0.0899 ( 0.0305 , 0.2129 )	0.1452 ; 0.069 ( 0.0099 , 0.1808 )	cov2	833	0.7	0.00618744	0.00195452	0.0104204	0.00420617	0.0624745
Bacteria	Firmicutes	Clostridia	Clostridiales	Ruminococcaceae	Faecalibacterium	Faecalibacterium sp. CAG:82-related_59_9	0.1694 ; 0.0899 ( 0.0305 , 0.2129 )	0.1452 ; 0.069 ( 0.0099 , 0.1808 )	cov3	877	0.7	0.00647465	0.0021635	0.0107858	0.00327545	0.0475951
Bacteria	Firmicutes					Firmicutes bacterium CAG:102	0.0842 ; 0.0309 ( 0.0018 , 0.1183 )	0.0616 ; 0.0039 ( 0.0013 , 0.0673 )	cov1	1088	0.9	0.0120298	0.00603297	0.0180266	8.66796e-05	0.00510109
Bacteria	Firmicutes					Firmicutes bacterium CAG:102	0.0842 ; 0.0309 ( 0.0018 , 0.1183 )	0.0616 ; 0.0039 ( 0.0013 , 0.0673 )	cov2	1034	0.8	0.0104944	0.0044442	0.0165447	0.000685573	0.0262214
Bacteria	Firmicutes					Firmicutes bacterium CAG:102	0.0842 ; 0.0309 ( 0.0018 , 0.1183 )	0.0616 ; 0.0039 ( 0.0013 , 0.0673 )	cov3	1072	0.9	0.0116787	0.00543754	0.0179199	0.000250157	0.0113244
Bacteria	Firmicutes					Firmicutes bacterium CAG:176	0.3166 ; 0.0052 ( 0.0011 , 0.1749 )	0.1744 ; 0.0023 ( 6e-04 , 0.0217 )	cov1	1118	0.9	0.013496	0.00582828	0.0211637	0.000570603	0.0131686
Bacteria	Firmicutes					Firmicutes bacterium CAG:176	0.3166 ; 0.0052 ( 0.0011 , 0.1749 )	0.1744 ; 0.0023 ( 6e-04 , 0.0217 )	cov2	1115	0.9	0.0131924	0.00545551	0.0209292	0.000844347	0.0265553
Bacteria	Firmicutes					Firmicutes bacterium CAG:176	0.3166 ; 0.0052 ( 0.0011 , 0.1749 )	0.1744 ; 0.0023 ( 6e-04 , 0.0217 )	cov3	1029	0.8	0.0115039	0.00353468	0.0194731	0.00470329	0.0594429
Bacteria	Firmicutes					Firmicutes bacterium CAG:270	0.1234 ; 0.0295 ( 0.0102 , 0.1042 )	0.1674 ; 0.0252 ( 0.0081 , 0.0738 )	cov1	1049	0.8	0.0107987	0.00591213	0.0156852	1.54247e-05	0.00302582
Bacteria	Firmicutes					Firmicutes bacterium CAG:270	0.1234 ; 0.0295 ( 0.0102 , 0.1042 )	0.1674 ; 0.0252 ( 0.0081 , 0.0738 )	cov2	1019	0.8	0.0100911	0.00515381	0.0150283	6.36426e-05	0.0124846
Bacteria	Firmicutes					Firmicutes bacterium CAG:270	0.1234 ; 0.0295 ( 0.0102 , 0.1042 )	0.1674 ; 0.0252 ( 0.0081 , 0.0738 )	cov3	1048	0.8	0.010844	0.0057738	0.0159142	2.86574e-05	0.00404789
Bacteria	Firmicutes					Firmicutes bacterium CAG:65	0.6402 ; 0.1906 ( 0.0432 , 0.6665 )	0.4933 ; 0.0926 ( 0.0182 , 0.5761 )	cov1	1049	0.8	0.00928126	0.00456934	0.0139932	0.000116033	0.00598312
Bacteria	Firmicutes					Firmicutes bacterium CAG:65	0.6402 ; 0.1906 ( 0.0432 , 0.6665 )	0.4933 ; 0.0926 ( 0.0182 , 0.5761 )	cov2	999	0.8	0.00822189	0.00347476	0.012969	0.000698297	0.0262214
Bacteria	Firmicutes					Firmicutes bacterium CAG:65	0.6402 ; 0.1906 ( 0.0432 , 0.6665 )	0.4933 ; 0.0926 ( 0.0182 , 0.5761 )	cov3	994	0.8	0.0084332	0.00355052	0.0133159	0.000722623	0.0197797
Bacteria	Firmicutes	Clostridia	Clostridiales		Flavonifractor	Flavonifractor plautii	0.2358 ; 0.0798 ( 0.0294 , 0.233 )	0.319 ; 0.1145 ( 0.0417 , 0.3981 )	cov1	984	0.8	-0.00618742	-0.00973716	-0.00263769	0.000645015	0.0138033
Bacteria	Firmicutes	Clostridia	Clostridiales		Flavonifractor	Flavonifractor plautii	0.2358 ; 0.0798 ( 0.0294 , 0.233 )	0.319 ; 0.1145 ( 0.0417 , 0.3981 )	cov2	969	0.8	-0.00601596	-0.00958617	-0.00244575	0.000971693	0.0292689
Bacteria	Firmicutes	Clostridia	Clostridiales		Flavonifractor	Flavonifractor plautii	0.2358 ; 0.0798 ( 0.0294 , 0.233 )	0.319 ; 0.1145 ( 0.0417 , 0.3981 )	cov3	1068	0.9	-0.00711161	-0.0107937	-0.00342948	0.000157166	0.00840838
Bacteria	Firmicutes	Clostridia	Clostridiales	Lachnospiraceae		Lachnospiraceae bacterium NLAE-zl-G231	0.0435 ; 0.0046 ( 0.0016 , 0.0134 )	0.0622 ; 0.0102 ( 0.0027 , 0.0438 )	cov1	119	Not detected	-0.00380316	-0.00805294	0.000446611	0.0795534	0.257547
Bacteria	Firmicutes	Clostridia	Clostridiales	Lachnospiraceae		Lachnospiraceae bacterium NLAE-zl-G231	0.0435 ; 0.0046 ( 0.0016 , 0.0134 )	0.0622 ; 0.0102 ( 0.0027 , 0.0438 )	cov2	36	Not detected	-0.0035544	-0.00782931	0.000720513	0.103306	0.348399
Bacteria	Firmicutes	Clostridia	Clostridiales	Lachnospiraceae		Lachnospiraceae bacterium NLAE-zl-G231	0.0435 ; 0.0046 ( 0.0016 , 0.0134 )	0.0622 ; 0.0102 ( 0.0027 , 0.0438 )	cov3	913	0.7	-0.00682381	-0.0111795	-0.00246813	0.00216012	0.0416796
Bacteria	Firmicutes	Clostridia	Clostridiales	Oscillospiraceae	Oscillibacter	Oscillibacter sp. 57_20	0.2272 ; 0.1453 ( 0.0106 , 0.3227 )	0.1818 ; 0.0951 ( 0.0023 , 0.2393 )	cov1	1126	0.9	0.0130422	0.00729175	0.0187927	9.1721e-06	0.00215911
Bacteria	Firmicutes	Clostridia	Clostridiales	Oscillospiraceae	Oscillibacter	Oscillibacter sp. 57_20	0.2272 ; 0.1453 ( 0.0106 , 0.3227 )	0.1818 ; 0.0951 ( 0.0023 , 0.2393 )	cov2	1107	0.9	0.0121344	0.00632964	0.0179391	4.31969e-05	0.0101686
Bacteria	Firmicutes	Clostridia	Clostridiales	Oscillospiraceae	Oscillibacter	Oscillibacter sp. 57_20	0.2272 ; 0.1453 ( 0.0106 , 0.3227 )	0.1818 ; 0.0951 ( 0.0023 , 0.2393 )	cov3	1120	0.9	0.0128285	0.00684635	0.0188106	2.72891e-05	0.00404789
Bacteria	Bacteroidetes	Bacteroidia	Bacteroidales	Porphyromonadaceae	Parabacteroides	Parabacteroides gordonii	0.064 ; 0.0375 ( 0.0183 , 0.0752 )	0.1024 ; 0.0713 ( 0.0402 , 0.133 )	cov1	735	0.6	-0.00444546	-0.00750964	-0.00138127	0.00449924	0.0464527
Bacteria	Bacteroidetes	Bacteroidia	Bacteroidales	Porphyromonadaceae	Parabacteroides	Parabacteroides gordonii	0.064 ; 0.0375 ( 0.0183 , 0.0752 )	0.1024 ; 0.0713 ( 0.0402 , 0.133 )	cov2	707	0.6	-0.00441819	-0.00750158	-0.0013348	0.00501776	0.0694812
Bacteria	Bacteroidetes	Bacteroidia	Bacteroidales	Porphyromonadaceae	Parabacteroides	Parabacteroides gordonii	0.064 ; 0.0375 ( 0.0183 , 0.0752 )	0.1024 ; 0.0713 ( 0.0402 , 0.133 )	cov3	975	0.8	-0.00577595	-0.00894189	-0.00261002	0.000356038	0.0130955
Bacteria	Bacteroidetes	Bacteroidia	Bacteroidales	Prevotellaceae	Prevotella	Prevotella albensis	0.0283 ; 0.0034 ( 3e-04 , 0.0392 )	0.0171 ; 9e-04 ( 2e-04 , 0.009 )	cov1	0	Not detected	0.00973975	0.00234927	0.0171302	0.00985165	0.0772029
Bacteria	Bacteroidetes	Bacteroidia	Bacteroidales	Prevotellaceae	Prevotella	Prevotella albensis	0.0283 ; 0.0034 ( 3e-04 , 0.0392 )	0.0171 ; 9e-04 ( 2e-04 , 0.009 )	cov2	0	Not detected	0.0103471	0.00292131	0.017773	0.00635926	0.0811731
Bacteria	Bacteroidetes	Bacteroidia	Bacteroidales	Prevotellaceae	Prevotella	Prevotella albensis	0.0283 ; 0.0034 ( 3e-04 , 0.0392 )	0.0171 ; 9e-04 ( 2e-04 , 0.009 )	cov3	1024	0.8	0.0153857	0.00775322	0.0230181	8.00754e-05	0.00523604
Bacteria	Bacteroidetes	Bacteroidia	Bacteroidales	Prevotellaceae	Prevotella	Prevotella bryantii	0.0235 ; 0.0023 ( 2e-04 , 0.0304 )	0.0172 ; 6e-04 ( 1e-04 , 0.0104 )	cov1	0	Not detected	0.00778027	0.000446583	0.015114	0.0376901	0.166928
Bacteria	Bacteroidetes	Bacteroidia	Bacteroidales	Prevotellaceae	Prevotella	Prevotella bryantii	0.0235 ; 0.0023 ( 2e-04 , 0.0304 )	0.0172 ; 6e-04 ( 1e-04 , 0.0104 )	cov2	0	Not detected	0.00771545	0.000351333	0.0150796	0.0401314	0.205368
Bacteria	Bacteroidetes	Bacteroidia	Bacteroidales	Prevotellaceae	Prevotella	Prevotella bryantii	0.0235 ; 0.0023 ( 2e-04 , 0.0304 )	0.0172 ; 6e-04 ( 1e-04 , 0.0104 )	cov3	853	0.7	0.0117767	0.00420376	0.0193496	0.00232888	0.0425004
Bacteria	Bacteroidetes	Bacteroidia	Bacteroidales	Prevotellaceae	Prevotella	Prevotella multisaccharivorax	0.0122 ; 0.0012 ( 1e-04 , 0.0151 )	0.0069 ; 3e-04 ( 0 , 0.004 )	cov1	0	Not detected	0.00783866	0.000630804	0.0150465	0.033146	0.160547
Bacteria	Bacteroidetes	Bacteroidia	Bacteroidales	Prevotellaceae	Prevotella	Prevotella multisaccharivorax	0.0122 ; 0.0012 ( 1e-04 , 0.0151 )	0.0069 ; 3e-04 ( 0 , 0.004 )	cov2	0	Not detected	0.00771549	0.000473571	0.0149574	0.0368876	0.194694
Bacteria	Bacteroidetes	Bacteroidia	Bacteroidales	Prevotellaceae	Prevotella	Prevotella multisaccharivorax	0.0122 ; 0.0012 ( 1e-04 , 0.0151 )	0.0069 ; 3e-04 ( 0 , 0.004 )	cov3	915	0.7	0.0119665	0.00451653	0.0194165	0.00166278	0.0343439
Bacteria	Bacteroidetes	Bacteroidia	Bacteroidales	Prevotellaceae	Prevotella	Prevotella sp. CAG:520	0.5085 ; 0.0216 ( 0.0026 , 0.2326 )	0.1056 ; 0.0046 ( 0.0016 , 0.0972 )	cov1	0	Not detected	0.00644132	-0.000228037	0.0131107	0.0584794	0.211785
Bacteria	Bacteroidetes	Bacteroidia	Bacteroidales	Prevotellaceae	Prevotella	Prevotella sp. CAG:520	0.5085 ; 0.0216 ( 0.0026 , 0.2326 )	0.1056 ; 0.0046 ( 0.0016 , 0.0972 )	cov2	0	Not detected	0.00641804	-0.000268642	0.0131047	0.0600581	0.257049
Bacteria	Bacteroidetes	Bacteroidia	Bacteroidales	Prevotellaceae	Prevotella	Prevotella sp. CAG:520	0.5085 ; 0.0216 ( 0.0026 , 0.2326 )	0.1056 ; 0.0046 ( 0.0016 , 0.0972 )	cov3	989	0.8	0.0103444	0.00346885	0.01722	0.00322045	0.0473808
Bacteria	Bacteroidetes	Bacteroidia	Bacteroidales	Prevotellaceae	Prevotella	Prevotella sp. CAG:604	0.9526 ; 0.0144 ( 0.001 , 0.6103 )	0.8972 ; 0.0031 ( 9e-04 , 0.2094 )	cov1	0	Not detected	0.00722722	-0.00150137	0.0159558	0.104748	0.302108
Bacteria	Bacteroidetes	Bacteroidia	Bacteroidales	Prevotellaceae	Prevotella	Prevotella sp. CAG:604	0.9526 ; 0.0144 ( 0.001 , 0.6103 )	0.8972 ; 0.0031 ( 9e-04 , 0.2094 )	cov2	0	Not detected	0.00704344	-0.00173086	0.0158177	0.115767	0.369262
Bacteria	Bacteroidetes	Bacteroidia	Bacteroidales	Prevotellaceae	Prevotella	Prevotella sp. CAG:604	0.9526 ; 0.0144 ( 0.001 , 0.6103 )	0.8972 ; 0.0031 ( 9e-04 , 0.2094 )	cov3	972	0.8	0.0117371	0.00270472	0.0207695	0.0109302	0.0932232
Bacteria	Bacteroidetes	Bacteroidia	Bacteroidales	Prevotellaceae	Prevotella	Prevotella sp. CAG:732	0.5052 ; 0.012 ( 9e-04 , 0.1814 )	0.1424 ; 0.0019 ( 5e-04 , 0.0789 )	cov1	0	Not detected	0.00863286	0.000855797	0.0164099	0.0296758	0.149267
Bacteria	Bacteroidetes	Bacteroidia	Bacteroidales	Prevotellaceae	Prevotella	Prevotella sp. CAG:732	0.5052 ; 0.012 ( 9e-04 , 0.1814 )	0.1424 ; 0.0019 ( 5e-04 , 0.0789 )	cov2	0	Not detected	0.00881689	0.00102185	0.0166119	0.0267208	0.167289
Bacteria	Bacteroidetes	Bacteroidia	Bacteroidales	Prevotellaceae	Prevotella	Prevotella sp. CAG:732	0.5052 ; 0.012 ( 9e-04 , 0.1814 )	0.1424 ; 0.0019 ( 5e-04 , 0.0789 )	cov3	1032	0.8	0.0129561	0.00493062	0.0209816	0.00157484	0.0343439
Bacteria	Bacteroidetes	Bacteroidia	Bacteroidales	Prevotellaceae	Prevotella	Prevotella sp. CAG:891	0.0698 ; 0.0076 ( 0.002 , 0.0295 )	0.093 ; 0.0043 ( 0.001 , 0.0228 )	cov1	21	Not detected	0.00599377	0.000325326	0.0116622	0.0383257	0.167693
Bacteria	Bacteroidetes	Bacteroidia	Bacteroidales	Prevotellaceae	Prevotella	Prevotella sp. CAG:891	0.0698 ; 0.0076 ( 0.002 , 0.0295 )	0.093 ; 0.0043 ( 0.001 , 0.0228 )	cov2	76	Not detected	0.00626964	0.000566647	0.0119726	0.031281	0.183173
Bacteria	Bacteroidetes	Bacteroidia	Bacteroidales	Prevotellaceae	Prevotella	Prevotella sp. CAG:891	0.0698 ; 0.0076 ( 0.002 , 0.0295 )	0.093 ; 0.0043 ( 0.001 , 0.0228 )	cov3	1025	0.8	0.0102862	0.0044372	0.0161351	0.000576835	0.0174086
Bacteria	Bacteroidetes	Bacteroidia	Bacteroidales	Prevotellaceae	Prevotella	Prevotella stercorea CAG:629	0.2684 ; 0.016 ( 0.0023 , 0.137 )	0.1334 ; 0.0038 ( 8e-04 , 0.0576 )	cov1	0	Not detected	0.00448274	-0.00244685	0.0114123	0.204948	0.425385
Bacteria	Bacteroidetes	Bacteroidia	Bacteroidales	Prevotellaceae	Prevotella	Prevotella stercorea CAG:629	0.2684 ; 0.016 ( 0.0023 , 0.137 )	0.1334 ; 0.0038 ( 8e-04 , 0.0576 )	cov2	0	Not detected	0.00492949	-0.00203413	0.0118931	0.165428	0.434618
Bacteria	Bacteroidetes	Bacteroidia	Bacteroidales	Prevotellaceae	Prevotella	Prevotella stercorea CAG:629	0.2684 ; 0.016 ( 0.0023 , 0.137 )	0.1334 ; 0.0038 ( 8e-04 , 0.0576 )	cov3	846	0.7	0.00862325	0.00145414	0.0157924	0.0184759	0.131795
Bacteria	Firmicutes	Clostridia	Clostridiales	Lachnospiraceae	Roseburia	Roseburia faecis	1.0058 ; 0.5333 ( 0.1776 , 1.3441 )	0.671 ; 0.2519 ( 0.1069 , 0.8131 )	cov1	876	0.7	0.00612449	0.00285967	0.00938931	0.000241354	0.00862988
Bacteria	Firmicutes	Clostridia	Clostridiales	Lachnospiraceae	Roseburia	Roseburia faecis	1.0058 ; 0.5333 ( 0.1776 , 1.3441 )	0.671 ; 0.2519 ( 0.1069 , 0.8131 )	cov2	863	0.7	0.00590611	0.00261165	0.00920057	0.00044997	0.0220673
Bacteria	Firmicutes	Clostridia	Clostridiales	Lachnospiraceae	Roseburia	Roseburia faecis	1.0058 ; 0.5333 ( 0.1776 , 1.3441 )	0.671 ; 0.2519 ( 0.1069 , 0.8131 )	cov3	946	0.8	0.00699786	0.00362946	0.0103663	4.81483e-05	0.00404789
Bacteria	Firmicutes	Clostridia	Clostridiales	Lachnospiraceae	Roseburia	Roseburia sp. CAG:380	0.0234 ; 0.0013 ( 5e-04 , 0.0033 )	0.0121 ; 6e-04 ( 3e-04 , 0.0023 )	cov1	989	0.8	0.0111153	0.00589863	0.0163319	3.06888e-05	0.00361207
Bacteria	Firmicutes	Clostridia	Clostridiales	Lachnospiraceae	Roseburia	Roseburia sp. CAG:380	0.0234 ; 0.0013 ( 5e-04 , 0.0033 )	0.0121 ; 6e-04 ( 3e-04 , 0.0023 )	cov2	899	0.7	0.00957455	0.00433298	0.0148161	0.000350082	0.0217789
Bacteria	Firmicutes	Clostridia	Clostridiales	Lachnospiraceae	Roseburia	Roseburia sp. CAG:380	0.0234 ; 0.0013 ( 5e-04 , 0.0033 )	0.0121 ; 6e-04 ( 3e-04 , 0.0023 )	cov3	835	0.7	0.00943454	0.00403707	0.014832	0.000622901	0.0183289
Bacteria	Firmicutes	Clostridia	Clostridiales	Ruminococcaceae	Ruminococcus	Ruminococcus sp. CAG:254	0.0869 ; 0.0015 ( 4e-04 , 0.0219 )	0.0512 ; 9e-04 ( 3e-04 , 0.0033 )	cov1	1017	0.8	0.0118696	0.00384727	0.0198919	0.00376578	0.0410401
Bacteria	Firmicutes	Clostridia	Clostridiales	Ruminococcaceae	Ruminococcus	Ruminococcus sp. CAG:254	0.0869 ; 0.0015 ( 4e-04 , 0.0219 )	0.0512 ; 9e-04 ( 3e-04 , 0.0033 )	cov2	943	0.8	0.0106241	0.00250619	0.018742	0.010375	0.109775
Bacteria	Firmicutes	Clostridia	Clostridiales	Ruminococcaceae	Ruminococcus	Ruminococcus sp. CAG:254	0.0869 ; 0.0015 ( 4e-04 , 0.0219 )	0.0512 ; 9e-04 ( 3e-04 , 0.0033 )	cov3	954	0.8	0.011208	0.00284721	0.0195688	0.00865739	0.0836135
Bacteria	Firmicutes	Clostridia	Clostridiales	Ruminococcaceae	Ruminococcus	Ruminococcus sp. CAG:330	0.026 ; 0.0013 ( 0 , 0.0074 )	0.0149 ; 0.0012 ( 0 , 0.0068 )	cov1	968	0.8	0.0122111	0.00413009	0.0202921	0.003089	0.037482
Bacteria	Firmicutes	Clostridia	Clostridiales	Ruminococcaceae	Ruminococcus	Ruminococcus sp. CAG:330	0.026 ; 0.0013 ( 0 , 0.0074 )	0.0149 ; 0.0012 ( 0 , 0.0068 )	cov2	962	0.8	0.0120826	0.00393011	0.0202351	0.00370772	0.0589277
Bacteria	Firmicutes	Clostridia	Clostridiales	Ruminococcaceae	Ruminococcus	Ruminococcus sp. CAG:330	0.026 ; 0.0013 ( 0 , 0.0074 )	0.0149 ; 0.0012 ( 0 , 0.0068 )	cov3	1014	0.8	0.0132937	0.00490922	0.0216782	0.00190828	0.0380686
Bacteria	Firmicutes	Clostridia	Clostridiales	Ruminococcaceae	Ruminococcus	Ruminococcus sp. CAG:403	0.0118 ; 0.0021 ( 3e-04 , 0.0057 )	0.0029 ; 0.0019 ( 2e-04 , 0.0048 )	cov1	936	0.7	0.010661	0.0043117	0.0170104	0.00101269	0.0176897
Bacteria	Firmicutes	Clostridia	Clostridiales	Ruminococcaceae	Ruminococcus	Ruminococcus sp. CAG:403	0.0118 ; 0.0021 ( 3e-04 , 0.0057 )	0.0029 ; 0.0019 ( 2e-04 , 0.0048 )	cov2	887	0.7	0.00973946	0.00332342	0.0161555	0.00295671	0.0526265
Bacteria	Firmicutes	Clostridia	Clostridiales	Ruminococcaceae	Ruminococcus	Ruminococcus sp. CAG:403	0.0118 ; 0.0021 ( 3e-04 , 0.0057 )	0.0029 ; 0.0019 ( 2e-04 , 0.0048 )	cov3	880	0.7	0.00996153	0.00337519	0.0165479	0.00306266	0.046815
Bacteria	Firmicutes	Clostridia	Clostridiales	Lachnospiraceae	Sellimonas	Sellimonas intestinalis	0.0147 ; 0.0057 ( 0.0035 , 0.0102 )	0.0274 ; 0.0084 ( 0.0052 , 0.0191 )	cov1	778	0.6	-0.00432247	-0.00686004	-0.00178491	0.000854635	0.0166559
Bacteria	Firmicutes	Clostridia	Clostridiales	Lachnospiraceae	Sellimonas	Sellimonas intestinalis	0.0147 ; 0.0057 ( 0.0035 , 0.0102 )	0.0274 ; 0.0084 ( 0.0052 , 0.0191 )	cov2	735	0.6	-0.0041379	-0.00669819	-0.00157761	0.00155571	0.0359034
Bacteria	Firmicutes	Clostridia	Clostridiales	Lachnospiraceae	Sellimonas	Sellimonas intestinalis	0.0147 ; 0.0057 ( 0.0035 , 0.0102 )	0.0274 ; 0.0084 ( 0.0052 , 0.0191 )	cov3	975	0.8	-0.00550718	-0.0081384	-0.00287596	4.22735e-05	0.00404789
Bacteria	Fusobacteria	Fusobacteriia	Fusobacteriales	Leptotrichiaceae	Streptobacillus	Streptobacillus notomytis	2e-04 ; 0 ( 0 , 1e-04 )	5e-04 ; 0 ( 0 , 4e-04 )	cov1	892	0.7	-0.00938243	-0.0139502	-0.00481466	5.84966e-05	0.00444257
Bacteria	Fusobacteria	Fusobacteriia	Fusobacteriales	Leptotrichiaceae	Streptobacillus	Streptobacillus notomytis	2e-04 ; 0 ( 0 , 1e-04 )	5e-04 ; 0 ( 0 , 4e-04 )	cov2	854	0.7	-0.00868526	-0.0132947	-0.00407581	0.000226488	0.0211317
Bacteria	Fusobacteria	Fusobacteriia	Fusobacteriales	Leptotrichiaceae	Streptobacillus	Streptobacillus notomytis	2e-04 ; 0 ( 0 , 1e-04 )	5e-04 ; 0 ( 0 , 4e-04 )	cov3	824	0.7	-0.00833469	-0.0130555	-0.0036139	0.000548764	0.0174086
Bacteria	Firmicutes	Clostridia	Clostridiales			[Bacteroides] pectinophilus	0.1468 ; 0.1226 ( 0.0808 , 0.1802 )	0.1203 ; 0.1023 ( 0.0725 , 0.1609 )	cov1	486	Not detected	0.00320929	0.00139328	0.00502529	0.00054196	0.0128833
Bacteria	Firmicutes	Clostridia	Clostridiales			[Bacteroides] pectinophilus	0.1468 ; 0.1226 ( 0.0808 , 0.1802 )	0.1203 ; 0.1023 ( 0.0725 , 0.1609 )	cov2	169	Not detected	0.00268094	0.00085234	0.00450955	0.00409409	0.0624745
Bacteria	Firmicutes	Clostridia	Clostridiales			[Bacteroides] pectinophilus	0.1468 ; 0.1226 ( 0.0808 , 0.1802 )	0.1203 ; 0.1023 ( 0.0725 , 0.1609 )	cov3	290	Not detected	0.0028956	0.00102533	0.00476586	0.00243506	0.0427771
Bacteria	Firmicutes	Clostridia	Clostridiales	Lachnospiraceae	Lachnoclostridium	[Clostridium] aminophilum	0.0068 ; 0.0058 ( 0.0038 , 0.0088 )	0.0071 ; 0.0065 ( 0.0035 , 0.0087 )	cov1	82	Not detected	0.00183923	0.00024155	0.00343692	0.0241391	0.127981
Bacteria	Firmicutes	Clostridia	Clostridiales	Lachnospiraceae	Lachnoclostridium	[Clostridium] aminophilum	0.0068 ; 0.0058 ( 0.0038 , 0.0088 )	0.0071 ; 0.0065 ( 0.0035 , 0.0087 )	cov2	37	Not detected	0.00148709	-0.000122682	0.00309686	0.0703237	0.27869
Bacteria	Firmicutes	Clostridia	Clostridiales	Lachnospiraceae	Lachnoclostridium	[Clostridium] aminophilum	0.0068 ; 0.0058 ( 0.0038 , 0.0088 )	0.0071 ; 0.0065 ( 0.0035 , 0.0087 )	cov3	39	Not detected	0.000763669	-0.000883894	0.00241123	0.363712	0.681974
Bacteria	Firmicutes	Clostridia	Clostridiales	Lachnospiraceae	Lachnoclostridium	[Clostridium] asparagiforme	0.049 ; 0.0288 ( 0.0163 , 0.0528 )	0.0753 ; 0.0465 ( 0.0172 , 0.0923 )	cov1	358	Not detected	-0.0025859	-0.00490686	-0.000264941	0.0290775	0.146885
Bacteria	Firmicutes	Clostridia	Clostridiales	Lachnospiraceae	Lachnoclostridium	[Clostridium] asparagiforme	0.049 ; 0.0288 ( 0.0163 , 0.0528 )	0.0753 ; 0.0465 ( 0.0172 , 0.0923 )	cov2	385	Not detected	-0.00281321	-0.00515142	-0.000475002	0.0184451	0.136284
Bacteria	Firmicutes	Clostridia	Clostridiales	Lachnospiraceae	Lachnoclostridium	[Clostridium] asparagiforme	0.049 ; 0.0288 ( 0.0163 , 0.0528 )	0.0753 ; 0.0465 ( 0.0172 , 0.0923 )	cov3	780	0.6	-0.00432591	-0.00672128	-0.00193053	0.000408315	0.0141349
Bacteria	Firmicutes	Clostridia	Clostridiales	Lachnospiraceae	Lachnoclostridium	[Clostridium] bolteae	0.124 ; 0.0605 ( 0.0404 , 0.0977 )	0.1924 ; 0.0873 ( 0.0502 , 0.1464 )	cov1	439	Not detected	-0.00284609	-0.00505525	-0.000636935	0.0116301	0.0855537
Bacteria	Firmicutes	Clostridia	Clostridiales	Lachnospiraceae	Lachnoclostridium	[Clostridium] bolteae	0.124 ; 0.0605 ( 0.0404 , 0.0977 )	0.1924 ; 0.0873 ( 0.0502 , 0.1464 )	cov2	344	Not detected	-0.0027048	-0.00493395	-0.000475646	0.0174745	0.136209
Bacteria	Firmicutes	Clostridia	Clostridiales	Lachnospiraceae	Lachnoclostridium	[Clostridium] bolteae	0.124 ; 0.0605 ( 0.0404 , 0.0977 )	0.1924 ; 0.0873 ( 0.0502 , 0.1464 )	cov3	537	Not detected	-0.00337403	-0.0056538	-0.00109426	0.00375647	0.0502428
Bacteria	Firmicutes	Clostridia	Clostridiales	Lachnospiraceae	Lachnoclostridium	[Clostridium] celerecrescens	0.0015 ; 0.0013 ( 0.001 , 0.0019 )	0.0016 ; 0.0013 ( 8e-04 , 0.0018 )	cov1	95	Not detected	-0.000223176	-0.00172896	0.00128261	0.771461	0.864771
Bacteria	Firmicutes	Clostridia	Clostridiales	Lachnospiraceae	Lachnoclostridium	[Clostridium] celerecrescens	0.0015 ; 0.0013 ( 0.001 , 0.0019 )	0.0016 ; 0.0013 ( 8e-04 , 0.0018 )	cov2	56	Not detected	-0.000408082	-0.00192909	0.00111292	0.599032	0.79578
Bacteria	Firmicutes	Clostridia	Clostridiales	Lachnospiraceae	Lachnoclostridium	[Clostridium] celerecrescens	0.0015 ; 0.0013 ( 0.001 , 0.0019 )	0.0016 ; 0.0013 ( 8e-04 , 0.0018 )	cov3	59	Not detected	-9.73433e-05	-0.00166796	0.00147328	0.903324	0.967436
Bacteria	Firmicutes	Clostridia	Clostridiales	Ruminococcaceae	Ruminiclostridium	[Clostridium] cellobioparum	1e-04 ; 0 ( 0 , 1e-04 )	1e-04 ; 0 ( 0 , 1e-04 )	cov1	69	Not detected	0.000837406	-0.00268397	0.00435878	0.641186	0.792726
Bacteria	Firmicutes	Clostridia	Clostridiales	Ruminococcaceae	Ruminiclostridium	[Clostridium] cellobioparum	1e-04 ; 0 ( 0 , 1e-04 )	1e-04 ; 0 ( 0 , 1e-04 )	cov2	11	Not detected	0.000658526	-0.00290562	0.00422267	0.717281	0.864908
Bacteria	Firmicutes	Clostridia	Clostridiales	Ruminococcaceae	Ruminiclostridium	[Clostridium] cellobioparum	1e-04 ; 0 ( 0 , 1e-04 )	1e-04 ; 0 ( 0 , 1e-04 )	cov3	28	Not detected	0.00102521	-0.00266139	0.00471182	0.585763	0.819477
Bacteria	Firmicutes	Clostridia	Clostridiales	Ruminococcaceae	Ruminiclostridium	[Clostridium] cellulolyticum	3e-04 ; 2e-04 ( 1e-04 , 5e-04 )	4e-04 ; 3e-04 ( 2e-04 , 5e-04 )	cov1	279	Not detected	-0.00265275	-0.00664566	0.00134016	0.192988	0.410753
Bacteria	Firmicutes	Clostridia	Clostridiales	Ruminococcaceae	Ruminiclostridium	[Clostridium] cellulolyticum	3e-04 ; 2e-04 ( 1e-04 , 5e-04 )	4e-04 ; 3e-04 ( 2e-04 , 5e-04 )	cov2	239	Not detected	-0.00303849	-0.00708382	0.00100685	0.141105	0.401161
Bacteria	Firmicutes	Clostridia	Clostridiales	Ruminococcaceae	Ruminiclostridium	[Clostridium] cellulolyticum	3e-04 ; 2e-04 ( 1e-04 , 5e-04 )	4e-04 ; 3e-04 ( 2e-04 , 5e-04 )	cov3	175	Not detected	-0.00251331	-0.00669714	0.00167051	0.239147	0.551849
Bacteria	Firmicutes	Clostridia	Clostridiales	Ruminococcaceae	Ruminiclostridium	[Clostridium] cellulosi	2e-04 ; 2e-04 ( 0 , 4e-04 )	3e-04 ; 2e-04 ( 1e-04 , 4e-04 )	cov1	376	Not detected	0.00661138	0.00265921	0.0105635	0.00105735	0.0180362
Bacteria	Firmicutes	Clostridia	Clostridiales	Ruminococcaceae	Ruminiclostridium	[Clostridium] cellulosi	2e-04 ; 2e-04 ( 0 , 4e-04 )	3e-04 ; 2e-04 ( 1e-04 , 4e-04 )	cov2	320	Not detected	0.00661334	0.00261866	0.010608	0.00119128	0.0326078
Bacteria	Firmicutes	Clostridia	Clostridiales	Ruminococcaceae	Ruminiclostridium	[Clostridium] cellulosi	2e-04 ; 2e-04 ( 0 , 4e-04 )	3e-04 ; 2e-04 ( 1e-04 , 4e-04 )	cov3	142	Not detected	0.00486335	0.000750291	0.00897641	0.0205586	0.137532
Bacteria	Firmicutes	Clostridia	Clostridiales	Lachnospiraceae	Lachnoclostridium	[Clostridium] citroniae	0.0612 ; 0.0461 ( 0.0302 , 0.0693 )	0.072 ; 0.0636 ( 0.0393 , 0.0885 )	cov1	128	Not detected	-0.000972951	-0.00267489	0.000728983	0.26262	0.485032
Bacteria	Firmicutes	Clostridia	Clostridiales	Lachnospiraceae	Lachnoclostridium	[Clostridium] citroniae	0.0612 ; 0.0461 ( 0.0302 , 0.0693 )	0.072 ; 0.0636 ( 0.0393 , 0.0885 )	cov2	64	Not detected	-0.00102279	-0.00272782	0.000682238	0.239816	0.509901
Bacteria	Firmicutes	Clostridia	Clostridiales	Lachnospiraceae	Lachnoclostridium	[Clostridium] citroniae	0.0612 ; 0.0461 ( 0.0302 , 0.0693 )	0.072 ; 0.0636 ( 0.0393 , 0.0885 )	cov3	231	Not detected	-0.0020375	-0.00378136	-0.000293631	0.0221067	0.143754
Bacteria	Firmicutes	Clostridia	Clostridiales	Ruminococcaceae	Ruminiclostridium	[Clostridium] clariflavum	1e-04 ; 0 ( 0 , 1e-04 )	1e-04 ; 0 ( 0 , 1e-04 )	cov1	85	Not detected	-0.000468552	-0.00391512	0.00297802	0.78991	0.880305
Bacteria	Firmicutes	Clostridia	Clostridiales	Ruminococcaceae	Ruminiclostridium	[Clostridium] clariflavum	1e-04 ; 0 ( 0 , 1e-04 )	1e-04 ; 0 ( 0 , 1e-04 )	cov2	45	Not detected	-0.000902896	-0.00438328	0.00257748	0.611169	0.800163
Bacteria	Firmicutes	Clostridia	Clostridiales	Ruminococcaceae	Ruminiclostridium	[Clostridium] clariflavum	1e-04 ; 0 ( 0 , 1e-04 )	1e-04 ; 0 ( 0 , 1e-04 )	cov3	70	Not detected	-0.00203143	-0.00562356	0.00156069	0.267789	0.584665
Bacteria	Firmicutes	Clostridia	Clostridiales	Peptostreptococcaceae	Romboutsia	[Clostridium] dakarense	6e-04 ; 2e-04 ( 0 , 6e-04 )	3e-04 ; 1e-04 ( 0 , 4e-04 )	cov1	0	Not detected	0.00272032	-0.00271541	0.00815605	0.326747	0.552248
Bacteria	Firmicutes	Clostridia	Clostridiales	Peptostreptococcaceae	Romboutsia	[Clostridium] dakarense	6e-04 ; 2e-04 ( 0 , 6e-04 )	3e-04 ; 1e-04 ( 0 , 4e-04 )	cov2	0	Not detected	0.00185876	-0.00363089	0.00734841	0.506983	0.741266
Bacteria	Firmicutes	Clostridia	Clostridiales	Peptostreptococcaceae	Romboutsia	[Clostridium] dakarense	6e-04 ; 2e-04 ( 0 , 6e-04 )	3e-04 ; 1e-04 ( 0 , 4e-04 )	cov3	2	Not detected	0.00204578	-0.00352281	0.00761438	0.471557	0.75498
Bacteria	Firmicutes	Clostridia	Clostridiales	Lachnospiraceae	Lachnoclostridium	[Clostridium] glycyrrhizinilyticum	0.0593 ; 0.0495 ( 0.0351 , 0.0698 )	0.0693 ; 0.0547 ( 0.0361 , 0.0861 )	cov1	127	Not detected	-0.000630703	-0.00209363	0.000832229	0.398194	0.61051
Bacteria	Firmicutes	Clostridia	Clostridiales	Lachnospiraceae	Lachnoclostridium	[Clostridium] glycyrrhizinilyticum	0.0593 ; 0.0495 ( 0.0351 , 0.0698 )	0.0693 ; 0.0547 ( 0.0361 , 0.0861 )	cov2	81	Not detected	-0.000674684	-0.00215049	0.000801119	0.37032	0.634897
Bacteria	Firmicutes	Clostridia	Clostridiales	Lachnospiraceae	Lachnoclostridium	[Clostridium] glycyrrhizinilyticum	0.0593 ; 0.0495 ( 0.0351 , 0.0698 )	0.0693 ; 0.0547 ( 0.0361 , 0.0861 )	cov3	98	Not detected	-0.000913662	-0.0024384	0.000611075	0.240319	0.552451
Bacteria	Firmicutes	Clostridia	Clostridiales	Peptostreptococcaceae		[Clostridium] hiranonis	0.0032 ; 2e-04 ( 0 , 5e-04 )	4e-04 ; 3e-04 ( 1e-04 , 5e-04 )	cov1	29	Not detected	-0.00301348	-0.00779793	0.00177097	0.217135	0.435221
Bacteria	Firmicutes	Clostridia	Clostridiales	Peptostreptococcaceae		[Clostridium] hiranonis	0.0032 ; 2e-04 ( 0 , 5e-04 )	4e-04 ; 3e-04 ( 1e-04 , 5e-04 )	cov2	0	Not detected	-0.00251323	-0.00735075	0.00232428	0.308649	0.585934
Bacteria	Firmicutes	Clostridia	Clostridiales	Peptostreptococcaceae		[Clostridium] hiranonis	0.0032 ; 2e-04 ( 0 , 5e-04 )	4e-04 ; 3e-04 ( 1e-04 , 5e-04 )	cov3	14	Not detected	-0.00315888	-0.00816096	0.0018432	0.215925	0.519721
Bacteria	Firmicutes	Clostridia	Clostridiales	Lachnospiraceae	Lachnoclostridium	[Clostridium] hylemonae	0.0016 ; 8e-04 ( 4e-04 , 0.0016 )	0.0016 ; 9e-04 ( 4e-04 , 0.0016 )	cov1	19	Not detected	-0.000765356	-0.00417881	0.00264809	0.660363	0.80879
Bacteria	Firmicutes	Clostridia	Clostridiales	Lachnospiraceae	Lachnoclostridium	[Clostridium] hylemonae	0.0016 ; 8e-04 ( 4e-04 , 0.0016 )	0.0016 ; 9e-04 ( 4e-04 , 0.0016 )	cov2	1	Not detected	-0.00135331	-0.00479362	0.00208701	0.440783	0.684584
Bacteria	Firmicutes	Clostridia	Clostridiales	Lachnospiraceae	Lachnoclostridium	[Clostridium] hylemonae	0.0016 ; 8e-04 ( 4e-04 , 0.0016 )	0.0016 ; 9e-04 ( 4e-04 , 0.0016 )	cov3	15	Not detected	-0.00154007	-0.00509462	0.00201449	0.395855	0.713507
Bacteria	Firmicutes	Erysipelotrichia	Erysipelotrichales	Erysipelotrichaceae	Erysipelatoclostridium	[Clostridium] innocuum	0.0595 ; 0.0429 ( 0.0283 , 0.0627 )	0.0848 ; 0.0427 ( 0.0312 , 0.0754 )	cov1	47	Not detected	-5.94346e-05	-0.00174159	0.00162272	0.944795	0.974825
Bacteria	Firmicutes	Erysipelotrichia	Erysipelotrichales	Erysipelotrichaceae	Erysipelatoclostridium	[Clostridium] innocuum	0.0595 ; 0.0429 ( 0.0283 , 0.0627 )	0.0848 ; 0.0427 ( 0.0312 , 0.0754 )	cov2	16	Not detected	2.64934e-05	-0.00166402	0.001717	0.975498	0.991504
Bacteria	Firmicutes	Erysipelotrichia	Erysipelotrichales	Erysipelotrichaceae	Erysipelatoclostridium	[Clostridium] innocuum	0.0595 ; 0.0429 ( 0.0283 , 0.0627 )	0.0848 ; 0.0427 ( 0.0312 , 0.0754 )	cov3	86	Not detected	-0.00110464	-0.00283705	0.000627765	0.211509	0.51435
Bacteria	Firmicutes	Clostridia	Clostridiales	Ruminococcaceae	Ruminiclostridium	[Clostridium] josui	7e-04 ; 4e-04 ( 1e-04 , 9e-04 )	7e-04 ; 4e-04 ( 2e-04 , 9e-04 )	cov1	460	Not detected	-0.00354556	-0.00759704	0.00050592	0.0864278	0.272722
Bacteria	Firmicutes	Clostridia	Clostridiales	Ruminococcaceae	Ruminiclostridium	[Clostridium] josui	7e-04 ; 4e-04 ( 1e-04 , 9e-04 )	7e-04 ; 4e-04 ( 2e-04 , 9e-04 )	cov2	464	Not detected	-0.00396441	-0.00806592	0.000137101	0.058281	0.256388
Bacteria	Firmicutes	Clostridia	Clostridiales	Ruminococcaceae	Ruminiclostridium	[Clostridium] josui	7e-04 ; 4e-04 ( 1e-04 , 9e-04 )	7e-04 ; 4e-04 ( 2e-04 , 9e-04 )	cov3	298	Not detected	-0.00355747	-0.00780016	0.000685225	0.100422	0.349348
Bacteria	Firmicutes	Clostridia	Clostridiales	Lachnospiraceae	Tyzzerella	[Clostridium] lactatifermentans	0.0347 ; 0.0224 ( 0.0132 , 0.0401 )	0.0533 ; 0.0348 ( 0.018 , 0.0598 )	cov1	71	Not detected	-0.000597731	-0.00264161	0.00144614	0.566561	0.740004
Bacteria	Firmicutes	Clostridia	Clostridiales	Lachnospiraceae	Tyzzerella	[Clostridium] lactatifermentans	0.0347 ; 0.0224 ( 0.0132 , 0.0401 )	0.0533 ; 0.0348 ( 0.018 , 0.0598 )	cov2	40	Not detected	-0.000753763	-0.00280353	0.001296	0.471132	0.711375
Bacteria	Firmicutes	Clostridia	Clostridiales	Lachnospiraceae	Tyzzerella	[Clostridium] lactatifermentans	0.0347 ; 0.0224 ( 0.0132 , 0.0401 )	0.0533 ; 0.0348 ( 0.018 , 0.0598 )	cov3	238	Not detected	-0.00216992	-0.00426329	-7.65522e-05	0.042297	0.215513
Bacteria	Firmicutes	Clostridia	Clostridiales	Ruminococcaceae	Ruminiclostridium	[Clostridium] leptum	0.0715 ; 0.0354 ( 0.0188 , 0.0719 )	0.0733 ; 0.0386 ( 0.0198 , 0.0691 )	cov1	7	Not detected	0.00160427	-0.00102888	0.00423742	0.232538	0.454924
Bacteria	Firmicutes	Clostridia	Clostridiales	Ruminococcaceae	Ruminiclostridium	[Clostridium] leptum	0.0715 ; 0.0354 ( 0.0188 , 0.0719 )	0.0733 ; 0.0386 ( 0.0198 , 0.0691 )	cov2	2	Not detected	0.00143953	-0.00122041	0.00409947	0.28892	0.56771
Bacteria	Firmicutes	Clostridia	Clostridiales	Ruminococcaceae	Ruminiclostridium	[Clostridium] leptum	0.0715 ; 0.0354 ( 0.0188 , 0.0719 )	0.0733 ; 0.0386 ( 0.0198 , 0.0691 )	cov3	8	Not detected	0.000513386	-0.00223132	0.00325809	0.713942	0.896809
Bacteria	Firmicutes	Clostridia	Clostridiales	Ruminococcaceae	Ruminiclostridium	[Clostridium] methylpentosum	0.0128 ; 0.0061 ( 0.0032 , 0.0127 )	0.0222 ; 0.0093 ( 0.0042 , 0.0197 )	cov1	17	Not detected	0.000395977	-0.00227154	0.0030635	0.771114	0.864771
Bacteria	Firmicutes	Clostridia	Clostridiales	Ruminococcaceae	Ruminiclostridium	[Clostridium] methylpentosum	0.0128 ; 0.0061 ( 0.0032 , 0.0127 )	0.0222 ; 0.0093 ( 0.0042 , 0.0197 )	cov2	1	Not detected	-1.15662e-06	-0.00268816	0.00268585	0.999327	0.999327
Bacteria	Firmicutes	Clostridia	Clostridiales	Ruminococcaceae	Ruminiclostridium	[Clostridium] methylpentosum	0.0128 ; 0.0061 ( 0.0032 , 0.0127 )	0.0222 ; 0.0093 ( 0.0042 , 0.0197 )	cov3	23	Not detected	-0.00116716	-0.00393081	0.00159649	0.407889	0.726201
Bacteria	Firmicutes	Clostridia	Clostridiales	Ruminococcaceae	Ruminiclostridium	[Clostridium] papyrosolvens	0 ; 0 ( 0 , 1e-04 )	0 ; 0 ( 0 , 1e-04 )	cov1	64	Not detected	0.000470031	-0.00259537	0.00353543	0.763795	0.861955
Bacteria	Firmicutes	Clostridia	Clostridiales	Ruminococcaceae	Ruminiclostridium	[Clostridium] papyrosolvens	0 ; 0 ( 0 , 1e-04 )	0 ; 0 ( 0 , 1e-04 )	cov2	15	Not detected	0.000211864	-0.00288862	0.00331235	0.893468	0.959226
Bacteria	Firmicutes	Clostridia	Clostridiales	Ruminococcaceae	Ruminiclostridium	[Clostridium] papyrosolvens	0 ; 0 ( 0 , 1e-04 )	0 ; 0 ( 0 , 1e-04 )	cov3	38	Not detected	-0.00027036	-0.00348057	0.00293985	0.868904	0.958662
Bacteria	Firmicutes	Erysipelotrichia	Erysipelotrichales	Erysipelotrichaceae	Erysipelatoclostridium	[Clostridium] saccharogumia	0.0145 ; 0.0089 ( 0.005 , 0.0164 )	0.0166 ; 0.011 ( 0.0061 , 0.024 )	cov1	44	Not detected	-0.000726842	-0.00302879	0.0015751	0.536059	0.716659
Bacteria	Firmicutes	Erysipelotrichia	Erysipelotrichales	Erysipelotrichaceae	Erysipelatoclostridium	[Clostridium] saccharogumia	0.0145 ; 0.0089 ( 0.005 , 0.0164 )	0.0166 ; 0.011 ( 0.0061 , 0.024 )	cov2	13	Not detected	-0.000642633	-0.0029641	0.00167883	0.587475	0.789336
Bacteria	Firmicutes	Erysipelotrichia	Erysipelotrichales	Erysipelotrichaceae	Erysipelatoclostridium	[Clostridium] saccharogumia	0.0145 ; 0.0089 ( 0.005 , 0.0164 )	0.0166 ; 0.011 ( 0.0061 , 0.024 )	cov3	37	Not detected	-0.00111015	-0.00350761	0.0012873	0.364188	0.681974
Bacteria	Firmicutes	Clostridia	Clostridiales	Lachnospiraceae	Lachnoclostridium	[Clostridium] saccharolyticum	0.0208 ; 0.0155 ( 0.0085 , 0.0269 )	0.0189 ; 0.0133 ( 0.0069 , 0.0233 )	cov1	177	Not detected	0.00275938	0.00062274	0.00489601	0.0114284	0.0851341
Bacteria	Firmicutes	Clostridia	Clostridiales	Lachnospiraceae	Lachnoclostridium	[Clostridium] saccharolyticum	0.0208 ; 0.0155 ( 0.0085 , 0.0269 )	0.0189 ; 0.0133 ( 0.0069 , 0.0233 )	cov2	47	Not detected	0.00235227	0.000198526	0.00450601	0.0324014	0.186576
Bacteria	Firmicutes	Clostridia	Clostridiales	Lachnospiraceae	Lachnoclostridium	[Clostridium] saccharolyticum	0.0208 ; 0.0155 ( 0.0085 , 0.0269 )	0.0189 ; 0.0133 ( 0.0069 , 0.0233 )	cov3	255	Not detected	0.00312174	0.000902008	0.00534147	0.00588738	0.0679357
Bacteria	Firmicutes	Clostridia	Clostridiales	Lachnospiraceae	Lachnoclostridium	[Clostridium] scindens	0.0286 ; 0.0188 ( 0.012 , 0.0299 )	0.0576 ; 0.0223 ( 0.0163 , 0.0389 )	cov1	326	Not detected	-0.00205862	-0.00395042	-0.000166806	0.0330401	0.160547
Bacteria	Firmicutes	Clostridia	Clostridiales	Lachnospiraceae	Lachnoclostridium	[Clostridium] scindens	0.0286 ; 0.0188 ( 0.012 , 0.0299 )	0.0576 ; 0.0223 ( 0.0163 , 0.0389 )	cov2	319	Not detected	-0.00218254	-0.00408747	-0.000277621	0.0248172	0.16138
Bacteria	Firmicutes	Clostridia	Clostridiales	Lachnospiraceae	Lachnoclostridium	[Clostridium] scindens	0.0286 ; 0.0188 ( 0.012 , 0.0299 )	0.0576 ; 0.0223 ( 0.0163 , 0.0389 )	cov3	539	Not detected	-0.00301305	-0.00497276	-0.00105334	0.00260969	0.0440454
Bacteria	Firmicutes	Erysipelotrichia	Erysipelotrichales	Erysipelotrichaceae	Erysipelatoclostridium	[Clostridium] spiroforme	0.0111 ; 0.0015 ( 7e-04 , 0.0075 )	0.0123 ; 0.0025 ( 9e-04 , 0.0155 )	cov1	20	Not detected	-0.0036509	-0.00820872	0.000906929	0.116548	0.319015
Bacteria	Firmicutes	Erysipelotrichia	Erysipelotrichales	Erysipelotrichaceae	Erysipelatoclostridium	[Clostridium] spiroforme	0.0111 ; 0.0015 ( 7e-04 , 0.0075 )	0.0123 ; 0.0025 ( 9e-04 , 0.0155 )	cov2	6	Not detected	-0.00420214	-0.00878729	0.00038302	0.072577	0.282858
Bacteria	Firmicutes	Erysipelotrichia	Erysipelotrichales	Erysipelotrichaceae	Erysipelatoclostridium	[Clostridium] spiroforme	0.0111 ; 0.0015 ( 7e-04 , 0.0075 )	0.0123 ; 0.0025 ( 9e-04 , 0.0155 )	cov3	229	Not detected	-0.00619021	-0.0108885	-0.00149197	0.00987014	0.0886806
Bacteria	Firmicutes	Clostridia	Clostridiales	Ruminococcaceae	Ruminiclostridium	[Clostridium] sporosphaeroides	0.001 ; 7e-04 ( 3e-04 , 0.0012 )	0.001 ; 7e-04 ( 4e-04 , 0.0012 )	cov1	39	Not detected	0.00300564	-0.000529839	0.00654111	0.0957898	0.289725
Bacteria	Firmicutes	Clostridia	Clostridiales	Ruminococcaceae	Ruminiclostridium	[Clostridium] sporosphaeroides	0.001 ; 7e-04 ( 3e-04 , 0.0012 )	0.001 ; 7e-04 ( 4e-04 , 0.0012 )	cov2	6	Not detected	0.00220078	-0.00136822	0.00576978	0.226931	0.49726
Bacteria	Firmicutes	Clostridia	Clostridiales	Ruminococcaceae	Ruminiclostridium	[Clostridium] sporosphaeroides	0.001 ; 7e-04 ( 3e-04 , 0.0012 )	0.001 ; 7e-04 ( 4e-04 , 0.0012 )	cov3	18	Not detected	0.000442373	-0.00321939	0.00410413	0.812844	0.945373
Bacteria	Firmicutes	Clostridia	Clostridiales	Ruminococcaceae	Ruminiclostridium	[Clostridium] straminisolvens	0 ; 0 ( 0 , 0 )	0 ; 0 ( 0 , 0 )	cov1	65	Not detected	0.000602508	-0.00230044	0.00350546	0.684192	0.820891
Bacteria	Firmicutes	Clostridia	Clostridiales	Ruminococcaceae	Ruminiclostridium	[Clostridium] straminisolvens	0 ; 0 ( 0 , 0 )	0 ; 0 ( 0 , 0 )	cov2	15	Not detected	0.000462267	-0.00247298	0.00339751	0.757594	0.886348
Bacteria	Firmicutes	Clostridia	Clostridiales	Ruminococcaceae	Ruminiclostridium	[Clostridium] straminisolvens	0 ; 0 ( 0 , 0 )	0 ; 0 ( 0 , 0 )	cov3	38	Not detected	-0.000694478	-0.0037236	0.00233464	0.65321	0.86097
Bacteria	Firmicutes	Clostridia	Clostridiales	Lachnospiraceae	Lachnoclostridium	[Clostridium] symbiosum	0.1057 ; 0.0754 ( 0.0492 , 0.1163 )	0.1591 ; 0.09 ( 0.0607 , 0.143 )	cov1	355	Not detected	-0.00215367	-0.00400624	-0.000301095	0.0227805	0.126475
Bacteria	Firmicutes	Clostridia	Clostridiales	Lachnospiraceae	Lachnoclostridium	[Clostridium] symbiosum	0.1057 ; 0.0754 ( 0.0492 , 0.1163 )	0.1591 ; 0.09 ( 0.0607 , 0.143 )	cov2	402	Not detected	-0.00246889	-0.00433495	-0.000602838	0.00956687	0.106228
Bacteria	Firmicutes	Clostridia	Clostridiales	Lachnospiraceae	Lachnoclostridium	[Clostridium] symbiosum	0.1057 ; 0.0754 ( 0.0492 , 0.1163 )	0.1591 ; 0.09 ( 0.0607 , 0.143 )	cov3	672	Not detected	-0.00353331	-0.00544134	-0.00162529	0.000289869	0.0117647
Bacteria	Firmicutes	Clostridia	Clostridiales	Ruminococcaceae	Ruminiclostridium	[Clostridium] viride	7e-04 ; 5e-04 ( 2e-04 , 9e-04 )	7e-04 ; 5e-04 ( 3e-04 , 0.001 )	cov1	220	Not detected	0.00486394	0.00155913	0.00816876	0.00395285	0.0425647
Bacteria	Firmicutes	Clostridia	Clostridiales	Ruminococcaceae	Ruminiclostridium	[Clostridium] viride	7e-04 ; 5e-04 ( 2e-04 , 9e-04 )	7e-04 ; 5e-04 ( 3e-04 , 0.001 )	cov2	105	Not detected	0.0043506	0.0010209	0.0076803	0.0104995	0.109775
Bacteria	Firmicutes	Clostridia	Clostridiales	Ruminococcaceae	Ruminiclostridium	[Clostridium] viride	7e-04 ; 5e-04 ( 2e-04 , 9e-04 )	7e-04 ; 5e-04 ( 3e-04 , 0.001 )	cov3	36	Not detected	0.0028261	-0.000592866	0.00624507	0.105337	0.354502
Bacteria	Proteobacteria	Gammaproteobacteria	Enterobacterales	Enterobacteriaceae	Klebsiella	[Enterobacter] aerogenes	0.0236 ; 3e-04 ( 0 , 0.0024 )	0.015 ; 4e-04 ( 1e-04 , 0.002 )	cov1	0	Not detected	3.9103e-06	-0.00730053	0.00730835	0.999163	0.999575
Bacteria	Proteobacteria	Gammaproteobacteria	Enterobacterales	Enterobacteriaceae	Klebsiella	[Enterobacter] aerogenes	0.0236 ; 3e-04 ( 0 , 0.0024 )	0.015 ; 4e-04 ( 1e-04 , 0.002 )	cov2	0	Not detected	0.00176809	-0.00557086	0.00910703	0.636826	0.820969
Bacteria	Proteobacteria	Gammaproteobacteria	Enterobacterales	Enterobacteriaceae	Klebsiella	[Enterobacter] aerogenes	0.0236 ; 3e-04 ( 0 , 0.0024 )	0.015 ; 4e-04 ( 1e-04 , 0.002 )	cov3	3	Not detected	0.0043913	-0.00312262	0.0119052	0.252131	0.566332
Bacteria	Firmicutes	Clostridia	Clostridiales	Clostridiales Family XIII. Incertae Sedis		[Eubacterium] brachy	4e-04 ; 2e-04 ( 0 , 5e-04 )	4e-04 ; 2e-04 ( 0 , 6e-04 )	cov1	19	Not detected	0.00246483	-0.00263445	0.00756412	0.343529	0.562909
Bacteria	Firmicutes	Clostridia	Clostridiales	Clostridiales Family XIII. Incertae Sedis		[Eubacterium] brachy	4e-04 ; 2e-04 ( 0 , 5e-04 )	4e-04 ; 2e-04 ( 0 , 6e-04 )	cov2	3	Not detected	0.0023031	-0.00285788	0.00746407	0.38185	0.639546
Bacteria	Firmicutes	Clostridia	Clostridiales	Clostridiales Family XIII. Incertae Sedis		[Eubacterium] brachy	4e-04 ; 2e-04 ( 0 , 5e-04 )	4e-04 ; 2e-04 ( 0 , 6e-04 )	cov3	10	Not detected	0.00161525	-0.00372348	0.00695398	0.553234	0.798018
Bacteria	Firmicutes	Clostridia	Clostridiales	Eubacteriaceae	Eubacterium	[Eubacterium] cellulosolvens	0.0017 ; 0.0011 ( 7e-04 , 0.0016 )	0.002 ; 0.0013 ( 7e-04 , 0.0021 )	cov1	51	Not detected	0.000382274	-0.00168589	0.00245044	0.717174	0.844959
Bacteria	Firmicutes	Clostridia	Clostridiales	Eubacteriaceae	Eubacterium	[Eubacterium] cellulosolvens	0.0017 ; 0.0011 ( 7e-04 , 0.0016 )	0.002 ; 0.0013 ( 7e-04 , 0.0021 )	cov2	33	Not detected	-0.000156286	-0.00224008	0.0019275	0.883143	0.959226
Bacteria	Firmicutes	Clostridia	Clostridiales	Eubacteriaceae	Eubacterium	[Eubacterium] cellulosolvens	0.0017 ; 0.0011 ( 7e-04 , 0.0016 )	0.002 ; 0.0013 ( 7e-04 , 0.0021 )	cov3	33	Not detected	9.08559e-06	-0.00213549	0.00215366	0.993375	0.996914
Bacteria	Firmicutes	Clostridia	Clostridiales	Lachnospiraceae	Lachnoclostridium	[Eubacterium] contortum	0.0467 ; 0.0395 ( 0.0268 , 0.058 )	0.0583 ; 0.0518 ( 0.0352 , 0.0754 )	cov1	89	Not detected	-4.89914e-05	-0.00148787	0.00138989	0.946798	0.974825
Bacteria	Firmicutes	Clostridia	Clostridiales	Lachnospiraceae	Lachnoclostridium	[Eubacterium] contortum	0.0467 ; 0.0395 ( 0.0268 , 0.058 )	0.0583 ; 0.0518 ( 0.0352 , 0.0754 )	cov2	36	Not detected	-6.16028e-05	-0.00150749	0.00138429	0.933456	0.973142
Bacteria	Firmicutes	Clostridia	Clostridiales	Lachnospiraceae	Lachnoclostridium	[Eubacterium] contortum	0.0467 ; 0.0395 ( 0.0268 , 0.058 )	0.0583 ; 0.0518 ( 0.0352 , 0.0754 )	cov3	124	Not detected	-0.00104225	-0.00252362	0.000439125	0.168025	0.458853
Bacteria	Firmicutes	Erysipelotrichia	Erysipelotrichales	Erysipelotrichaceae		[Eubacterium] dolichum	0.0232 ; 0.0199 ( 0.0134 , 0.0286 )	0.0246 ; 0.0218 ( 0.0132 , 0.0303 )	cov1	132	Not detected	0.00187157	0.000411108	0.00333204	0.0120791	0.0876923
Bacteria	Firmicutes	Erysipelotrichia	Erysipelotrichales	Erysipelotrichaceae		[Eubacterium] dolichum	0.0232 ; 0.0199 ( 0.0134 , 0.0286 )	0.0246 ; 0.0218 ( 0.0132 , 0.0303 )	cov2	86	Not detected	0.00176899	0.000297669	0.00324032	0.0185263	0.136284
Bacteria	Firmicutes	Erysipelotrichia	Erysipelotrichales	Erysipelotrichaceae		[Eubacterium] dolichum	0.0232 ; 0.0199 ( 0.0134 , 0.0286 )	0.0246 ; 0.0218 ( 0.0132 , 0.0303 )	cov3	63	Not detected	0.00120978	-0.000307428	0.002727	0.11822	0.384435
Bacteria	Firmicutes	Clostridia	Clostridiales	Eubacteriaceae	Eubacterium	[Eubacterium] eligens	0.6293 ; 0.3041 ( 0.0693 , 0.8317 )	0.4689 ; 0.2428 ( 0.0484 , 0.6001 )	cov1	1003	0.8	0.00787472	0.00404631	0.0117031	5.71253e-05	0.00444257
Bacteria	Firmicutes	Clostridia	Clostridiales	Eubacteriaceae	Eubacterium	[Eubacterium] eligens	0.6293 ; 0.3041 ( 0.0693 , 0.8317 )	0.4689 ; 0.2428 ( 0.0484 , 0.6001 )	cov2	906	0.7	0.00652716	0.00269432	0.01036	0.000857351	0.0265553
Bacteria	Firmicutes	Clostridia	Clostridiales	Eubacteriaceae	Eubacterium	[Eubacterium] eligens	0.6293 ; 0.3041 ( 0.0693 , 0.8317 )	0.4689 ; 0.2428 ( 0.0484 , 0.6001 )	cov3	813	0.6	0.00610536	0.00217478	0.0100359	0.00235636	0.0425004
Bacteria	Firmicutes	Clostridia	Clostridiales	Lachnospiraceae	Lachnoclostridium	[Eubacterium] fissicatena	0.0016 ; 0.001 ( 7e-04 , 0.0015 )	0.0032 ; 0.0012 ( 8e-04 , 0.0021 )	cov1	194	Not detected	-0.00164297	-0.00362671	0.000340777	0.104655	0.302108
Bacteria	Firmicutes	Clostridia	Clostridiales	Lachnospiraceae	Lachnoclostridium	[Eubacterium] fissicatena	0.0016 ; 0.001 ( 7e-04 , 0.0015 )	0.0032 ; 0.0012 ( 8e-04 , 0.0021 )	cov2	147	Not detected	-0.00182383	-0.00382809	0.000180416	0.0746203	0.288644
Bacteria	Firmicutes	Clostridia	Clostridiales	Lachnospiraceae	Lachnoclostridium	[Eubacterium] fissicatena	0.0016 ; 0.001 ( 7e-04 , 0.0015 )	0.0032 ; 0.0012 ( 8e-04 , 0.0021 )	cov3	354	Not detected	-0.00280849	-0.00487529	-0.000741692	0.00778825	0.0799645
Bacteria	Firmicutes	Clostridia	Clostridiales	Clostridiales Family XIII. Incertae Sedis		[Eubacterium] nodatum	2e-04 ; 1e-04 ( 0 , 3e-04 )	2e-04 ; 1e-04 ( 0 , 2e-04 )	cov1	71	Not detected	0.00286826	-0.00181363	0.00755015	0.229965	0.454143
Bacteria	Firmicutes	Clostridia	Clostridiales	Clostridiales Family XIII. Incertae Sedis		[Eubacterium] nodatum	2e-04 ; 1e-04 ( 0 , 3e-04 )	2e-04 ; 1e-04 ( 0 , 2e-04 )	cov2	36	Not detected	0.00314267	-0.00158862	0.00787396	0.193078	0.458946
Bacteria	Firmicutes	Clostridia	Clostridiales	Clostridiales Family XIII. Incertae Sedis		[Eubacterium] nodatum	2e-04 ; 1e-04 ( 0 , 3e-04 )	2e-04 ; 1e-04 ( 0 , 2e-04 )	cov3	101	Not detected	0.00358793	-0.00129152	0.00846737	0.149654	0.43253
Bacteria	Firmicutes	Clostridia	Clostridiales	Ruminococcaceae	Ruminiclostridium	[Eubacterium] siraeum	0.3625 ; 0.0147 ( 0.0047 , 0.1751 )	0.4435 ; 0.0121 ( 0.0039 , 0.1605 )	cov1	1039	0.8	0.010053	0.0043775	0.0157284	0.000526153	0.0128833
Bacteria	Firmicutes	Clostridia	Clostridiales	Ruminococcaceae	Ruminiclostridium	[Eubacterium] siraeum	0.3625 ; 0.0147 ( 0.0047 , 0.1751 )	0.4435 ; 0.0121 ( 0.0039 , 0.1605 )	cov2	1034	0.8	0.00978531	0.00404826	0.0155224	0.00084138	0.0265553
Bacteria	Firmicutes	Clostridia	Clostridiales	Ruminococcaceae	Ruminiclostridium	[Eubacterium] siraeum	0.3625 ; 0.0147 ( 0.0047 , 0.1751 )	0.4435 ; 0.0121 ( 0.0039 , 0.1605 )	cov3	517	Not detected	0.00737324	0.00148034	0.0132661	0.014263	0.112635
Bacteria	Firmicutes	Clostridia	Clostridiales	Clostridiales Family XIII. Incertae Sedis		[Eubacterium] sulci	5e-04 ; 2e-04 ( 0 , 6e-04 )	5e-04 ; 3e-04 ( 0 , 5e-04 )	cov1	17	Not detected	0.00103949	-0.00401753	0.00609652	0.687068	0.820994
Bacteria	Firmicutes	Clostridia	Clostridiales	Clostridiales Family XIII. Incertae Sedis		[Eubacterium] sulci	5e-04 ; 2e-04 ( 0 , 6e-04 )	5e-04 ; 3e-04 ( 0 , 5e-04 )	cov2	0	Not detected	0.00034024	-0.00476028	0.00544076	0.895987	0.959226
Bacteria	Firmicutes	Clostridia	Clostridiales	Clostridiales Family XIII. Incertae Sedis		[Eubacterium] sulci	5e-04 ; 2e-04 ( 0 , 6e-04 )	5e-04 ; 3e-04 ( 0 , 5e-04 )	cov3	6	Not detected	0.00030581	-0.00496365	0.00557527	0.909447	0.969634
Bacteria	Firmicutes	Clostridia	Clostridiales	Peptostreptococcaceae	Peptoanaerobacter	[Eubacterium] yurii	0 ; 0 ( 0 , 0 )	0 ; 0 ( 0 , 0 )	cov1	63	Not detected	0.00210353	-0.000867374	0.00507443	0.165337	0.38008
Bacteria	Firmicutes	Clostridia	Clostridiales	Peptostreptococcaceae	Peptoanaerobacter	[Eubacterium] yurii	0 ; 0 ( 0 , 0 )	0 ; 0 ( 0 , 0 )	cov2	17	Not detected	0.00208394	-0.000924193	0.00509208	0.174646	0.440238
Bacteria	Firmicutes	Clostridia	Clostridiales	Peptostreptococcaceae	Peptoanaerobacter	[Eubacterium] yurii	0 ; 0 ( 0 , 0 )	0 ; 0 ( 0 , 0 )	cov3	32	Not detected	0.00198394	-0.00112685	0.00509474	0.211418	0.51435
Bacteria	Proteobacteria	Gammaproteobacteria	Pasteurellales	Pasteurellaceae	Haemophilus	[Haemophilus] ducreyi	1e-04 ; 0 ( 0 , 0 )	2e-04 ; 0 ( 0 , 0 )	cov1	150	Not detected	-0.00248304	-0.00606801	0.00110193	0.174735	0.391334
Bacteria	Proteobacteria	Gammaproteobacteria	Pasteurellales	Pasteurellaceae	Haemophilus	[Haemophilus] ducreyi	1e-04 ; 0 ( 0 , 0 )	2e-04 ; 0 ( 0 , 0 )	cov2	89	Not detected	-0.0022311	-0.00585277	0.00139056	0.22738	0.49726
Bacteria	Proteobacteria	Gammaproteobacteria	Pasteurellales	Pasteurellaceae	Haemophilus	[Haemophilus] ducreyi	1e-04 ; 0 ( 0 , 0 )	2e-04 ; 0 ( 0 , 0 )	cov3	73	Not detected	-0.00165975	-0.00538736	0.00206787	0.382913	0.703749
Bacteria	Proteobacteria	Gammaproteobacteria	Pasteurellales	Pasteurellaceae	Haemophilus	[Haemophilus] parasuis	2e-04 ; 0 ( 0 , 1e-04 )	1e-04 ; 0 ( 0 , 2e-04 )	cov1	13	Not detected	0.00146842	-0.00287036	0.00580721	0.507173	0.696237
Bacteria	Proteobacteria	Gammaproteobacteria	Pasteurellales	Pasteurellaceae	Haemophilus	[Haemophilus] parasuis	2e-04 ; 0 ( 0 , 1e-04 )	1e-04 ; 0 ( 0 , 2e-04 )	cov2	2	Not detected	0.00126521	-0.00311226	0.00564268	0.571111	0.777366
Bacteria	Proteobacteria	Gammaproteobacteria	Pasteurellales	Pasteurellaceae	Haemophilus	[Haemophilus] parasuis	2e-04 ; 0 ( 0 , 1e-04 )	1e-04 ; 0 ( 0 , 2e-04 )	cov3	13	Not detected	0.00275587	-0.00176535	0.00727709	0.232322	0.542622
Bacteria	Firmicutes	Clostridia	Clostridiales	Lachnospiraceae	Blautia	[Ruminococcus] gnavus	0.1814 ; 0.0489 ( 0.0316 , 0.1006 )	0.2468 ; 0.0629 ( 0.0316 , 0.1428 )	cov1	642	Not detected	-0.00399736	-0.0068596	-0.00113511	0.00623997	0.0592294
Bacteria	Firmicutes	Clostridia	Clostridiales	Lachnospiraceae	Blautia	[Ruminococcus] gnavus	0.1814 ; 0.0489 ( 0.0316 , 0.1006 )	0.2468 ; 0.0629 ( 0.0316 , 0.1428 )	cov2	441	Not detected	-0.00360506	-0.00649048	-0.000719631	0.0144033	0.125317
Bacteria	Firmicutes	Clostridia	Clostridiales	Lachnospiraceae	Blautia	[Ruminococcus] gnavus	0.1814 ; 0.0489 ( 0.0316 , 0.1006 )	0.2468 ; 0.0629 ( 0.0316 , 0.1428 )	cov3	604	Not detected	-0.00424427	-0.00722387	-0.00126466	0.00528159	0.0627922
Bacteria	Firmicutes	Clostridia	Clostridiales	Lachnospiraceae	Blautia	[Ruminococcus] torques	0.1705 ; 0.0576 ( 0.0262 , 0.1732 )	0.2814 ; 0.1093 ( 0.0413 , 0.3104 )	cov1	232	Not detected	-0.00305592	-0.00617703	6.51906e-05	0.0550942	0.20614
Bacteria	Firmicutes	Clostridia	Clostridiales	Lachnospiraceae	Blautia	[Ruminococcus] torques	0.1705 ; 0.0576 ( 0.0262 , 0.1732 )	0.2814 ; 0.1093 ( 0.0413 , 0.3104 )	cov2	179	Not detected	-0.00316182	-0.00631892	-4.7249e-06	0.0497693	0.232454
Bacteria	Firmicutes	Clostridia	Clostridiales	Lachnospiraceae	Blautia	[Ruminococcus] torques	0.1705 ; 0.0576 ( 0.0262 , 0.1732 )	0.2814 ; 0.1093 ( 0.0413 , 0.3104 )	cov3	222	Not detected	-0.00359109	-0.00684198	-0.000340201	0.0304778	0.174138
Bacteria	Firmicutes	Bacilli	Lactobacillales	Aerococcaceae	Abiotrophia	Abiotrophia defectiva	2e-04 ; 0 ( 0 , 2e-04 )	3e-04 ; 0 ( 0 , 2e-04 )	cov1	120	Not detected	-0.00363724	-0.00817595	0.000901465	0.116381	0.319015
Bacteria	Firmicutes	Bacilli	Lactobacillales	Aerococcaceae	Abiotrophia	Abiotrophia defectiva	2e-04 ; 0 ( 0 , 2e-04 )	3e-04 ; 0 ( 0 , 2e-04 )	cov2	37	Not detected	-0.00306153	-0.00763669	0.00151363	0.189795	0.457763
Bacteria	Firmicutes	Bacilli	Lactobacillales	Aerococcaceae	Abiotrophia	Abiotrophia defectiva	2e-04 ; 0 ( 0 , 2e-04 )	3e-04 ; 0 ( 0 , 2e-04 )	cov3	14	Not detected	-0.00108334	-0.0058088	0.00364211	0.653225	0.86097
Bacteria	Firmicutes	Clostridia	Clostridiales	Ruminococcaceae	Acetanaerobacterium	Acetanaerobacterium elongatum	5e-04 ; 4e-04 ( 2e-04 , 7e-04 )	4e-04 ; 4e-04 ( 2e-04 , 6e-04 )	cov1	566	Not detected	0.00553561	0.00236738	0.00870384	0.000626074	0.0136461
Bacteria	Firmicutes	Clostridia	Clostridiales	Ruminococcaceae	Acetanaerobacterium	Acetanaerobacterium elongatum	5e-04 ; 4e-04 ( 2e-04 , 7e-04 )	4e-04 ; 4e-04 ( 2e-04 , 6e-04 )	cov2	355	Not detected	0.00462118	0.00142946	0.0078129	0.0045805	0.0657469
Bacteria	Firmicutes	Clostridia	Clostridiales	Ruminococcaceae	Acetanaerobacterium	Acetanaerobacterium elongatum	5e-04 ; 4e-04 ( 2e-04 , 7e-04 )	4e-04 ; 4e-04 ( 2e-04 , 6e-04 )	cov3	212	Not detected	0.00372808	0.000447928	0.00700823	0.0259965	0.155319
Bacteria	Firmicutes	Clostridia	Clostridiales	Lachnospiraceae	Acetitomaculum	Acetitomaculum ruminis	0.0018 ; 0.0015 ( 0.001 , 0.0023 )	0.002 ; 0.0014 ( 0.0011 , 0.0024 )	cov1	57	Not detected	0.00101515	-0.000904803	0.0029351	0.300155	0.524936
Bacteria	Firmicutes	Clostridia	Clostridiales	Lachnospiraceae	Acetitomaculum	Acetitomaculum ruminis	0.0018 ; 0.0015 ( 0.001 , 0.0023 )	0.002 ; 0.0014 ( 0.0011 , 0.0024 )	cov2	13	Not detected	0.000780963	-0.00115649	0.00271841	0.429575	0.675949
Bacteria	Firmicutes	Clostridia	Clostridiales	Lachnospiraceae	Acetitomaculum	Acetitomaculum ruminis	0.0018 ; 0.0015 ( 0.001 , 0.0023 )	0.002 ; 0.0014 ( 0.0011 , 0.0024 )	cov3	44	Not detected	0.000551972	-0.00142896	0.0025329	0.585021	0.819477
Bacteria	Firmicutes	Clostridia	Clostridiales	Ruminococcaceae	Acetivibrio	Acetivibrio cellulolyticus	1e-04 ; 0 ( 0 , 1e-04 )	1e-04 ; 0 ( 0 , 1e-04 )	cov1	81	Not detected	0.000576828	-0.00317027	0.00432393	0.76289	0.861955
Bacteria	Firmicutes	Clostridia	Clostridiales	Ruminococcaceae	Acetivibrio	Acetivibrio cellulolyticus	1e-04 ; 0 ( 0 , 1e-04 )	1e-04 ; 0 ( 0 , 1e-04 )	cov2	43	Not detected	0.000263257	-0.00352516	0.00405167	0.891674	0.959226
Bacteria	Firmicutes	Clostridia	Clostridiales	Ruminococcaceae	Acetivibrio	Acetivibrio cellulolyticus	1e-04 ; 0 ( 0 , 1e-04 )	1e-04 ; 0 ( 0 , 1e-04 )	cov3	88	Not detected	-0.00155297	-0.00546115	0.0023552	0.436154	0.742863
Bacteria	Firmicutes	Clostridia	Clostridiales	Ruminococcaceae	Acetivibrio	Acetivibrio ethanolgignens	0.0278 ; 0.0209 ( 0.0149 , 0.0298 )	0.0296 ; 0.0257 ( 0.0153 , 0.0385 )	cov1	89	Not detected	-0.000202255	-0.00179997	0.00139546	0.804065	0.886959
Bacteria	Firmicutes	Clostridia	Clostridiales	Ruminococcaceae	Acetivibrio	Acetivibrio ethanolgignens	0.0278 ; 0.0209 ( 0.0149 , 0.0298 )	0.0296 ; 0.0257 ( 0.0153 , 0.0385 )	cov2	70	Not detected	-0.000645371	-0.00225342	0.000962681	0.431582	0.677295
Bacteria	Firmicutes	Clostridia	Clostridiales	Ruminococcaceae	Acetivibrio	Acetivibrio ethanolgignens	0.0278 ; 0.0209 ( 0.0149 , 0.0298 )	0.0296 ; 0.0257 ( 0.0153 , 0.0385 )	cov3	84	Not detected	-0.00078758	-0.00244597	0.000870806	0.352041	0.672733
Bacteria	Proteobacteria	Alphaproteobacteria	Rhodospirillales	Acetobacteraceae	Acetobacter	Acetobacter sp. 46_36	0.0323 ; 6e-04 ( 0 , 0.0024 )	0.0195 ; 8e-04 ( 0 , 0.0054 )	cov1	0	Not detected	0.00290064	-0.00426628	0.0100675	0.427702	0.632419
Bacteria	Proteobacteria	Alphaproteobacteria	Rhodospirillales	Acetobacteraceae	Acetobacter	Acetobacter sp. 46_36	0.0323 ; 6e-04 ( 0 , 0.0024 )	0.0195 ; 8e-04 ( 0 , 0.0054 )	cov2	0	Not detected	0.00294076	-0.00431208	0.0101936	0.426862	0.675949
Bacteria	Proteobacteria	Alphaproteobacteria	Rhodospirillales	Acetobacteraceae	Acetobacter	Acetobacter sp. 46_36	0.0323 ; 6e-04 ( 0 , 0.0024 )	0.0195 ; 8e-04 ( 0 , 0.0054 )	cov3	1	Not detected	-2.59455e-05	-0.00750786	0.00745596	0.994578	0.997119
Bacteria	Proteobacteria	Alphaproteobacteria	Rhodospirillales	Acetobacteraceae	Acetobacter	Acetobacter sp. CAG:267	0.0264 ; 0 ( 0 , 1e-04 )	0.0136 ; 0 ( 0 , 2e-04 )	cov1	0	Not detected	0.00350523	-0.00298545	0.00999592	0.289943	0.512407
Bacteria	Proteobacteria	Alphaproteobacteria	Rhodospirillales	Acetobacteraceae	Acetobacter	Acetobacter sp. CAG:267	0.0264 ; 0 ( 0 , 1e-04 )	0.0136 ; 0 ( 0 , 2e-04 )	cov2	0	Not detected	0.00295579	-0.00359393	0.0095055	0.376505	0.638811
Bacteria	Proteobacteria	Alphaproteobacteria	Rhodospirillales	Acetobacteraceae	Acetobacter	Acetobacter sp. CAG:267	0.0264 ; 0 ( 0 , 1e-04 )	0.0136 ; 0 ( 0 , 2e-04 )	cov3	0	Not detected	0.00111327	-0.00566318	0.00788972	0.747482	0.916444
Bacteria	Tenericutes	Mollicutes	Acholeplasmatales	Acholeplasmataceae	Acholeplasma	Acholeplasma axanthum	0 ; 0 ( 0 , 0 )	1e-04 ; 0 ( 0 , 1e-04 )	cov1	175	Not detected	-0.00423786	-0.00746185	-0.00101387	0.0100431	0.0772029
Bacteria	Tenericutes	Mollicutes	Acholeplasmatales	Acholeplasmataceae	Acholeplasma	Acholeplasma axanthum	0 ; 0 ( 0 , 0 )	1e-04 ; 0 ( 0 , 1e-04 )	cov2	99	Not detected	-0.00401579	-0.00727331	-0.000758259	0.0157563	0.133166
Bacteria	Tenericutes	Mollicutes	Acholeplasmatales	Acholeplasmataceae	Acholeplasma	Acholeplasma axanthum	0 ; 0 ( 0 , 0 )	1e-04 ; 0 ( 0 , 1e-04 )	cov3	150	Not detected	-0.00453436	-0.00790281	-0.00116591	0.00838364	0.0829205
Bacteria	Tenericutes	Mollicutes	Acholeplasmatales	Acholeplasmataceae	Acholeplasma	Acholeplasma equifetale	2e-04 ; 1e-04 ( 0 , 2e-04 )	2e-04 ; 1e-04 ( 0 , 3e-04 )	cov1	262	Not detected	-0.00463372	-0.00900742	-0.000260029	0.0379507	0.166928
Bacteria	Tenericutes	Mollicutes	Acholeplasmatales	Acholeplasmataceae	Acholeplasma	Acholeplasma equifetale	2e-04 ; 1e-04 ( 0 , 2e-04 )	2e-04 ; 1e-04 ( 0 , 3e-04 )	cov2	220	Not detected	-0.00485712	-0.00928318	-0.000431062	0.0315846	0.184035
Bacteria	Tenericutes	Mollicutes	Acholeplasmatales	Acholeplasmataceae	Acholeplasma	Acholeplasma equifetale	2e-04 ; 1e-04 ( 0 , 2e-04 )	2e-04 ; 1e-04 ( 0 , 3e-04 )	cov3	134	Not detected	-0.00362324	-0.00820209	0.00095562	0.121048	0.389271
Bacteria	Firmicutes	Negativicutes	Acidaminococcales	Acidaminococcaceae	Acidaminococcus	Acidaminococcus fermentans	0.0161 ; 0.0028 ( 0.0017 , 0.0052 )	0.0278 ; 0.0027 ( 0.0016 , 0.0049 )	cov1	33	Not detected	-0.000864912	-0.00397029	0.00224046	0.585184	0.749844
Bacteria	Firmicutes	Negativicutes	Acidaminococcales	Acidaminococcaceae	Acidaminococcus	Acidaminococcus fermentans	0.0161 ; 0.0028 ( 0.0017 , 0.0052 )	0.0278 ; 0.0027 ( 0.0016 , 0.0049 )	cov2	1	Not detected	-0.000667695	-0.00381278	0.00247739	0.677371	0.841886
Bacteria	Firmicutes	Negativicutes	Acidaminococcales	Acidaminococcaceae	Acidaminococcus	Acidaminococcus fermentans	0.0161 ; 0.0028 ( 0.0017 , 0.0052 )	0.0278 ; 0.0027 ( 0.0016 , 0.0049 )	cov3	0	Not detected	0.000224331	-0.00302563	0.00347429	0.892394	0.964308
Bacteria	Firmicutes	Negativicutes	Acidaminococcales	Acidaminococcaceae	Acidaminococcus	Acidaminococcus intestini	0.1041 ; 0.0019 ( 8e-04 , 0.0129 )	0.1063 ; 0.0018 ( 8e-04 , 0.0119 )	cov1	0	Not detected	-0.00212051	-0.00806497	0.00382396	0.484513	0.673737
Bacteria	Firmicutes	Negativicutes	Acidaminococcales	Acidaminococcaceae	Acidaminococcus	Acidaminococcus intestini	0.1041 ; 0.0019 ( 8e-04 , 0.0129 )	0.1063 ; 0.0018 ( 8e-04 , 0.0119 )	cov2	0	Not detected	-0.000106029	-0.00608423	0.00587218	0.972272	0.990262
Bacteria	Firmicutes	Negativicutes	Acidaminococcales	Acidaminococcaceae	Acidaminococcus	Acidaminococcus intestini	0.1041 ; 0.0019 ( 8e-04 , 0.0129 )	0.1063 ; 0.0018 ( 8e-04 , 0.0119 )	cov3	0	Not detected	0.00240665	-0.00374605	0.00855936	0.443359	0.74341
Bacteria	Firmicutes	Negativicutes	Acidaminococcales	Acidaminococcaceae	Acidaminococcus	Acidaminococcus intestini CAG:325	0.0891 ; 2e-04 ( 0 , 0.0019 )	0.0957 ; 3e-04 ( 0 , 0.0039 )	cov1	0	Not detected	-0.007581	-0.0168801	0.00171808	0.110202	0.311976
Bacteria	Firmicutes	Negativicutes	Acidaminococcales	Acidaminococcaceae	Acidaminococcus	Acidaminococcus intestini CAG:325	0.0891 ; 2e-04 ( 0 , 0.0019 )	0.0957 ; 3e-04 ( 0 , 0.0039 )	cov2	0	Not detected	-0.00526177	-0.0146489	0.00412533	0.272034	0.548261
Bacteria	Firmicutes	Negativicutes	Acidaminococcales	Acidaminococcaceae	Acidaminococcus	Acidaminococcus intestini CAG:325	0.0891 ; 2e-04 ( 0 , 0.0019 )	0.0957 ; 3e-04 ( 0 , 0.0039 )	cov3	0	Not detected	-0.00117208	-0.0108424	0.00849825	0.812243	0.945373
Bacteria	Proteobacteria	Gammaproteobacteria	Pseudomonadales	Moraxellaceae	Acinetobacter	Acinetobacter baumannii	2e-04 ; 0 ( 0 , 0 )	2e-04 ; 0 ( 0 , 1e-04 )	cov1	78	Not detected	-0.00098951	-0.00474042	0.0027614	0.605163	0.766714
Bacteria	Proteobacteria	Gammaproteobacteria	Pseudomonadales	Moraxellaceae	Acinetobacter	Acinetobacter baumannii	2e-04 ; 0 ( 0 , 0 )	2e-04 ; 0 ( 0 , 1e-04 )	cov2	16	Not detected	-0.0002677	-0.00405245	0.00351705	0.889752	0.959226
Bacteria	Proteobacteria	Gammaproteobacteria	Pseudomonadales	Moraxellaceae	Acinetobacter	Acinetobacter baumannii	2e-04 ; 0 ( 0 , 0 )	2e-04 ; 0 ( 0 , 1e-04 )	cov3	25	Not detected	-0.000602326	-0.00447074	0.00326609	0.760256	0.925307
Bacteria	Proteobacteria	Gammaproteobacteria	Pseudomonadales	Moraxellaceae	Acinetobacter	Acinetobacter bereziniae	1e-04 ; 0 ( 0 , 0 )	1e-04 ; 0 ( 0 , 0 )	cov1	49	Not detected	-0.000588386	-0.00430121	0.00312444	0.756125	0.861528
Bacteria	Proteobacteria	Gammaproteobacteria	Pseudomonadales	Moraxellaceae	Acinetobacter	Acinetobacter bereziniae	1e-04 ; 0 ( 0 , 0 )	1e-04 ; 0 ( 0 , 0 )	cov2	11	Not detected	-0.000313933	-0.00406112	0.00343325	0.869583	0.95038
Bacteria	Proteobacteria	Gammaproteobacteria	Pseudomonadales	Moraxellaceae	Acinetobacter	Acinetobacter bereziniae	1e-04 ; 0 ( 0 , 0 )	1e-04 ; 0 ( 0 , 0 )	cov3	26	Not detected	-0.000381262	-0.00425177	0.00348924	0.846922	0.956186
Bacteria	Proteobacteria	Gammaproteobacteria	Pseudomonadales	Moraxellaceae	Acinetobacter	Acinetobacter johnsonii	1e-04 ; 0 ( 0 , 1e-04 )	4e-04 ; 0 ( 0 , 1e-04 )	cov1	126	Not detected	-0.00342072	-0.00746981	0.000628361	0.097885	0.291673
Bacteria	Proteobacteria	Gammaproteobacteria	Pseudomonadales	Moraxellaceae	Acinetobacter	Acinetobacter johnsonii	1e-04 ; 0 ( 0 , 1e-04 )	4e-04 ; 0 ( 0 , 1e-04 )	cov2	47	Not detected	-0.00274337	-0.006827	0.00134026	0.188058	0.457583
Bacteria	Proteobacteria	Gammaproteobacteria	Pseudomonadales	Moraxellaceae	Acinetobacter	Acinetobacter johnsonii	1e-04 ; 0 ( 0 , 1e-04 )	4e-04 ; 0 ( 0 , 1e-04 )	cov3	35	Not detected	-0.00238302	-0.00659433	0.00182829	0.267503	0.584665
Bacteria	Proteobacteria	Gammaproteobacteria	Pseudomonadales	Moraxellaceae	Acinetobacter	Acinetobacter sp. CAG:196	0.0308 ; 0 ( 0 , 1e-04 )	0.0141 ; 0 ( 0 , 1e-04 )	cov1	0	Not detected	0.00364293	-0.00382999	0.0111159	0.339436	0.560883
Bacteria	Proteobacteria	Gammaproteobacteria	Pseudomonadales	Moraxellaceae	Acinetobacter	Acinetobacter sp. CAG:196	0.0308 ; 0 ( 0 , 1e-04 )	0.0141 ; 0 ( 0 , 1e-04 )	cov2	0	Not detected	0.00431645	-0.00323089	0.0118638	0.262419	0.536865
Bacteria	Proteobacteria	Gammaproteobacteria	Pseudomonadales	Moraxellaceae	Acinetobacter	Acinetobacter sp. CAG:196	0.0308 ; 0 ( 0 , 1e-04 )	0.0141 ; 0 ( 0 , 1e-04 )	cov3	0	Not detected	0.0025788	-0.00522951	0.0103871	0.517489	0.77197
Bacteria	Proteobacteria	Gammaproteobacteria	Pseudomonadales	Moraxellaceae	Acinetobacter	Acinetobacter sp. CAG:196_36_41	0.0268 ; 0 ( 0 , 0 )	0.0122 ; 0 ( 0 , 0 )	cov1	0	Not detected	0.00345972	-0.00377887	0.0106983	0.348959	0.5673
Bacteria	Proteobacteria	Gammaproteobacteria	Pseudomonadales	Moraxellaceae	Acinetobacter	Acinetobacter sp. CAG:196_36_41	0.0268 ; 0 ( 0 , 0 )	0.0122 ; 0 ( 0 , 0 )	cov2	0	Not detected	0.00405643	-0.00324652	0.0113594	0.276403	0.550507
Bacteria	Proteobacteria	Gammaproteobacteria	Pseudomonadales	Moraxellaceae	Acinetobacter	Acinetobacter sp. CAG:196_36_41	0.0268 ; 0 ( 0 , 0 )	0.0122 ; 0 ( 0 , 0 )	cov3	0	Not detected	0.00226555	-0.00529427	0.00982538	0.557005	0.799505
Bacteria	Proteobacteria	Gammaproteobacteria	Pseudomonadales	Moraxellaceae	Acinetobacter	Acinetobacter sp. N54.MGS-139	0.0415 ; 0.0044 ( 0.0026 , 0.0158 )	0.0522 ; 0.0043 ( 0.0029 , 0.0126 )	cov1	0	Not detected	0.0012635	-0.00273176	0.00525877	0.535414	0.716659
Bacteria	Proteobacteria	Gammaproteobacteria	Pseudomonadales	Moraxellaceae	Acinetobacter	Acinetobacter sp. N54.MGS-139	0.0415 ; 0.0044 ( 0.0026 , 0.0158 )	0.0522 ; 0.0043 ( 0.0029 , 0.0126 )	cov2	0	Not detected	0.000642842	-0.00339304	0.00467872	0.754922	0.885003
Bacteria	Proteobacteria	Gammaproteobacteria	Pseudomonadales	Moraxellaceae	Acinetobacter	Acinetobacter sp. N54.MGS-139	0.0415 ; 0.0044 ( 0.0026 , 0.0158 )	0.0522 ; 0.0043 ( 0.0029 , 0.0126 )	cov3	2	Not detected	0.00125258	-0.00292389	0.00542905	0.556702	0.799505
Bacteria	Proteobacteria	Gammaproteobacteria	Pseudomonadales	Moraxellaceae	Acinetobacter	Acinetobacter venetianus	4e-04 ; 0 ( 0 , 1e-04 )	6e-04 ; 0 ( 0 , 1e-04 )	cov1	74	Not detected	-0.00250392	-0.00710484	0.00209701	0.286227	0.510966
Bacteria	Proteobacteria	Gammaproteobacteria	Pseudomonadales	Moraxellaceae	Acinetobacter	Acinetobacter venetianus	4e-04 ; 0 ( 0 , 1e-04 )	6e-04 ; 0 ( 0 , 1e-04 )	cov2	9	Not detected	-0.00167715	-0.00632568	0.00297137	0.47954	0.7167
Bacteria	Proteobacteria	Gammaproteobacteria	Pseudomonadales	Moraxellaceae	Acinetobacter	Acinetobacter venetianus	4e-04 ; 0 ( 0 , 1e-04 )	6e-04 ; 0 ( 0 , 1e-04 )	cov3	14	Not detected	-0.00114559	-0.00586842	0.00357723	0.634526	0.852553
Bacteria	Actinobacteria	Actinobacteria	Actinomycetales	Actinomycetaceae	Actinobaculum	Actinobaculum sp. oral taxon 183	4e-04 ; 0 ( 0 , 5e-04 )	5e-04 ; 0 ( 0 , 4e-04 )	cov1	2	Not detected	0.00127135	-0.00414124	0.00668394	0.645286	0.796123
Bacteria	Actinobacteria	Actinobacteria	Actinomycetales	Actinomycetaceae	Actinobaculum	Actinobaculum sp. oral taxon 183	4e-04 ; 0 ( 0 , 5e-04 )	5e-04 ; 0 ( 0 , 4e-04 )	cov2	0	Not detected	0.00093899	-0.0045188	0.00639678	0.735988	0.871847
Bacteria	Actinobacteria	Actinobacteria	Actinomycetales	Actinomycetaceae	Actinobaculum	Actinobaculum sp. oral taxon 183	4e-04 ; 0 ( 0 , 5e-04 )	5e-04 ; 0 ( 0 , 4e-04 )	cov3	15	Not detected	0.0029693	-0.00265811	0.0085967	0.30115	0.615371
Bacteria	Actinobacteria	Actinobacteria	Actinomycetales	Actinomycetaceae	Actinobaculum	Actinobaculum suis	1e-04 ; 0 ( 0 , 0 )	1e-04 ; 0 ( 0 , 0 )	cov1	36	Not detected	-0.000841064	-0.00466678	0.00298465	0.666583	0.813867
Bacteria	Actinobacteria	Actinobacteria	Actinomycetales	Actinomycetaceae	Actinobaculum	Actinobaculum suis	1e-04 ; 0 ( 0 , 0 )	1e-04 ; 0 ( 0 , 0 )	cov2	11	Not detected	-0.000828252	-0.004703	0.0030465	0.675281	0.841064
Bacteria	Actinobacteria	Actinobacteria	Actinomycetales	Actinomycetaceae	Actinobaculum	Actinobaculum suis	1e-04 ; 0 ( 0 , 0 )	1e-04 ; 0 ( 0 , 0 )	cov3	16	Not detected	-0.000806121	-0.0048138	0.00320155	0.693437	0.88908
Bacteria	Actinobacteria	Actinobacteria	Actinomycetales	Actinomycetaceae	Actinomyces	Actinomyces dentalis	0.001 ; 4e-04 ( 0 , 0.0011 )	0.0015 ; 5e-04 ( 1e-04 , 0.0011 )	cov1	93	Not detected	-0.00391983	-0.00951241	0.00167275	0.169644	0.38771
Bacteria	Actinobacteria	Actinobacteria	Actinomycetales	Actinomycetaceae	Actinomyces	Actinomyces dentalis	0.001 ; 4e-04 ( 0 , 0.0011 )	0.0015 ; 5e-04 ( 1e-04 , 0.0011 )	cov2	40	Not detected	-0.00398259	-0.00960221	0.00163702	0.164949	0.434618
Bacteria	Actinobacteria	Actinobacteria	Actinomycetales	Actinomycetaceae	Actinomyces	Actinomyces dentalis	0.001 ; 4e-04 ( 0 , 0.0011 )	0.0015 ; 5e-04 ( 1e-04 , 0.0011 )	cov3	20	Not detected	-0.00343175	-0.00924212	0.00237862	0.247133	0.559893
Bacteria	Actinobacteria	Actinobacteria	Actinomycetales	Actinomycetaceae	Actinomyces	Actinomyces gerencseriae	3e-04 ; 0 ( 0 , 3e-04 )	3e-04 ; 1e-04 ( 0 , 3e-04 )	cov1	80	Not detected	-0.00392331	-0.00893422	0.00108761	0.125017	0.326988
Bacteria	Actinobacteria	Actinobacteria	Actinomycetales	Actinomycetaceae	Actinomyces	Actinomyces gerencseriae	3e-04 ; 0 ( 0 , 3e-04 )	3e-04 ; 1e-04 ( 0 , 3e-04 )	cov2	31	Not detected	-0.00363299	-0.00868003	0.00141404	0.158415	0.431608
Bacteria	Actinobacteria	Actinobacteria	Actinomycetales	Actinomycetaceae	Actinomyces	Actinomyces gerencseriae	3e-04 ; 0 ( 0 , 3e-04 )	3e-04 ; 1e-04 ( 0 , 3e-04 )	cov3	19	Not detected	-0.00238952	-0.00761067	0.00283163	0.369801	0.689116
Bacteria	Actinobacteria	Actinobacteria	Actinomycetales	Actinomycetaceae	Actinomyces	Actinomyces graevenitzii	0.0023 ; 0.0014 ( 7e-04 , 0.0028 )	0.0033 ; 0.0021 ( 8e-04 , 0.0037 )	cov1	39	Not detected	-0.000858085	-0.00445079	0.00273462	0.639735	0.792332
Bacteria	Actinobacteria	Actinobacteria	Actinomycetales	Actinomycetaceae	Actinomyces	Actinomyces graevenitzii	0.0023 ; 0.0014 ( 7e-04 , 0.0028 )	0.0033 ; 0.0021 ( 8e-04 , 0.0037 )	cov2	12	Not detected	-0.000869038	-0.00449917	0.0027611	0.638958	0.821987
Bacteria	Actinobacteria	Actinobacteria	Actinomycetales	Actinomycetaceae	Actinomyces	Actinomyces graevenitzii	0.0023 ; 0.0014 ( 7e-04 , 0.0028 )	0.0033 ; 0.0021 ( 8e-04 , 0.0037 )	cov3	13	Not detected	-0.000287132	-0.00404063	0.00346637	0.880829	0.959079
Bacteria	Actinobacteria	Actinobacteria	Actinomycetales	Actinomycetaceae	Actinomyces	Actinomyces hongkongensis	3e-04 ; 1e-04 ( 0 , 4e-04 )	4e-04 ; 1e-04 ( 0 , 3e-04 )	cov1	21	Not detected	-9.24404e-05	-0.00508356	0.00489867	0.971045	0.982735
Bacteria	Actinobacteria	Actinobacteria	Actinomycetales	Actinomycetaceae	Actinomyces	Actinomyces hongkongensis	3e-04 ; 1e-04 ( 0 , 4e-04 )	4e-04 ; 1e-04 ( 0 , 3e-04 )	cov2	0	Not detected	0.000258866	-0.00478169	0.00529942	0.91983	0.968106
Bacteria	Actinobacteria	Actinobacteria	Actinomycetales	Actinomycetaceae	Actinomyces	Actinomyces hongkongensis	3e-04 ; 1e-04 ( 0 , 4e-04 )	4e-04 ; 1e-04 ( 0 , 3e-04 )	cov3	6	Not detected	-9.77642e-05	-0.00530478	0.00510925	0.970648	0.995003
Bacteria	Actinobacteria	Actinobacteria	Actinomycetales	Actinomycetaceae	Actinomyces	Actinomyces israelii	3e-04 ; 0 ( 0 , 4e-04 )	0.001 ; 2e-04 ( 0 , 8e-04 )	cov1	835	0.7	-0.00883084	-0.0140427	-0.00361899	0.000910357	0.016742
Bacteria	Actinobacteria	Actinobacteria	Actinomycetales	Actinomycetaceae	Actinomyces	Actinomyces israelii	3e-04 ; 0 ( 0 , 4e-04 )	0.001 ; 2e-04 ( 0 , 8e-04 )	cov2	745	0.6	-0.00777375	-0.0130261	-0.00252137	0.00375495	0.0589277
Bacteria	Actinobacteria	Actinobacteria	Actinomycetales	Actinomycetaceae	Actinomyces	Actinomyces israelii	3e-04 ; 0 ( 0 , 4e-04 )	0.001 ; 2e-04 ( 0 , 8e-04 )	cov3	798	0.6	-0.0083351	-0.0137739	-0.00289631	0.00269437	0.0440454
Bacteria	Actinobacteria	Actinobacteria	Actinomycetales	Actinomycetaceae	Actinomyces	Actinomyces johnsonii	6e-04 ; 3e-04 ( 0 , 7e-04 )	9e-04 ; 5e-04 ( 1e-04 , 0.0012 )	cov1	25	Not detected	-0.000620311	-0.00573066	0.00449004	0.81197	0.892333
Bacteria	Actinobacteria	Actinobacteria	Actinomycetales	Actinomycetaceae	Actinomyces	Actinomyces johnsonii	6e-04 ; 3e-04 ( 0 , 7e-04 )	9e-04 ; 5e-04 ( 1e-04 , 0.0012 )	cov2	2	Not detected	-0.000760169	-0.00591348	0.00439314	0.772514	0.89454
Bacteria	Actinobacteria	Actinobacteria	Actinomycetales	Actinomycetaceae	Actinomyces	Actinomyces johnsonii	6e-04 ; 3e-04 ( 0 , 7e-04 )	9e-04 ; 5e-04 ( 1e-04 , 0.0012 )	cov3	6	Not detected	7.67057e-05	-0.00524988	0.00540329	0.977485	0.995003
Bacteria	Actinobacteria	Actinobacteria	Actinomycetales	Actinomycetaceae	Actinomyces	Actinomyces massiliensis	4e-04 ; 1e-04 ( 0 , 5e-04 )	4e-04 ; 1e-04 ( 0 , 5e-04 )	cov1	7	Not detected	0.00234312	-0.00286836	0.00755461	0.378281	0.588159
Bacteria	Actinobacteria	Actinobacteria	Actinomycetales	Actinomycetaceae	Actinomyces	Actinomyces massiliensis	4e-04 ; 1e-04 ( 0 , 5e-04 )	4e-04 ; 1e-04 ( 0 , 5e-04 )	cov2	3	Not detected	0.00203424	-0.00317344	0.00724192	0.443976	0.686401
Bacteria	Actinobacteria	Actinobacteria	Actinomycetales	Actinomycetaceae	Actinomyces	Actinomyces massiliensis	4e-04 ; 1e-04 ( 0 , 5e-04 )	4e-04 ; 1e-04 ( 0 , 5e-04 )	cov3	10	Not detected	0.00279542	-0.0025922	0.00818304	0.309272	0.624271
Bacteria	Actinobacteria	Actinobacteria	Actinomycetales	Actinomycetaceae	Actinomyces	Actinomyces meyeri	2e-04 ; 0 ( 0 , 2e-04 )	2e-04 ; 1e-04 ( 0 , 3e-04 )	cov1	45	Not detected	-0.00135471	-0.00569793	0.00298851	0.541026	0.719534
Bacteria	Actinobacteria	Actinobacteria	Actinomycetales	Actinomycetaceae	Actinomyces	Actinomyces meyeri	2e-04 ; 0 ( 0 , 2e-04 )	2e-04 ; 1e-04 ( 0 , 3e-04 )	cov2	11	Not detected	-0.00139077	-0.00578441	0.00300287	0.535039	0.757829
Bacteria	Actinobacteria	Actinobacteria	Actinomycetales	Actinomycetaceae	Actinomyces	Actinomyces meyeri	2e-04 ; 0 ( 0 , 2e-04 )	2e-04 ; 1e-04 ( 0 , 3e-04 )	cov3	21	Not detected	-4.41216e-05	-0.0045826	0.00449436	0.984799	0.995003
Bacteria	Actinobacteria	Actinobacteria	Actinomycetales	Actinomycetaceae	Actinomyces	Actinomyces odontolyticus	0.0039 ; 0.0021 ( 9e-04 , 0.0042 )	0.0059 ; 0.0029 ( 0.0013 , 0.0065 )	cov1	31	Not detected	-0.00104888	-0.00487587	0.00277811	0.591188	0.753877
Bacteria	Actinobacteria	Actinobacteria	Actinomycetales	Actinomycetaceae	Actinomyces	Actinomyces odontolyticus	0.0039 ; 0.0021 ( 9e-04 , 0.0042 )	0.0059 ; 0.0029 ( 0.0013 , 0.0065 )	cov2	9	Not detected	-0.00175916	-0.00562092	0.0021026	0.37203	0.634897
Bacteria	Actinobacteria	Actinobacteria	Actinomycetales	Actinomycetaceae	Actinomyces	Actinomyces odontolyticus	0.0039 ; 0.0021 ( 9e-04 , 0.0042 )	0.0059 ; 0.0029 ( 0.0013 , 0.0065 )	cov3	7	Not detected	-0.00113493	-0.00511617	0.00284631	0.576394	0.815404
Bacteria	Actinobacteria	Actinobacteria	Actinomycetales	Actinomycetaceae	Actinomyces	Actinomyces oris	0.0025 ; 0.0013 ( 5e-04 , 0.0027 )	0.0047 ; 0.0018 ( 9e-04 , 0.0052 )	cov1	134	Not detected	-0.00368805	-0.00835789	0.000981796	0.121771	0.322675
Bacteria	Actinobacteria	Actinobacteria	Actinomycetales	Actinomycetaceae	Actinomyces	Actinomyces oris	0.0025 ; 0.0013 ( 5e-04 , 0.0027 )	0.0047 ; 0.0018 ( 9e-04 , 0.0052 )	cov2	34	Not detected	-0.0033488	-0.00804873	0.00135112	0.16268	0.433288
Bacteria	Actinobacteria	Actinobacteria	Actinomycetales	Actinomycetaceae	Actinomyces	Actinomyces oris	0.0025 ; 0.0013 ( 5e-04 , 0.0027 )	0.0047 ; 0.0018 ( 9e-04 , 0.0052 )	cov3	12	Not detected	-0.00199574	-0.00685944	0.00286796	0.42133	0.736857
Bacteria	Actinobacteria	Actinobacteria	Actinomycetales	Actinomycetaceae	Actinomyces	Actinomyces sp. HMSC065F12	3e-04 ; 3e-04 ( 1e-04 , 4e-04 )	4e-04 ; 2e-04 ( 1e-04 , 4e-04 )	cov1	69	Not detected	-0.000625284	-0.00360077	0.0023502	0.68046	0.820891
Bacteria	Actinobacteria	Actinobacteria	Actinomycetales	Actinomycetaceae	Actinomyces	Actinomyces sp. HMSC065F12	3e-04 ; 3e-04 ( 1e-04 , 4e-04 )	4e-04 ; 2e-04 ( 1e-04 , 4e-04 )	cov2	36	Not detected	-0.000847483	-0.00385836	0.0021634	0.581214	0.784505
Bacteria	Actinobacteria	Actinobacteria	Actinomycetales	Actinomycetaceae	Actinomyces	Actinomyces sp. HMSC065F12	3e-04 ; 3e-04 ( 1e-04 , 4e-04 )	4e-04 ; 2e-04 ( 1e-04 , 4e-04 )	cov3	44	Not detected	-0.00045472	-0.003566	0.00265656	0.774552	0.929305
Bacteria	Actinobacteria	Actinobacteria	Actinomycetales	Actinomycetaceae	Actinomyces	Actinomyces sp. HMSC06A08	3e-04 ; 2e-04 ( 1e-04 , 4e-04 )	3e-04 ; 2e-04 ( 1e-04 , 4e-04 )	cov1	69	Not detected	0.000793858	-0.00226452	0.00385223	0.610971	0.770499
Bacteria	Actinobacteria	Actinobacteria	Actinomycetales	Actinomycetaceae	Actinomyces	Actinomyces sp. HMSC06A08	3e-04 ; 2e-04 ( 1e-04 , 4e-04 )	3e-04 ; 2e-04 ( 1e-04 , 4e-04 )	cov2	26	Not detected	0.000551016	-0.00253859	0.00364062	0.726702	0.868354
Bacteria	Actinobacteria	Actinobacteria	Actinomycetales	Actinomycetaceae	Actinomyces	Actinomyces sp. HMSC06A08	3e-04 ; 2e-04 ( 1e-04 , 4e-04 )	3e-04 ; 2e-04 ( 1e-04 , 4e-04 )	cov3	59	Not detected	0.00123793	-0.00195359	0.00442945	0.447183	0.74341
Bacteria	Actinobacteria	Actinobacteria	Actinomycetales	Actinomycetaceae	Actinomyces	Actinomyces sp. oral taxon 181	6e-04 ; 3e-04 ( 0 , 7e-04 )	7e-04 ; 4e-04 ( 2e-04 , 0.001 )	cov1	84	Not detected	-0.00490415	-0.00980053	-7.78126e-06	0.0497474	0.195176
Bacteria	Actinobacteria	Actinobacteria	Actinomycetales	Actinomycetaceae	Actinomyces	Actinomyces sp. oral taxon 181	6e-04 ; 3e-04 ( 0 , 7e-04 )	7e-04 ; 4e-04 ( 2e-04 , 0.001 )	cov2	9	Not detected	-0.00419947	-0.00913541	0.000736463	0.0955337	0.334652
Bacteria	Actinobacteria	Actinobacteria	Actinomycetales	Actinomycetaceae	Actinomyces	Actinomyces sp. oral taxon 181	6e-04 ; 3e-04 ( 0 , 7e-04 )	7e-04 ; 4e-04 ( 2e-04 , 0.001 )	cov3	5	Not detected	-0.00235996	-0.00745928	0.00273936	0.364453	0.681974
Bacteria	Actinobacteria	Actinobacteria	Actinomycetales	Actinomycetaceae	Actinomyces	Actinomyces sp. oral taxon 448	8e-04 ; 2e-04 ( 0 , 8e-04 )	8e-04 ; 2e-04 ( 0 , 0.001 )	cov1	11	Not detected	-0.000655529	-0.00647052	0.00515946	0.825148	0.899259
Bacteria	Actinobacteria	Actinobacteria	Actinomycetales	Actinomycetaceae	Actinomyces	Actinomyces sp. oral taxon 448	8e-04 ; 2e-04 ( 0 , 8e-04 )	8e-04 ; 2e-04 ( 0 , 0.001 )	cov2	0	Not detected	-0.000523931	-0.00640743	0.00535957	0.861456	0.949732
Bacteria	Actinobacteria	Actinobacteria	Actinomycetales	Actinomycetaceae	Actinomyces	Actinomyces sp. oral taxon 448	8e-04 ; 2e-04 ( 0 , 8e-04 )	8e-04 ; 2e-04 ( 0 , 0.001 )	cov3	0	Not detected	7.40425e-05	-0.00600511	0.0061532	0.980956	0.995003
Bacteria	Actinobacteria	Actinobacteria	Actinomycetales	Actinomycetaceae	Actinomyces	Actinomyces sp. oral taxon 848	1e-04 ; 0 ( 0 , 0 )	2e-04 ; 0 ( 0 , 2e-04 )	cov1	68	Not detected	-0.00151295	-0.00536458	0.00233869	0.441434	0.644445
Bacteria	Actinobacteria	Actinobacteria	Actinomycetales	Actinomycetaceae	Actinomyces	Actinomyces sp. oral taxon 848	1e-04 ; 0 ( 0 , 0 )	2e-04 ; 0 ( 0 , 2e-04 )	cov2	11	Not detected	-0.000929138	-0.0048259	0.00296763	0.6403	0.822743
Bacteria	Actinobacteria	Actinobacteria	Actinomycetales	Actinomycetaceae	Actinomyces	Actinomyces sp. oral taxon 848	1e-04 ; 0 ( 0 , 0 )	2e-04 ; 0 ( 0 , 2e-04 )	cov3	17	Not detected	3.53533e-05	-0.00398337	0.00405407	0.986245	0.995003
Bacteria	Actinobacteria	Actinobacteria	Actinomycetales	Actinomycetaceae	Actinomyces	Actinomyces sp. ph3	6e-04 ; 3e-04 ( 1e-04 , 7e-04 )	6e-04 ; 4e-04 ( 1e-04 , 9e-04 )	cov1	12	Not detected	-0.000843006	-0.00562397	0.00393796	0.729675	0.852011
Bacteria	Actinobacteria	Actinobacteria	Actinomycetales	Actinomycetaceae	Actinomyces	Actinomyces sp. ph3	6e-04 ; 3e-04 ( 1e-04 , 7e-04 )	6e-04 ; 4e-04 ( 1e-04 , 9e-04 )	cov2	0	Not detected	-0.000415098	-0.00524165	0.00441146	0.866152	0.949732
Bacteria	Actinobacteria	Actinobacteria	Actinomycetales	Actinomycetaceae	Actinomyces	Actinomyces sp. ph3	6e-04 ; 3e-04 ( 1e-04 , 7e-04 )	6e-04 ; 4e-04 ( 1e-04 , 9e-04 )	cov3	10	Not detected	0.00144135	-0.00354368	0.00642638	0.570968	0.810642
Bacteria	Actinobacteria	Actinobacteria	Actinomycetales	Actinomycetaceae	Actinomyces	Actinomyces timonensis	1e-04 ; 0 ( 0 , 0 )	1e-04 ; 0 ( 0 , 0 )	cov1	41	Not detected	0.000347453	-0.00313848	0.00383338	0.845128	0.911747
Bacteria	Actinobacteria	Actinobacteria	Actinomycetales	Actinomycetaceae	Actinomyces	Actinomyces timonensis	1e-04 ; 0 ( 0 , 0 )	1e-04 ; 0 ( 0 , 0 )	cov2	4	Not detected	0.00074447	-0.00277387	0.00426281	0.678377	0.842246
Bacteria	Actinobacteria	Actinobacteria	Actinomycetales	Actinomycetaceae	Actinomyces	Actinomyces timonensis	1e-04 ; 0 ( 0 , 0 )	1e-04 ; 0 ( 0 , 0 )	cov3	26	Not detected	0.00146602	-0.00217448	0.00510652	0.430022	0.740296
Bacteria	Actinobacteria	Actinobacteria	Actinomycetales	Actinomycetaceae	Actinomyces	Actinomyces turicensis	0.0011 ; 1e-04 ( 0 , 3e-04 )	6e-04 ; 1e-04 ( 0 , 3e-04 )	cov1	29	Not detected	-0.00223938	-0.00733532	0.00285657	0.389154	0.601095
Bacteria	Actinobacteria	Actinobacteria	Actinomycetales	Actinomycetaceae	Actinomyces	Actinomyces turicensis	0.0011 ; 1e-04 ( 0 , 3e-04 )	6e-04 ; 1e-04 ( 0 , 3e-04 )	cov2	0	Not detected	-0.00158198	-0.0067354	0.00357144	0.547449	0.763444
Bacteria	Actinobacteria	Actinobacteria	Actinomycetales	Actinomycetaceae	Actinomyces	Actinomyces turicensis	0.0011 ; 1e-04 ( 0 , 3e-04 )	6e-04 ; 1e-04 ( 0 , 3e-04 )	cov3	17	Not detected	-0.0028557	-0.00817869	0.00246728	0.29313	0.609285
Bacteria	Actinobacteria	Coriobacteriia	Eggerthellales	Eggerthellaceae	Adlercreutzia	Adlercreutzia equolifaciens	0.0162 ; 0.0059 ( 9e-04 , 0.0217 )	0.014 ; 0.0024 ( 4e-04 , 0.0186 )	cov1	2	Not detected	0.00586897	-0.000160098	0.011898	0.0565157	0.208523
Bacteria	Actinobacteria	Coriobacteriia	Eggerthellales	Eggerthellaceae	Adlercreutzia	Adlercreutzia equolifaciens	0.0162 ; 0.0059 ( 9e-04 , 0.0217 )	0.014 ; 0.0024 ( 4e-04 , 0.0186 )	cov2	0	Not detected	0.00373596	-0.00231477	0.0097867	0.226328	0.49726
Bacteria	Actinobacteria	Coriobacteriia	Eggerthellales	Eggerthellaceae	Adlercreutzia	Adlercreutzia equolifaciens	0.0162 ; 0.0059 ( 9e-04 , 0.0217 )	0.014 ; 0.0024 ( 4e-04 , 0.0186 )	cov3	0	Not detected	0.00290212	-0.0033346	0.00913884	0.361838	0.681974
Bacteria	Proteobacteria	Gammaproteobacteria	Aeromonadales	Aeromonadaceae	Aeromonas	Aeromonas salmonicida	3e-04 ; 1e-04 ( 0 , 4e-04 )	8e-04 ; 1e-04 ( 0 , 4e-04 )	cov1	7	Not detected	0.00350665	-0.00140666	0.00841996	0.161983	0.376509
Bacteria	Proteobacteria	Gammaproteobacteria	Aeromonadales	Aeromonadaceae	Aeromonas	Aeromonas salmonicida	3e-04 ; 1e-04 ( 0 , 4e-04 )	8e-04 ; 1e-04 ( 0 , 4e-04 )	cov2	2	Not detected	0.00293126	-0.00202919	0.00789171	0.246891	0.518913
Bacteria	Proteobacteria	Gammaproteobacteria	Aeromonadales	Aeromonadaceae	Aeromonas	Aeromonas salmonicida	3e-04 ; 1e-04 ( 0 , 4e-04 )	8e-04 ; 1e-04 ( 0 , 4e-04 )	cov3	4	Not detected	0.00216136	-0.00296252	0.00728525	0.40845	0.726201
Bacteria	Proteobacteria	Gammaproteobacteria	Pasteurellales	Pasteurellaceae	Aggregatibacter	Aggregatibacter aphrophilus	6e-04 ; 0 ( 0 , 3e-04 )	4e-04 ; 0 ( 0 , 2e-04 )	cov1	2	Not detected	0.00383938	-0.00157275	0.00925151	0.164526	0.379701
Bacteria	Proteobacteria	Gammaproteobacteria	Pasteurellales	Pasteurellaceae	Aggregatibacter	Aggregatibacter aphrophilus	6e-04 ; 0 ( 0 , 3e-04 )	4e-04 ; 0 ( 0 , 2e-04 )	cov2	0	Not detected	0.00284965	-0.00259014	0.00828945	0.30464	0.583299
Bacteria	Proteobacteria	Gammaproteobacteria	Pasteurellales	Pasteurellaceae	Aggregatibacter	Aggregatibacter aphrophilus	6e-04 ; 0 ( 0 , 3e-04 )	4e-04 ; 0 ( 0 , 2e-04 )	cov3	11	Not detected	0.00469993	-0.00090853	0.0103084	0.100619	0.349348
Bacteria	Verrucomicrobia	Verrucomicrobiae	Verrucomicrobiales	Akkermansiaceae	Akkermansia	Akkermansia glycaniphila	3e-04 ; 0 ( 0 , 2e-04 )	5e-04 ; 0 ( 0 , 5e-04 )	cov1	3	Not detected	0.00269557	-0.00229158	0.00768271	0.28953	0.512407
Bacteria	Verrucomicrobia	Verrucomicrobiae	Verrucomicrobiales	Akkermansiaceae	Akkermansia	Akkermansia glycaniphila	3e-04 ; 0 ( 0 , 2e-04 )	5e-04 ; 0 ( 0 , 5e-04 )	cov2	0	Not detected	0.00251266	-0.00250624	0.00753156	0.326567	0.597775
Bacteria	Verrucomicrobia	Verrucomicrobiae	Verrucomicrobiales	Akkermansiaceae	Akkermansia	Akkermansia glycaniphila	3e-04 ; 0 ( 0 , 2e-04 )	5e-04 ; 0 ( 0 , 5e-04 )	cov3	6	Not detected	-0.000287533	-0.00542472	0.00484965	0.912654	0.971242
Bacteria	Verrucomicrobia	Verrucomicrobiae	Verrucomicrobiales	Akkermansiaceae	Akkermansia	Akkermansia muciniphila	0.2361 ; 0.0127 ( 0.0019 , 0.118 )	0.3849 ; 0.0094 ( 0.0027 , 0.1175 )	cov1	0	Not detected	0.00405415	-0.00238662	0.0104949	0.217426	0.435221
Bacteria	Verrucomicrobia	Verrucomicrobiae	Verrucomicrobiales	Akkermansiaceae	Akkermansia	Akkermansia muciniphila	0.2361 ; 0.0127 ( 0.0019 , 0.118 )	0.3849 ; 0.0094 ( 0.0027 , 0.1175 )	cov2	0	Not detected	0.00434641	-0.00213635	0.0108292	0.18894	0.457583
Bacteria	Verrucomicrobia	Verrucomicrobiae	Verrucomicrobiales	Akkermansiaceae	Akkermansia	Akkermansia muciniphila	0.2361 ; 0.0127 ( 0.0019 , 0.118 )	0.3849 ; 0.0094 ( 0.0027 , 0.1175 )	cov3	0	Not detected	0.00163507	-0.00502466	0.00829479	0.630411	0.852553
Bacteria	Verrucomicrobia	Verrucomicrobiae	Verrucomicrobiales	Akkermansiaceae	Akkermansia	Akkermansia muciniphila CAG:154	0.1138 ; 0.002 ( 3e-04 , 0.0406 )	0.1813 ; 0.0024 ( 4e-04 , 0.0429 )	cov1	0	Not detected	0.00631762	-0.00208919	0.0147244	0.140904	0.346953
Bacteria	Verrucomicrobia	Verrucomicrobiae	Verrucomicrobiales	Akkermansiaceae	Akkermansia	Akkermansia muciniphila CAG:154	0.1138 ; 0.002 ( 3e-04 , 0.0406 )	0.1813 ; 0.0024 ( 4e-04 , 0.0429 )	cov2	0	Not detected	0.00672032	-0.00176511	0.0152058	0.120725	0.373931
Bacteria	Verrucomicrobia	Verrucomicrobiae	Verrucomicrobiales	Akkermansiaceae	Akkermansia	Akkermansia muciniphila CAG:154	0.1138 ; 0.002 ( 3e-04 , 0.0406 )	0.1813 ; 0.0024 ( 4e-04 , 0.0429 )	cov3	0	Not detected	0.0034715	-0.00527627	0.0122193	0.436756	0.742863
Bacteria	Verrucomicrobia	Verrucomicrobiae	Verrucomicrobiales	Akkermansiaceae	Akkermansia	Akkermansia sp. 54_46	0.1276 ; 0.0019 ( 2e-04 , 0.0463 )	0.1886 ; 0.0028 ( 3e-04 , 0.0439 )	cov1	0	Not detected	0.00596055	-0.00280187	0.014723	0.182568	0.397932
Bacteria	Verrucomicrobia	Verrucomicrobiae	Verrucomicrobiales	Akkermansiaceae	Akkermansia	Akkermansia sp. 54_46	0.1276 ; 0.0019 ( 2e-04 , 0.0463 )	0.1886 ; 0.0028 ( 3e-04 , 0.0439 )	cov2	0	Not detected	0.0063101	-0.00253122	0.0151514	0.161983	0.433288
Bacteria	Verrucomicrobia	Verrucomicrobiae	Verrucomicrobiales	Akkermansiaceae	Akkermansia	Akkermansia sp. 54_46	0.1276 ; 0.0019 ( 2e-04 , 0.0463 )	0.1886 ; 0.0028 ( 3e-04 , 0.0439 )	cov3	0	Not detected	0.00313227	-0.00598268	0.0122472	0.500672	0.761357
Bacteria	Verrucomicrobia	Verrucomicrobiae	Verrucomicrobiales	Akkermansiaceae	Akkermansia	Akkermansia sp. CAG:344	0.1491 ; 0.0013 ( 1e-04 , 0.0136 )	0.3337 ; 0.0012 ( 1e-04 , 0.0169 )	cov1	0	Not detected	0.00592728	-0.00277111	0.0146257	0.18181	0.397013
Bacteria	Verrucomicrobia	Verrucomicrobiae	Verrucomicrobiales	Akkermansiaceae	Akkermansia	Akkermansia sp. CAG:344	0.1491 ; 0.0013 ( 1e-04 , 0.0136 )	0.3337 ; 0.0012 ( 1e-04 , 0.0169 )	cov2	0	Not detected	0.00587071	-0.00289911	0.0146405	0.189623	0.457763
Bacteria	Verrucomicrobia	Verrucomicrobiae	Verrucomicrobiales	Akkermansiaceae	Akkermansia	Akkermansia sp. CAG:344	0.1491 ; 0.0013 ( 1e-04 , 0.0136 )	0.3337 ; 0.0012 ( 1e-04 , 0.0169 )	cov3	0	Not detected	0.00211944	-0.00692786	0.0111668	0.646165	0.86097
Bacteria	Verrucomicrobia	Verrucomicrobiae	Verrucomicrobiales	Akkermansiaceae	Akkermansia	Akkermansia sp. KLE1605	0.0219 ; 2e-04 ( 0 , 0.0019 )	0.0714 ; 2e-04 ( 0 , 0.0036 )	cov1	0	Not detected	0.00371821	-0.00384004	0.0112765	0.33504	0.556195
Bacteria	Verrucomicrobia	Verrucomicrobiae	Verrucomicrobiales	Akkermansiaceae	Akkermansia	Akkermansia sp. KLE1605	0.0219 ; 2e-04 ( 0 , 0.0019 )	0.0714 ; 2e-04 ( 0 , 0.0036 )	cov2	0	Not detected	0.00323899	-0.00435926	0.0108372	0.403513	0.655987
Bacteria	Verrucomicrobia	Verrucomicrobiae	Verrucomicrobiales	Akkermansiaceae	Akkermansia	Akkermansia sp. KLE1605	0.0219 ; 2e-04 ( 0 , 0.0019 )	0.0714 ; 2e-04 ( 0 , 0.0036 )	cov3	0	Not detected	-0.0012699	-0.00907406	0.00653425	0.749804	0.917547
Bacteria	Verrucomicrobia	Verrucomicrobiae	Verrucomicrobiales	Akkermansiaceae	Akkermansia	Akkermansia sp. KLE1797	0.0218 ; 2e-04 ( 0 , 0.0019 )	0.0711 ; 2e-04 ( 0 , 0.0037 )	cov1	0	Not detected	0.00396099	-0.00360631	0.0115283	0.305026	0.530304
Bacteria	Verrucomicrobia	Verrucomicrobiae	Verrucomicrobiales	Akkermansiaceae	Akkermansia	Akkermansia sp. KLE1797	0.0218 ; 2e-04 ( 0 , 0.0019 )	0.0711 ; 2e-04 ( 0 , 0.0037 )	cov2	0	Not detected	0.00347452	-0.00413252	0.0110816	0.370754	0.634897
Bacteria	Verrucomicrobia	Verrucomicrobiae	Verrucomicrobiales	Akkermansiaceae	Akkermansia	Akkermansia sp. KLE1797	0.0218 ; 2e-04 ( 0 , 0.0019 )	0.0711 ; 2e-04 ( 0 , 0.0037 )	cov3	0	Not detected	-0.000978981	-0.00879301	0.00683504	0.806045	0.94212
Bacteria	Verrucomicrobia	Verrucomicrobiae	Verrucomicrobiales	Akkermansiaceae	Akkermansia	Akkermansia sp. KLE1798	0.0219 ; 2e-04 ( 0 , 0.0019 )	0.0716 ; 2e-04 ( 0 , 0.0038 )	cov1	0	Not detected	0.00381029	-0.00375956	0.0113801	0.323953	0.549414
Bacteria	Verrucomicrobia	Verrucomicrobiae	Verrucomicrobiales	Akkermansiaceae	Akkermansia	Akkermansia sp. KLE1798	0.0219 ; 2e-04 ( 0 , 0.0019 )	0.0716 ; 2e-04 ( 0 , 0.0038 )	cov2	0	Not detected	0.00333027	-0.00427865	0.0109392	0.39106	0.646457
Bacteria	Verrucomicrobia	Verrucomicrobiae	Verrucomicrobiales	Akkermansiaceae	Akkermansia	Akkermansia sp. KLE1798	0.0219 ; 2e-04 ( 0 , 0.0019 )	0.0716 ; 2e-04 ( 0 , 0.0038 )	cov3	0	Not detected	-0.00117021	-0.0089853	0.00664489	0.769177	0.928134
Bacteria	Verrucomicrobia	Verrucomicrobiae	Verrucomicrobiales	Akkermansiaceae	Akkermansia	Akkermansia sp. Phil8	0.0994 ; 0.0015 ( 2e-04 , 0.0343 )	0.1562 ; 0.0022 ( 2e-04 , 0.0354 )	cov1	0	Not detected	0.00836044	-0.00033193	0.0170528	0.0595289	0.214267
Bacteria	Verrucomicrobia	Verrucomicrobiae	Verrucomicrobiales	Akkermansiaceae	Akkermansia	Akkermansia sp. Phil8	0.0994 ; 0.0015 ( 2e-04 , 0.0343 )	0.1562 ; 0.0022 ( 2e-04 , 0.0354 )	cov2	0	Not detected	0.00864106	-0.000136396	0.0174185	0.0537812	0.245351
Bacteria	Verrucomicrobia	Verrucomicrobiae	Verrucomicrobiales	Akkermansiaceae	Akkermansia	Akkermansia sp. Phil8	0.0994 ; 0.0015 ( 2e-04 , 0.0343 )	0.1562 ; 0.0022 ( 2e-04 , 0.0354 )	cov3	0	Not detected	0.00527409	-0.00377866	0.0143268	0.253615	0.5675
Bacteria	Verrucomicrobia	Verrucomicrobiae	Verrucomicrobiales	Akkermansiaceae	Akkermansia	Akkermansia sp. UNK.MGS-1	0.1178 ; 0.002 ( 2e-04 , 0.0475 )	0.1788 ; 0.0031 ( 3e-04 , 0.0442 )	cov1	0	Not detected	0.0063318	-0.00237243	0.015036	0.154061	0.369039
Bacteria	Verrucomicrobia	Verrucomicrobiae	Verrucomicrobiales	Akkermansiaceae	Akkermansia	Akkermansia sp. UNK.MGS-1	0.1178 ; 0.002 ( 2e-04 , 0.0475 )	0.1788 ; 0.0031 ( 3e-04 , 0.0442 )	cov2	0	Not detected	0.00674918	-0.00203587	0.0155342	0.132254	0.392803
Bacteria	Verrucomicrobia	Verrucomicrobiae	Verrucomicrobiales	Akkermansiaceae	Akkermansia	Akkermansia sp. UNK.MGS-1	0.1178 ; 0.002 ( 2e-04 , 0.0475 )	0.1788 ; 0.0031 ( 3e-04 , 0.0442 )	cov3	0	Not detected	0.00334483	-0.00571332	0.012403	0.469288	0.754379
Bacteria	Bacteroidetes	Bacteroidia	Bacteroidales	Rikenellaceae	Alistipes	Alistipes finegoldii	0.4243 ; 0.1604 ( 0.0667 , 0.4169 )	0.4791 ; 0.1949 ( 0.0874 , 0.5121 )	cov1	39	Not detected	-0.00180883	-0.00530487	0.0016872	0.310639	0.531801
Bacteria	Bacteroidetes	Bacteroidia	Bacteroidales	Rikenellaceae	Alistipes	Alistipes finegoldii	0.4243 ; 0.1604 ( 0.0667 , 0.4169 )	0.4791 ; 0.1949 ( 0.0874 , 0.5121 )	cov2	16	Not detected	-0.00169204	-0.00520922	0.00182514	0.34582	0.613921
Bacteria	Bacteroidetes	Bacteroidia	Bacteroidales	Rikenellaceae	Alistipes	Alistipes finegoldii	0.4243 ; 0.1604 ( 0.0667 , 0.4169 )	0.4791 ; 0.1949 ( 0.0874 , 0.5121 )	cov3	47	Not detected	-0.00282208	-0.00644459	0.000800433	0.126914	0.400014
Bacteria	Bacteroidetes	Bacteroidia	Bacteroidales	Rikenellaceae	Alistipes	Alistipes ihumii	0.0759 ; 0.0061 ( 0.0018 , 0.058 )	0.1087 ; 0.0066 ( 0.0019 , 0.0531 )	cov1	0	Not detected	0.00346991	-0.00244512	0.00938494	0.250345	0.475252
Bacteria	Bacteroidetes	Bacteroidia	Bacteroidales	Rikenellaceae	Alistipes	Alistipes ihumii	0.0759 ; 0.0061 ( 0.0018 , 0.058 )	0.1087 ; 0.0066 ( 0.0019 , 0.0531 )	cov2	0	Not detected	0.00268945	-0.0032932	0.0086721	0.37835	0.638811
Bacteria	Bacteroidetes	Bacteroidia	Bacteroidales	Rikenellaceae	Alistipes	Alistipes ihumii	0.0759 ; 0.0061 ( 0.0018 , 0.058 )	0.1087 ; 0.0066 ( 0.0019 , 0.0531 )	cov3	0	Not detected	0.00181208	-0.00436832	0.00799248	0.56557	0.805974
Bacteria	Bacteroidetes	Bacteroidia	Bacteroidales	Rikenellaceae	Alistipes	Alistipes indistinctus	0.0841 ; 0.0053 ( 4e-04 , 0.0561 )	0.0833 ; 0.0017 ( 5e-04 , 0.06 )	cov1	598	Not detected	0.00886449	0.000737947	0.016991	0.0326183	0.159966
Bacteria	Bacteroidetes	Bacteroidia	Bacteroidales	Rikenellaceae	Alistipes	Alistipes indistinctus	0.0841 ; 0.0053 ( 4e-04 , 0.0561 )	0.0833 ; 0.0017 ( 5e-04 , 0.06 )	cov2	0	Not detected	0.00795053	-0.000278154	0.0161792	0.0583789	0.256388
Bacteria	Bacteroidetes	Bacteroidia	Bacteroidales	Rikenellaceae	Alistipes	Alistipes indistinctus	0.0841 ; 0.0053 ( 4e-04 , 0.0561 )	0.0833 ; 0.0017 ( 5e-04 , 0.06 )	cov3	0	Not detected	0.00457548	-0.00392243	0.0130734	0.29139	0.609176
Bacteria	Bacteroidetes	Bacteroidia	Bacteroidales	Rikenellaceae	Alistipes	Alistipes inops	0.0245 ; 6e-04 ( 2e-04 , 0.0022 )	0.0196 ; 6e-04 ( 3e-04 , 0.0021 )	cov1	0	Not detected	0.00399292	-0.00229998	0.0102858	0.213751	0.433021
Bacteria	Bacteroidetes	Bacteroidia	Bacteroidales	Rikenellaceae	Alistipes	Alistipes inops	0.0245 ; 6e-04 ( 2e-04 , 0.0022 )	0.0196 ; 6e-04 ( 3e-04 , 0.0021 )	cov2	0	Not detected	0.00359903	-0.00274526	0.00994333	0.2663	0.539476
Bacteria	Bacteroidetes	Bacteroidia	Bacteroidales	Rikenellaceae	Alistipes	Alistipes inops	0.0245 ; 6e-04 ( 2e-04 , 0.0022 )	0.0196 ; 6e-04 ( 3e-04 , 0.0021 )	cov3	0	Not detected	0.00116687	-0.00539124	0.00772498	0.727316	0.904344
Bacteria	Bacteroidetes	Bacteroidia	Bacteroidales	Rikenellaceae	Alistipes	Alistipes obesi	0.3031 ; 0.1385 ( 0.0419 , 0.3641 )	0.2489 ; 0.1151 ( 0.0317 , 0.327 )	cov1	26	Not detected	0.00396965	0.000187341	0.00775195	0.0397856	0.169766
Bacteria	Bacteroidetes	Bacteroidia	Bacteroidales	Rikenellaceae	Alistipes	Alistipes obesi	0.3031 ; 0.1385 ( 0.0419 , 0.3641 )	0.2489 ; 0.1151 ( 0.0317 , 0.327 )	cov2	0	Not detected	0.00345341	-0.000362051	0.00726887	0.0761875	0.293048
Bacteria	Bacteroidetes	Bacteroidia	Bacteroidales	Rikenellaceae	Alistipes	Alistipes obesi	0.3031 ; 0.1385 ( 0.0419 , 0.3641 )	0.2489 ; 0.1151 ( 0.0317 , 0.327 )	cov3	3	Not detected	0.00285472	-0.00108823	0.00679767	0.156014	0.443298
Bacteria	Bacteroidetes	Bacteroidia	Bacteroidales	Rikenellaceae	Alistipes	Alistipes putredinis	1.3518 ; 0.6646 ( 0.0636 , 2.1978 )	1.4104 ; 0.6034 ( 0.0896 , 2.1907 )	cov1	0	Not detected	-0.000905418	-0.00585243	0.00404159	0.719832	0.846067
Bacteria	Bacteroidetes	Bacteroidia	Bacteroidales	Rikenellaceae	Alistipes	Alistipes putredinis	1.3518 ; 0.6646 ( 0.0636 , 2.1978 )	1.4104 ; 0.6034 ( 0.0896 , 2.1907 )	cov2	0	Not detected	-0.00134391	-0.00633014	0.00364233	0.597364	0.794732
Bacteria	Bacteroidetes	Bacteroidia	Bacteroidales	Rikenellaceae	Alistipes	Alistipes putredinis	1.3518 ; 0.6646 ( 0.0636 , 2.1978 )	1.4104 ; 0.6034 ( 0.0896 , 2.1907 )	cov3	0	Not detected	-0.0017878	-0.00695008	0.00337447	0.497338	0.759858
Bacteria	Bacteroidetes	Bacteroidia	Bacteroidales	Rikenellaceae	Alistipes	Alistipes senegalensis	0.1337 ; 0.0784 ( 0.0357 , 0.1585 )	0.1349 ; 0.0948 ( 0.0338 , 0.1719 )	cov1	3	Not detected	0.00227579	-0.000804447	0.00535604	0.147713	0.357734
Bacteria	Bacteroidetes	Bacteroidia	Bacteroidales	Rikenellaceae	Alistipes	Alistipes senegalensis	0.1337 ; 0.0784 ( 0.0357 , 0.1585 )	0.1349 ; 0.0948 ( 0.0338 , 0.1719 )	cov2	0	Not detected	0.00234115	-0.000774886	0.00545718	0.140992	0.401161
Bacteria	Bacteroidetes	Bacteroidia	Bacteroidales	Rikenellaceae	Alistipes	Alistipes senegalensis	0.1337 ; 0.0784 ( 0.0357 , 0.1585 )	0.1349 ; 0.0948 ( 0.0338 , 0.1719 )	cov3	3	Not detected	0.00136968	-0.00184226	0.00458161	0.403344	0.720389
Bacteria	Bacteroidetes	Bacteroidia	Bacteroidales	Rikenellaceae	Alistipes	Alistipes shahii	0.6955 ; 0.3918 ( 0.1319 , 0.9402 )	0.8517 ; 0.4598 ( 0.1701 , 1.3168 )	cov1	3	Not detected	0.00268275	-0.000751362	0.00611687	0.12586	0.327013
Bacteria	Bacteroidetes	Bacteroidia	Bacteroidales	Rikenellaceae	Alistipes	Alistipes shahii	0.6955 ; 0.3918 ( 0.1319 , 0.9402 )	0.8517 ; 0.4598 ( 0.1701 , 1.3168 )	cov2	3	Not detected	0.00283414	-0.0006262	0.00629447	0.108557	0.357905
Bacteria	Bacteroidetes	Bacteroidia	Bacteroidales	Rikenellaceae	Alistipes	Alistipes shahii	0.6955 ; 0.3918 ( 0.1319 , 0.9402 )	0.8517 ; 0.4598 ( 0.1701 , 1.3168 )	cov3	3	Not detected	0.00169861	-0.00187487	0.00527209	0.351607	0.672733
Bacteria	Bacteroidetes	Bacteroidia	Bacteroidales	Rikenellaceae	Alistipes	Alistipes sp. CAG:435	0.3539 ; 6e-04 ( 2e-04 , 0.002 )	0.1681 ; 4e-04 ( 0 , 0.0012 )	cov1	0	Not detected	0.0025619	-0.00540661	0.0105304	0.528658	0.711934
Bacteria	Bacteroidetes	Bacteroidia	Bacteroidales	Rikenellaceae	Alistipes	Alistipes sp. CAG:435	0.3539 ; 6e-04 ( 2e-04 , 0.002 )	0.1681 ; 4e-04 ( 0 , 0.0012 )	cov2	0	Not detected	0.00265521	-0.00538375	0.0106942	0.517451	0.745775
Bacteria	Bacteroidetes	Bacteroidia	Bacteroidales	Rikenellaceae	Alistipes	Alistipes sp. CAG:435	0.3539 ; 6e-04 ( 2e-04 , 0.002 )	0.1681 ; 4e-04 ( 0 , 0.0012 )	cov3	0	Not detected	0.00313484	-0.00518005	0.0114497	0.46001	0.751352
Bacteria	Bacteroidetes	Bacteroidia	Bacteroidales	Rikenellaceae	Alistipes	Alistipes sp. CAG:514	0.1598 ; 0.0027 ( 5e-04 , 0.023 )	0.0558 ; 8e-04 ( 2e-04 , 0.006 )	cov1	0	Not detected	0.00584475	-0.00134722	0.0130367	0.111325	0.311976
Bacteria	Bacteroidetes	Bacteroidia	Bacteroidales	Rikenellaceae	Alistipes	Alistipes sp. CAG:514	0.1598 ; 0.0027 ( 5e-04 , 0.023 )	0.0558 ; 8e-04 ( 2e-04 , 0.006 )	cov2	0	Not detected	0.00584586	-0.00139116	0.0130829	0.1135	0.367953
Bacteria	Bacteroidetes	Bacteroidia	Bacteroidales	Rikenellaceae	Alistipes	Alistipes sp. CAG:514	0.1598 ; 0.0027 ( 5e-04 , 0.023 )	0.0558 ; 8e-04 ( 2e-04 , 0.006 )	cov3	0	Not detected	0.007017	-0.000462198	0.0144962	0.0660574	0.274733
Bacteria	Bacteroidetes	Bacteroidia	Bacteroidales	Rikenellaceae	Alistipes	Alistipes sp. Zagget8	0.0175 ; 0.01 ( 0.0035 , 0.0222 )	0.0214 ; 0.0132 ( 0.0034 , 0.0307 )	cov1	2	Not detected	0.00447317	-0.000534153	0.00948049	0.0800869	0.257547
Bacteria	Bacteroidetes	Bacteroidia	Bacteroidales	Rikenellaceae	Alistipes	Alistipes sp. Zagget8	0.0175 ; 0.01 ( 0.0035 , 0.0222 )	0.0214 ; 0.0132 ( 0.0034 , 0.0307 )	cov2	0	Not detected	0.0044984	-0.000552434	0.00954923	0.081004	0.307554
Bacteria	Bacteroidetes	Bacteroidia	Bacteroidales	Rikenellaceae	Alistipes	Alistipes sp. Zagget8	0.0175 ; 0.01 ( 0.0035 , 0.0222 )	0.0214 ; 0.0132 ( 0.0034 , 0.0307 )	cov3	0	Not detected	0.00359376	-0.00162109	0.00880861	0.176915	0.470423
Bacteria	Bacteroidetes	Bacteroidia	Bacteroidales	Rikenellaceae	Alistipes	Alistipes timonensis	0.0347 ; 0.0162 ( 0.0056 , 0.0367 )	0.0401 ; 0.0201 ( 0.0066 , 0.0406 )	cov1	0	Not detected	0.0049369	-0.000277043	0.0101508	0.0635959	0.224109
Bacteria	Bacteroidetes	Bacteroidia	Bacteroidales	Rikenellaceae	Alistipes	Alistipes timonensis	0.0347 ; 0.0162 ( 0.0056 , 0.0367 )	0.0401 ; 0.0201 ( 0.0066 , 0.0406 )	cov2	0	Not detected	0.00487789	-0.000383194	0.010139	0.0693047	0.276938
Bacteria	Bacteroidetes	Bacteroidia	Bacteroidales	Rikenellaceae	Alistipes	Alistipes timonensis	0.0347 ; 0.0162 ( 0.0056 , 0.0367 )	0.0401 ; 0.0201 ( 0.0066 , 0.0406 )	cov3	0	Not detected	0.00368163	-0.0017533	0.00911656	0.184402	0.479118
Bacteria	Bacteroidetes	Bacteroidia	Bacteroidales	Marinilabiliaceae	Alkaliflexus	Alkaliflexus imshenetskii	1e-04 ; 1e-04 ( 0 , 2e-04 )	1e-04 ; 1e-04 ( 0 , 2e-04 )	cov1	60	Not detected	-8.93043e-05	-0.0039164	0.00373779	0.963524	0.979334
Bacteria	Bacteroidetes	Bacteroidia	Bacteroidales	Marinilabiliaceae	Alkaliflexus	Alkaliflexus imshenetskii	1e-04 ; 1e-04 ( 0 , 2e-04 )	1e-04 ; 1e-04 ( 0 , 2e-04 )	cov2	16	Not detected	0.000479661	-0.00338092	0.00434024	0.807622	0.91674
Bacteria	Bacteroidetes	Bacteroidia	Bacteroidales	Marinilabiliaceae	Alkaliflexus	Alkaliflexus imshenetskii	1e-04 ; 1e-04 ( 0 , 2e-04 )	1e-04 ; 1e-04 ( 0 , 2e-04 )	cov3	33	Not detected	0.000509867	-0.00348806	0.00450779	0.802636	0.940143
Bacteria	Firmicutes	Negativicutes	Veillonellales	Veillonellaceae	Allisonella	Allisonella histaminiformans	0.0107 ; 0.0014 ( 0 , 0.0131 )	0.0071 ; 9e-04 ( 0 , 0.0037 )	cov1	0	Not detected	0.00358924	-0.00416295	0.0113414	0.364247	0.576235
Bacteria	Firmicutes	Negativicutes	Veillonellales	Veillonellaceae	Allisonella	Allisonella histaminiformans	0.0107 ; 0.0014 ( 0 , 0.0131 )	0.0071 ; 9e-04 ( 0 , 0.0037 )	cov2	0	Not detected	0.00500323	-0.00276404	0.0127705	0.206884	0.471944
Bacteria	Firmicutes	Negativicutes	Veillonellales	Veillonellaceae	Allisonella	Allisonella histaminiformans	0.0107 ; 0.0014 ( 0 , 0.0131 )	0.0071 ; 9e-04 ( 0 , 0.0037 )	cov3	55	Not detected	0.00883836	0.000881798	0.0167949	0.0295617	0.1714
Bacteria	Firmicutes	Erysipelotrichia	Erysipelotrichales	Erysipelotrichaceae	Allobaculum	Allobaculum stercoricanis	0.0017 ; 0.0013 ( 8e-04 , 0.0021 )	0.0019 ; 0.0014 ( 9e-04 , 0.0026 )	cov1	55	Not detected	0.000654174	-0.00118106	0.0024894	0.484838	0.673737
Bacteria	Firmicutes	Erysipelotrichia	Erysipelotrichales	Erysipelotrichaceae	Allobaculum	Allobaculum stercoricanis	0.0017 ; 0.0013 ( 8e-04 , 0.0021 )	0.0019 ; 0.0014 ( 9e-04 , 0.0026 )	cov2	11	Not detected	0.000604204	-0.00124586	0.00245427	0.522164	0.746765
Bacteria	Firmicutes	Erysipelotrichia	Erysipelotrichales	Erysipelotrichaceae	Allobaculum	Allobaculum stercoricanis	0.0017 ; 0.0013 ( 8e-04 , 0.0021 )	0.0019 ; 0.0014 ( 9e-04 , 0.0026 )	cov3	69	Not detected	-0.000357326	-0.00226403	0.00154938	0.713418	0.896809
Bacteria	Firmicutes	Bacilli	Lactobacillales	Carnobacteriaceae	Allofustis	Allofustis seminis	2e-04 ; 1e-04 ( 0 , 3e-04 )	2e-04 ; 1e-04 ( 0 , 3e-04 )	cov1	74	Not detected	-0.00204608	-0.00635565	0.0022635	0.352176	0.567823
Bacteria	Firmicutes	Bacilli	Lactobacillales	Carnobacteriaceae	Allofustis	Allofustis seminis	2e-04 ; 1e-04 ( 0 , 3e-04 )	2e-04 ; 1e-04 ( 0 , 3e-04 )	cov2	12	Not detected	-0.00160145	-0.00596416	0.00276125	0.471919	0.711375
Bacteria	Firmicutes	Bacilli	Lactobacillales	Carnobacteriaceae	Allofustis	Allofustis seminis	2e-04 ; 1e-04 ( 0 , 3e-04 )	2e-04 ; 1e-04 ( 0 , 3e-04 )	cov3	29	Not detected	-0.00158106	-0.00609824	0.00293611	0.492765	0.759858
Bacteria	Bacteroidetes	Bacteroidia	Bacteroidales	Prevotellaceae	Alloprevotella	Alloprevotella rava	8e-04 ; 4e-04 ( 2e-04 , 8e-04 )	7e-04 ; 3e-04 ( 2e-04 , 6e-04 )	cov1	18	Not detected	0.000659553	-0.00264081	0.00395991	0.69532	0.825651
Bacteria	Bacteroidetes	Bacteroidia	Bacteroidales	Prevotellaceae	Alloprevotella	Alloprevotella rava	8e-04 ; 4e-04 ( 2e-04 , 8e-04 )	7e-04 ; 3e-04 ( 2e-04 , 6e-04 )	cov2	0	Not detected	0.000598315	-0.00273285	0.00392948	0.724841	0.867009
Bacteria	Bacteroidetes	Bacteroidia	Bacteroidales	Prevotellaceae	Alloprevotella	Alloprevotella rava	8e-04 ; 4e-04 ( 2e-04 , 8e-04 )	7e-04 ; 3e-04 ( 2e-04 , 6e-04 )	cov3	21	Not detected	0.00231373	-0.00112448	0.00575195	0.187304	0.483459
Bacteria	Bacteroidetes	Bacteroidia	Bacteroidales	Prevotellaceae	Alloprevotella	Alloprevotella tannerae	0.0115 ; 0.0089 ( 0.0051 , 0.015 )	0.0112 ; 0.0091 ( 0.0053 , 0.0143 )	cov1	25	Not detected	-0.000776032	-0.00310795	0.00155589	0.514294	0.697792
Bacteria	Bacteroidetes	Bacteroidia	Bacteroidales	Prevotellaceae	Alloprevotella	Alloprevotella tannerae	0.0115 ; 0.0089 ( 0.0051 , 0.015 )	0.0112 ; 0.0091 ( 0.0053 , 0.0143 )	cov2	1	Not detected	-0.000681287	-0.00303413	0.00167155	0.570403	0.777366
Bacteria	Bacteroidetes	Bacteroidia	Bacteroidales	Prevotellaceae	Alloprevotella	Alloprevotella tannerae	0.0115 ; 0.0089 ( 0.0051 , 0.015 )	0.0112 ; 0.0091 ( 0.0053 , 0.0143 )	cov3	14	Not detected	-0.000688262	-0.00312239	0.00174587	0.579494	0.816002
Bacteria	Actinobacteria	Actinobacteria	Bifidobacteriales	Bifidobacteriaceae	Alloscardovia	Alloscardovia criceti	1e-04 ; 0 ( 0 , 1e-04 )	1e-04 ; 0 ( 0 , 2e-04 )	cov1	159	Not detected	0.00413643	-0.000133268	0.00840612	0.0577067	0.210934
Bacteria	Actinobacteria	Actinobacteria	Bifidobacteriales	Bifidobacteriaceae	Alloscardovia	Alloscardovia criceti	1e-04 ; 0 ( 0 , 1e-04 )	1e-04 ; 0 ( 0 , 2e-04 )	cov2	125	Not detected	0.00420924	-0.000104921	0.00852341	0.0559525	0.25222
Bacteria	Actinobacteria	Actinobacteria	Bifidobacteriales	Bifidobacteriaceae	Alloscardovia	Alloscardovia criceti	1e-04 ; 0 ( 0 , 1e-04 )	1e-04 ; 0 ( 0 , 2e-04 )	cov3	60	Not detected	0.00281577	-0.00163594	0.00726748	0.215198	0.51958
Bacteria	Actinobacteria	Actinobacteria	Bifidobacteriales	Bifidobacteriaceae	Alloscardovia	Alloscardovia omnicolens	0.0015 ; 3e-04 ( 1e-04 , 7e-04 )	8e-04 ; 4e-04 ( 2e-04 , 0.001 )	cov1	23	Not detected	-0.00118561	-0.00565762	0.00328641	0.60337	0.765265
Bacteria	Actinobacteria	Actinobacteria	Bifidobacteriales	Bifidobacteriaceae	Alloscardovia	Alloscardovia omnicolens	0.0015 ; 3e-04 ( 1e-04 , 7e-04 )	8e-04 ; 4e-04 ( 2e-04 , 0.001 )	cov2	0	Not detected	-0.00155257	-0.00607752	0.00297237	0.501327	0.735738
Bacteria	Actinobacteria	Actinobacteria	Bifidobacteriales	Bifidobacteriaceae	Alloscardovia	Alloscardovia omnicolens	0.0015 ; 3e-04 ( 1e-04 , 7e-04 )	8e-04 ; 4e-04 ( 2e-04 , 0.001 )	cov3	10	Not detected	-0.0016221	-0.00629695	0.00305276	0.496515	0.759858
Bacteria	Firmicutes	Bacilli	Bacillales	Bacillaceae	Amphibacillus	Amphibacillus xylanus	2e-04 ; 1e-04 ( 0 , 3e-04 )	2e-04 ; 1e-04 ( 0 , 3e-04 )	cov1	228	Not detected	-0.0042275	-0.00870757	0.000252577	0.0645078	0.226644
Bacteria	Firmicutes	Bacilli	Bacillales	Bacillaceae	Amphibacillus	Amphibacillus xylanus	2e-04 ; 1e-04 ( 0 , 3e-04 )	2e-04 ; 1e-04 ( 0 , 3e-04 )	cov2	180	Not detected	-0.00465005	-0.00918276	-0.000117343	0.0444645	0.221426
Bacteria	Firmicutes	Bacilli	Bacillales	Bacillaceae	Amphibacillus	Amphibacillus xylanus	2e-04 ; 1e-04 ( 0 , 3e-04 )	2e-04 ; 1e-04 ( 0 , 3e-04 )	cov3	111	Not detected	-0.00360804	-0.00829971	0.00108363	0.131865	0.405236
Bacteria	Firmicutes	Clostridia	Clostridiales	Lachnospiraceae	Anaerobium	Anaerobium acetethylicum	9e-04 ; 8e-04 ( 5e-04 , 0.0011 )	9e-04 ; 8e-04 ( 5e-04 , 0.0011 )	cov1	79	Not detected	-0.000307689	-0.00213685	0.00152147	0.741657	0.856654
Bacteria	Firmicutes	Clostridia	Clostridiales	Lachnospiraceae	Anaerobium	Anaerobium acetethylicum	9e-04 ; 8e-04 ( 5e-04 , 0.0011 )	9e-04 ; 8e-04 ( 5e-04 , 0.0011 )	cov2	47	Not detected	-0.000537436	-0.00238757	0.0013127	0.569171	0.777366
Bacteria	Firmicutes	Clostridia	Clostridiales	Lachnospiraceae	Anaerobium	Anaerobium acetethylicum	9e-04 ; 8e-04 ( 5e-04 , 0.0011 )	9e-04 ; 8e-04 ( 5e-04 , 0.0011 )	cov3	53	Not detected	-0.000286227	-0.002193	0.00162055	0.768618	0.928134
Bacteria	Firmicutes	Tissierellia	Tissierellales	Peptoniphilaceae	Anaerococcus	Anaerococcus hydrogenalis	1e-04 ; 0 ( 0 , 0 )	0 ; 0 ( 0 , 0 )	cov1	37	Not detected	0.00140087	-0.00189634	0.00469808	0.405077	0.616915
Bacteria	Firmicutes	Tissierellia	Tissierellales	Peptoniphilaceae	Anaerococcus	Anaerococcus hydrogenalis	1e-04 ; 0 ( 0 , 0 )	0 ; 0 ( 0 , 0 )	cov2	5	Not detected	0.0015795	-0.00175777	0.00491677	0.353681	0.623073
Bacteria	Firmicutes	Tissierellia	Tissierellales	Peptoniphilaceae	Anaerococcus	Anaerococcus hydrogenalis	1e-04 ; 0 ( 0 , 0 )	0 ; 0 ( 0 , 0 )	cov3	28	Not detected	0.00192189	-0.00153141	0.00537518	0.275466	0.59273
Bacteria	Firmicutes	Tissierellia	Tissierellales	Peptoniphilaceae	Anaerococcus	Anaerococcus lactolyticus	4e-04 ; 1e-04 ( 0 , 3e-04 )	3e-04 ; 1e-04 ( 0 , 3e-04 )	cov1	30	Not detected	-0.00180779	-0.0064748	0.00285922	0.447798	0.649086
Bacteria	Firmicutes	Tissierellia	Tissierellales	Peptoniphilaceae	Anaerococcus	Anaerococcus lactolyticus	4e-04 ; 1e-04 ( 0 , 3e-04 )	3e-04 ; 1e-04 ( 0 , 3e-04 )	cov2	0	Not detected	-0.00133483	-0.00604952	0.00337986	0.579002	0.783317
Bacteria	Firmicutes	Tissierellia	Tissierellales	Peptoniphilaceae	Anaerococcus	Anaerococcus lactolyticus	4e-04 ; 1e-04 ( 0 , 3e-04 )	3e-04 ; 1e-04 ( 0 , 3e-04 )	cov3	15	Not detected	-0.000896419	-0.00577942	0.00398659	0.719017	0.89864
Bacteria	Firmicutes	Tissierellia	Tissierellales	Peptoniphilaceae	Anaerococcus	Anaerococcus obesiensis	0.0013 ; 4e-04 ( 2e-04 , 8e-04 )	9e-04 ; 6e-04 ( 3e-04 , 0.0011 )	cov1	109	Not detected	-0.00190353	-0.00580488	0.00199782	0.339009	0.560883
Bacteria	Firmicutes	Tissierellia	Tissierellales	Peptoniphilaceae	Anaerococcus	Anaerococcus obesiensis	0.0013 ; 4e-04 ( 2e-04 , 8e-04 )	9e-04 ; 6e-04 ( 3e-04 , 0.0011 )	cov2	86	Not detected	-0.0023495	-0.00629665	0.00159766	0.243461	0.514459
Bacteria	Firmicutes	Tissierellia	Tissierellales	Peptoniphilaceae	Anaerococcus	Anaerococcus obesiensis	0.0013 ; 4e-04 ( 2e-04 , 8e-04 )	9e-04 ; 6e-04 ( 3e-04 , 0.0011 )	cov3	70	Not detected	-0.00269087	-0.00677252	0.00139078	0.19643	0.497017
Bacteria	Firmicutes	Clostridia	Clostridiales	Lachnospiraceae	Anaerocolumna	Anaerocolumna aminovalerica	3e-04 ; 2e-04 ( 1e-04 , 4e-04 )	4e-04 ; 2e-04 ( 1e-04 , 4e-04 )	cov1	472	Not detected	0.0045697	0.000640047	0.00849935	0.0227398	0.126475
Bacteria	Firmicutes	Clostridia	Clostridiales	Lachnospiraceae	Anaerocolumna	Anaerocolumna aminovalerica	3e-04 ; 2e-04 ( 1e-04 , 4e-04 )	4e-04 ; 2e-04 ( 1e-04 , 4e-04 )	cov2	261	Not detected	0.00374408	-0.000205311	0.00769348	0.063276	0.265666
Bacteria	Firmicutes	Clostridia	Clostridiales	Lachnospiraceae	Anaerocolumna	Anaerocolumna aminovalerica	3e-04 ; 2e-04 ( 1e-04 , 4e-04 )	4e-04 ; 2e-04 ( 1e-04 , 4e-04 )	cov3	157	Not detected	0.00310206	-0.000949252	0.00715337	0.13355	0.405651
Bacteria	Firmicutes	Clostridia	Clostridiales	Lachnospiraceae	Anaerocolumna	Anaerocolumna xylanovorans	2e-04 ; 2e-04 ( 1e-04 , 3e-04 )	2e-04 ; 2e-04 ( 1e-04 , 3e-04 )	cov1	61	Not detected	0.000606963	-0.00293462	0.00414855	0.736969	0.852914
Bacteria	Firmicutes	Clostridia	Clostridiales	Lachnospiraceae	Anaerocolumna	Anaerocolumna xylanovorans	2e-04 ; 2e-04 ( 1e-04 , 3e-04 )	2e-04 ; 2e-04 ( 1e-04 , 3e-04 )	cov2	15	Not detected	-0.000344833	-0.00390853	0.00321887	0.849596	0.941951
Bacteria	Firmicutes	Clostridia	Clostridiales	Lachnospiraceae	Anaerocolumna	Anaerocolumna xylanovorans	2e-04 ; 2e-04 ( 1e-04 , 3e-04 )	2e-04 ; 2e-04 ( 1e-04 , 3e-04 )	cov3	45	Not detected	-0.00101754	-0.00468118	0.0026461	0.586236	0.819477
Bacteria	Firmicutes	Clostridia	Clostridiales	Eubacteriaceae	Anaerofustis	Anaerofustis stercorihominis	6e-04 ; 1e-04 ( 0 , 5e-04 )	0.0011 ; 1e-04 ( 0 , 5e-04 )	cov1	2	Not detected	0.00139782	-0.0042357	0.00703135	0.62678	0.782312
Bacteria	Firmicutes	Clostridia	Clostridiales	Eubacteriaceae	Anaerofustis	Anaerofustis stercorihominis	6e-04 ; 1e-04 ( 0 , 5e-04 )	0.0011 ; 1e-04 ( 0 , 5e-04 )	cov2	0	Not detected	0.00161484	-0.00408409	0.00731378	0.578684	0.783317
Bacteria	Firmicutes	Clostridia	Clostridiales	Eubacteriaceae	Anaerofustis	Anaerofustis stercorihominis	6e-04 ; 1e-04 ( 0 , 5e-04 )	0.0011 ; 1e-04 ( 0 , 5e-04 )	cov3	12	Not detected	-0.00108721	-0.00696569	0.00479126	0.717011	0.898193
Bacteria	Firmicutes	Negativicutes	Veillonellales	Veillonellaceae	Anaeroglobus	Anaeroglobus geminatus	8e-04 ; 0 ( 0 , 2e-04 )	2e-04 ; 0 ( 0 , 2e-04 )	cov1	68	Not detected	-0.00436771	-0.009026	0.000290569	0.0662233	0.229139
Bacteria	Firmicutes	Negativicutes	Veillonellales	Veillonellaceae	Anaeroglobus	Anaeroglobus geminatus	8e-04 ; 0 ( 0 , 2e-04 )	2e-04 ; 0 ( 0 , 2e-04 )	cov2	14	Not detected	-0.00394673	-0.00865666	0.000763201	0.100638	0.342344
Bacteria	Firmicutes	Negativicutes	Veillonellales	Veillonellaceae	Anaeroglobus	Anaeroglobus geminatus	8e-04 ; 0 ( 0 , 2e-04 )	2e-04 ; 0 ( 0 , 2e-04 )	cov3	13	Not detected	-0.00269581	-0.00756179	0.00217017	0.277649	0.594168
Bacteria	Firmicutes	Clostridia	Clostridiales	Ruminococcaceae	Anaeromassilibacillus	Anaeromassilibacillus senegalensis	0.0011 ; 9e-04 ( 4e-04 , 0.0015 )	0.0011 ; 0.001 ( 5e-04 , 0.0015 )	cov1	47	Not detected	0.00291281	-0.000239866	0.00606549	0.0702841	0.239088
Bacteria	Firmicutes	Clostridia	Clostridiales	Ruminococcaceae	Anaeromassilibacillus	Anaeromassilibacillus senegalensis	0.0011 ; 9e-04 ( 4e-04 , 0.0015 )	0.0011 ; 0.001 ( 5e-04 , 0.0015 )	cov2	11	Not detected	0.00203073	-0.00114192	0.00520338	0.209766	0.47522
Bacteria	Firmicutes	Clostridia	Clostridiales	Ruminococcaceae	Anaeromassilibacillus	Anaeromassilibacillus senegalensis	0.0011 ; 9e-04 ( 4e-04 , 0.0015 )	0.0011 ; 0.001 ( 5e-04 , 0.0015 )	cov3	28	Not detected	0.000578967	-0.00267881	0.00383674	0.727624	0.904344
Bacteria	Bacteroidetes	Bacteroidia	Bacteroidales	Marinilabiliaceae	Anaerophaga	Anaerophaga thermohalophila	0 ; 0 ( 0 , 1e-04 )	0 ; 0 ( 0 , 0 )	cov1	79	Not detected	0.000267662	-0.00269728	0.00323261	0.85957	0.922196
Bacteria	Bacteroidetes	Bacteroidia	Bacteroidales	Marinilabiliaceae	Anaerophaga	Anaerophaga thermohalophila	0 ; 0 ( 0 , 1e-04 )	0 ; 0 ( 0 , 0 )	cov2	15	Not detected	0.000306399	-0.00269778	0.00331058	0.841574	0.938893
Bacteria	Bacteroidetes	Bacteroidia	Bacteroidales	Marinilabiliaceae	Anaerophaga	Anaerophaga thermohalophila	0 ; 0 ( 0 , 1e-04 )	0 ; 0 ( 0 , 0 )	cov3	35	Not detected	0.000215978	-0.00288676	0.00331871	0.89149	0.964308
Bacteria	Firmicutes	Clostridia	Clostridiales	Clostridiaceae	Anaerosalibacter	Anaerosalibacter massiliensis	3e-04 ; 1e-04 ( 0 , 4e-04 )	9e-04 ; 2e-04 ( 0 , 5e-04 )	cov1	517	Not detected	-0.00490265	-0.0095948	-0.000210503	0.0406747	0.169766
Bacteria	Firmicutes	Clostridia	Clostridiales	Clostridiaceae	Anaerosalibacter	Anaerosalibacter massiliensis	3e-04 ; 1e-04 ( 0 , 4e-04 )	9e-04 ; 2e-04 ( 0 , 5e-04 )	cov2	490	Not detected	-0.00508199	-0.00983808	-0.000325895	0.0363377	0.194694
Bacteria	Firmicutes	Clostridia	Clostridiales	Clostridiaceae	Anaerosalibacter	Anaerosalibacter massiliensis	3e-04 ; 1e-04 ( 0 , 4e-04 )	9e-04 ; 2e-04 ( 0 , 5e-04 )	cov3	405	Not detected	-0.00468894	-0.00960451	0.000226634	0.0616569	0.264845
Bacteria	Firmicutes	Clostridia	Clostridiales	Lachnospiraceae	Anaerosporobacter	Anaerosporobacter mobilis	0.0011 ; 8e-04 ( 5e-04 , 0.0012 )	0.0012 ; 9e-04 ( 6e-04 , 0.0015 )	cov1	165	Not detected	-0.001331	-0.00341151	0.000749517	0.21	0.428664
Bacteria	Firmicutes	Clostridia	Clostridiales	Lachnospiraceae	Anaerosporobacter	Anaerosporobacter mobilis	0.0011 ; 8e-04 ( 5e-04 , 0.0012 )	0.0012 ; 9e-04 ( 6e-04 , 0.0015 )	cov2	155	Not detected	-0.00174542	-0.00384145	0.000350604	0.102779	0.347618
Bacteria	Firmicutes	Clostridia	Clostridiales	Lachnospiraceae	Anaerosporobacter	Anaerosporobacter mobilis	0.0011 ; 8e-04 ( 5e-04 , 0.0012 )	0.0012 ; 9e-04 ( 6e-04 , 0.0015 )	cov3	255	Not detected	-0.0025495	-0.00471174	-0.000387248	0.0209161	0.137532
Bacteria	Firmicutes	Negativicutes	Selenomonadales	Sporomusaceae	Anaerosporomusa	Anaerosporomusa subterranea	0 ; 0 ( 0 , 1e-04 )	0 ; 0 ( 0 , 1e-04 )	cov1	74	Not detected	-0.000674673	-0.00396611	0.00261676	0.687898	0.821152
Bacteria	Firmicutes	Negativicutes	Selenomonadales	Sporomusaceae	Anaerosporomusa	Anaerosporomusa subterranea	0 ; 0 ( 0 , 1e-04 )	0 ; 0 ( 0 , 1e-04 )	cov2	11	Not detected	-0.000215388	-0.00353456	0.00310378	0.898802	0.959226
Bacteria	Firmicutes	Negativicutes	Selenomonadales	Sporomusaceae	Anaerosporomusa	Anaerosporomusa subterranea	0 ; 0 ( 0 , 1e-04 )	0 ; 0 ( 0 , 1e-04 )	cov3	27	Not detected	0.00107012	-0.00235205	0.00449229	0.540002	0.787587
Bacteria	Firmicutes	Clostridia	Clostridiales	Lachnospiraceae	Anaerostipes	Anaerostipes caccae	0.0102 ; 0.0062 ( 0.0042 , 0.0095 )	0.0215 ; 0.0076 ( 0.005 , 0.0122 )	cov1	198	Not detected	-0.00140927	-0.00328231	0.000463759	0.140421	0.346953
Bacteria	Firmicutes	Clostridia	Clostridiales	Lachnospiraceae	Anaerostipes	Anaerostipes caccae	0.0102 ; 0.0062 ( 0.0042 , 0.0095 )	0.0215 ; 0.0076 ( 0.005 , 0.0122 )	cov2	164	Not detected	-0.00152005	-0.00340707	0.000366968	0.114505	0.36823
Bacteria	Firmicutes	Clostridia	Clostridiales	Lachnospiraceae	Anaerostipes	Anaerostipes caccae	0.0102 ; 0.0062 ( 0.0042 , 0.0095 )	0.0215 ; 0.0076 ( 0.005 , 0.0122 )	cov3	362	Not detected	-0.00236325	-0.00430647	-0.000420029	0.0172192	0.128273
Bacteria	Firmicutes	Clostridia	Clostridiales	Lachnospiraceae	Anaerostipes	Anaerostipes hadrus	0.6002 ; 0.3574 ( 0.1598 , 0.765 )	0.7831 ; 0.3922 ( 0.1351 , 0.9078 )	cov1	200	Not detected	0.00400197	0.000806196	0.00719774	0.0141802	0.0953718
Bacteria	Firmicutes	Clostridia	Clostridiales	Lachnospiraceae	Anaerostipes	Anaerostipes hadrus	0.6002 ; 0.3574 ( 0.1598 , 0.765 )	0.7831 ; 0.3922 ( 0.1351 , 0.9078 )	cov2	63	Not detected	0.00363574	0.000424182	0.00684729	0.0265883	0.167289
Bacteria	Firmicutes	Clostridia	Clostridiales	Lachnospiraceae	Anaerostipes	Anaerostipes hadrus	0.6002 ; 0.3574 ( 0.1598 , 0.765 )	0.7831 ; 0.3922 ( 0.1351 , 0.9078 )	cov3	62	Not detected	0.00331921	2.43535e-05	0.00661408	0.0484413	0.233229
Bacteria	Firmicutes	Clostridia	Clostridiales	Ruminococcaceae	Anaerotruncus	Anaerotruncus colihominis	0.0941 ; 0.0665 ( 0.0389 , 0.1115 )	0.1347 ; 0.0794 ( 0.0508 , 0.1615 )	cov1	34	Not detected	0.00022574	-0.00180195	0.00225343	0.827288	0.899924
Bacteria	Firmicutes	Clostridia	Clostridiales	Ruminococcaceae	Anaerotruncus	Anaerotruncus colihominis	0.0941 ; 0.0665 ( 0.0389 , 0.1115 )	0.1347 ; 0.0794 ( 0.0508 , 0.1615 )	cov2	5	Not detected	0.000143243	-0.00189444	0.00218093	0.890424	0.959226
Bacteria	Firmicutes	Clostridia	Clostridiales	Ruminococcaceae	Anaerotruncus	Anaerotruncus colihominis	0.0941 ; 0.0665 ( 0.0389 , 0.1115 )	0.1347 ; 0.0794 ( 0.0508 , 0.1615 )	cov3	85	Not detected	-0.00136226	-0.00344201	0.000717491	0.199329	0.501304
Bacteria	Firmicutes	Clostridia	Clostridiales	Ruminococcaceae	Anaerotruncus	Anaerotruncus sp. CAG:390	0.0341 ; 0.0052 ( 0.001 , 0.0249 )	0.0253 ; 0.0052 ( 7e-04 , 0.0212 )	cov1	888	0.7	0.0101604	0.00417444	0.0161464	0.000891525	0.0166559
Bacteria	Firmicutes	Clostridia	Clostridiales	Ruminococcaceae	Anaerotruncus	Anaerotruncus sp. CAG:390	0.0341 ; 0.0052 ( 0.001 , 0.0249 )	0.0253 ; 0.0052 ( 7e-04 , 0.0212 )	cov2	884	0.7	0.0100376	0.00399249	0.0160826	0.00115174	0.032276
Bacteria	Firmicutes	Clostridia	Clostridiales	Ruminococcaceae	Anaerotruncus	Anaerotruncus sp. CAG:390	0.0341 ; 0.0052 ( 0.001 , 0.0249 )	0.0253 ; 0.0052 ( 7e-04 , 0.0212 )	cov3	31	Not detected	0.00812821	0.00189531	0.0143611	0.0106497	0.0921665
Bacteria	Firmicutes	Clostridia	Clostridiales	Ruminococcaceae	Anaerotruncus	Anaerotruncus sp. CAG:528	0.0294 ; 0.0016 ( 6e-04 , 0.0032 )	0.0249 ; 0.0014 ( 6e-04 , 0.0025 )	cov1	0	Not detected	0.00198688	-0.002743	0.00671676	0.410397	0.62087
Bacteria	Firmicutes	Clostridia	Clostridiales	Ruminococcaceae	Anaerotruncus	Anaerotruncus sp. CAG:528	0.0294 ; 0.0016 ( 6e-04 , 0.0032 )	0.0249 ; 0.0014 ( 6e-04 , 0.0025 )	cov2	0	Not detected	0.00138528	-0.00340306	0.00617362	0.570744	0.777366
Bacteria	Firmicutes	Clostridia	Clostridiales	Ruminococcaceae	Anaerotruncus	Anaerotruncus sp. CAG:528	0.0294 ; 0.0016 ( 6e-04 , 0.0032 )	0.0249 ; 0.0014 ( 6e-04 , 0.0025 )	cov3	0	Not detected	0.000842249	-0.00409409	0.00577859	0.738092	0.91033
Bacteria	Firmicutes	Clostridia	Clostridiales	Ruminococcaceae	Anaerotruncus	Anaerotruncus sp. G3(2012)	0.0109 ; 0.0094 ( 0.0062 , 0.0136 )	0.0121 ; 0.0103 ( 0.0067 , 0.0161 )	cov1	63	Not detected	0.00133264	-0.000210816	0.0028761	0.0907196	0.280901
Bacteria	Firmicutes	Clostridia	Clostridiales	Ruminococcaceae	Anaerotruncus	Anaerotruncus sp. G3(2012)	0.0109 ; 0.0094 ( 0.0062 , 0.0136 )	0.0121 ; 0.0103 ( 0.0067 , 0.0161 )	cov2	34	Not detected	0.000927291	-0.000620143	0.00247473	0.240304	0.509901
Bacteria	Firmicutes	Clostridia	Clostridiales	Ruminococcaceae	Anaerotruncus	Anaerotruncus sp. G3(2012)	0.0109 ; 0.0094 ( 0.0062 , 0.0136 )	0.0121 ; 0.0103 ( 0.0067 , 0.0161 )	cov3	58	Not detected	-6.82525e-06	-0.00158807	0.00157442	0.993251	0.996914
Bacteria	Firmicutes	Clostridia	Clostridiales	Clostridiales Family XIII. Incertae Sedis	Anaerovorax	Anaerovorax odorimutans	1e-04 ; 0 ( 0 , 1e-04 )	1e-04 ; 0 ( 0 , 1e-04 )	cov1	38	Not detected	0.00289493	-0.00075839	0.00654825	0.120524	0.321671
Bacteria	Firmicutes	Clostridia	Clostridiales	Clostridiales Family XIII. Incertae Sedis	Anaerovorax	Anaerovorax odorimutans	1e-04 ; 0 ( 0 , 1e-04 )	1e-04 ; 0 ( 0 , 1e-04 )	cov2	7	Not detected	0.00294502	-0.000754772	0.00664482	0.118856	0.373931
Bacteria	Firmicutes	Clostridia	Clostridiales	Clostridiales Family XIII. Incertae Sedis	Anaerovorax	Anaerovorax odorimutans	1e-04 ; 0 ( 0 , 1e-04 )	1e-04 ; 0 ( 0 , 1e-04 )	cov3	28	Not detected	0.00148445	-0.00232907	0.00529797	0.445568	0.74341
Bacteria	Firmicutes	Clostridia	Clostridiales	Ruminococcaceae	Angelakisella	Angelakisella massiliensis	0.0837 ; 0.0676 ( 0.0391 , 0.1085 )	0.0969 ; 0.0769 ( 0.043 , 0.1208 )	cov1	160	Not detected	0.00231771	0.000534679	0.00410075	0.0109036	0.0827967
Bacteria	Firmicutes	Clostridia	Clostridiales	Ruminococcaceae	Angelakisella	Angelakisella massiliensis	0.0837 ; 0.0676 ( 0.0391 , 0.1085 )	0.0969 ; 0.0769 ( 0.043 , 0.1208 )	cov2	53	Not detected	0.00197615	0.000183889	0.00376841	0.0307863	0.182088
Bacteria	Firmicutes	Clostridia	Clostridiales	Ruminococcaceae	Angelakisella	Angelakisella massiliensis	0.0837 ; 0.0676 ( 0.0391 , 0.1085 )	0.0969 ; 0.0769 ( 0.043 , 0.1208 )	cov3	35	Not detected	0.000612144	-0.00121442	0.00243871	0.511332	0.770598
Bacteria	Cyanobacteria		Nostocales	Aphanizomenonaceae	Aphanizomenon	Aphanizomenon flos-aquae	0 ; 0 ( 0 , 1e-04 )	0 ; 0 ( 0 , 0 )	cov1	53	Not detected	0.000960833	-0.00234403	0.0042657	0.568842	0.740627
Bacteria	Cyanobacteria		Nostocales	Aphanizomenonaceae	Aphanizomenon	Aphanizomenon flos-aquae	0 ; 0 ( 0 , 1e-04 )	0 ; 0 ( 0 , 0 )	cov2	16	Not detected	0.000985005	-0.00235012	0.00432013	0.56273	0.776475
Bacteria	Cyanobacteria		Nostocales	Aphanizomenonaceae	Aphanizomenon	Aphanizomenon flos-aquae	0 ; 0 ( 0 , 1e-04 )	0 ; 0 ( 0 , 0 )	cov3	32	Not detected	0.00173331	-0.00171838	0.00518499	0.325098	0.645263
Bacteria	Proteobacteria	Betaproteobacteria	Burkholderiales		Aquabacterium	Aquabacterium parvum	1e-04 ; 0 ( 0 , 0 )	4e-04 ; 0 ( 0 , 1e-04 )	cov1	191	Not detected	-0.0028957	-0.00691005	0.00111865	0.157543	0.371616
Bacteria	Proteobacteria	Betaproteobacteria	Burkholderiales		Aquabacterium	Aquabacterium parvum	1e-04 ; 0 ( 0 , 0 )	4e-04 ; 0 ( 0 , 1e-04 )	cov2	80	Not detected	-0.00197403	-0.00602134	0.00207329	0.339185	0.61043
Bacteria	Proteobacteria	Betaproteobacteria	Burkholderiales		Aquabacterium	Aquabacterium parvum	1e-04 ; 0 ( 0 , 0 )	4e-04 ; 0 ( 0 , 1e-04 )	cov3	95	Not detected	-0.00238925	-0.00652083	0.00174233	0.257139	0.572118
Bacteria	Actinobacteria	Actinobacteria	Actinomycetales	Actinomycetaceae	Arcanobacterium	Arcanobacterium haemolyticum	1e-04 ; 1e-04 ( 0 , 2e-04 )	1e-04 ; 1e-04 ( 0 , 2e-04 )	cov1	94	Not detected	0.00319067	-0.000863674	0.00724502	0.12309	0.324292
Bacteria	Actinobacteria	Actinobacteria	Actinomycetales	Actinomycetaceae	Arcanobacterium	Arcanobacterium haemolyticum	1e-04 ; 1e-04 ( 0 , 2e-04 )	1e-04 ; 1e-04 ( 0 , 2e-04 )	cov2	38	Not detected	0.00218097	-0.00189608	0.00625801	0.294525	0.573933
Bacteria	Actinobacteria	Actinobacteria	Actinomycetales	Actinomycetaceae	Arcanobacterium	Arcanobacterium haemolyticum	1e-04 ; 1e-04 ( 0 , 2e-04 )	1e-04 ; 1e-04 ( 0 , 2e-04 )	cov3	28	Not detected	0.000181041	-0.0039989	0.00436098	0.932355	0.978902
Bacteria	Firmicutes	Clostridia	Clostridiales	Peptostreptococcaceae	Asaccharospora	Asaccharospora irregularis	6e-04 ; 3e-04 ( 1e-04 , 7e-04 )	6e-04 ; 3e-04 ( 1e-04 , 7e-04 )	cov1	111	Not detected	0.00577464	0.0012585	0.0102908	0.0122693	0.0880546
Bacteria	Firmicutes	Clostridia	Clostridiales	Peptostreptococcaceae	Asaccharospora	Asaccharospora irregularis	6e-04 ; 3e-04 ( 1e-04 , 7e-04 )	6e-04 ; 3e-04 ( 1e-04 , 7e-04 )	cov2	63	Not detected	0.0052832	0.000720165	0.00984623	0.0233361	0.156952
Bacteria	Firmicutes	Clostridia	Clostridiales	Peptostreptococcaceae	Asaccharospora	Asaccharospora irregularis	6e-04 ; 3e-04 ( 1e-04 , 7e-04 )	6e-04 ; 3e-04 ( 1e-04 , 7e-04 )	cov3	63	Not detected	0.00566646	0.000972813	0.0103601	0.0180495	0.131137
Bacteria	Proteobacteria	Gammaproteobacteria	Enterobacterales	Enterobacteriaceae	Atlantibacter	Atlantibacter hermannii	0.0013 ; 0 ( 0 , 4e-04 )	0.0013 ; 1e-04 ( 0 , 4e-04 )	cov1	39	Not detected	-0.00331128	-0.00905588	0.00243333	0.258684	0.482505
Bacteria	Proteobacteria	Gammaproteobacteria	Enterobacterales	Enterobacteriaceae	Atlantibacter	Atlantibacter hermannii	0.0013 ; 0 ( 0 , 4e-04 )	0.0013 ; 1e-04 ( 0 , 4e-04 )	cov2	0	Not detected	-0.00200716	-0.00778957	0.00377524	0.496351	0.733691
Bacteria	Proteobacteria	Gammaproteobacteria	Enterobacterales	Enterobacteriaceae	Atlantibacter	Atlantibacter hermannii	0.0013 ; 0 ( 0 , 4e-04 )	0.0013 ; 1e-04 ( 0 , 4e-04 )	cov3	0	Not detected	-0.00177134	-0.00768037	0.00413768	0.556891	0.799505
Bacteria	Actinobacteria	Coriobacteriia	Coriobacteriales	Atopobiaceae	Atopobium	Atopobium deltae	4e-04 ; 2e-04 ( 0 , 4e-04 )	4e-04 ; 2e-04 ( 0 , 5e-04 )	cov1	234	Not detected	-0.00314234	-0.00750146	0.00121677	0.157814	0.371616
Bacteria	Actinobacteria	Coriobacteriia	Coriobacteriales	Atopobiaceae	Atopobium	Atopobium deltae	4e-04 ; 2e-04 ( 0 , 4e-04 )	4e-04 ; 2e-04 ( 0 , 5e-04 )	cov2	154	Not detected	-0.00309027	-0.00750767	0.00132713	0.170455	0.438563
Bacteria	Actinobacteria	Coriobacteriia	Coriobacteriales	Atopobiaceae	Atopobium	Atopobium deltae	4e-04 ; 2e-04 ( 0 , 4e-04 )	4e-04 ; 2e-04 ( 0 , 5e-04 )	cov3	222	Not detected	-0.00418974	-0.00876159	0.000382102	0.0725908	0.287674
Bacteria	Actinobacteria	Coriobacteriia	Coriobacteriales	Atopobiaceae	Atopobium	Atopobium minutum	4e-04 ; 2e-04 ( 1e-04 , 5e-04 )	8e-04 ; 3e-04 ( 1e-04 , 7e-04 )	cov1	110	Not detected	-0.000920395	-0.00535311	0.00351232	0.684068	0.820891
Bacteria	Actinobacteria	Coriobacteriia	Coriobacteriales	Atopobiaceae	Atopobium	Atopobium minutum	4e-04 ; 2e-04 ( 1e-04 , 5e-04 )	8e-04 ; 3e-04 ( 1e-04 , 7e-04 )	cov2	31	Not detected	-0.000551677	-0.00502633	0.00392297	0.809074	0.916852
Bacteria	Actinobacteria	Coriobacteriia	Coriobacteriales	Atopobiaceae	Atopobium	Atopobium minutum	4e-04 ; 2e-04 ( 1e-04 , 5e-04 )	8e-04 ; 3e-04 ( 1e-04 , 7e-04 )	cov3	122	Not detected	-0.00226524	-0.00687655	0.00234606	0.335733	0.661303
Bacteria	Actinobacteria	Coriobacteriia	Coriobacteriales	Atopobiaceae	Atopobium	Atopobium parvulum	6e-04 ; 2e-04 ( 0 , 6e-04 )	9e-04 ; 3e-04 ( 1e-04 , 0.0011 )	cov1	365	Not detected	-0.00599619	-0.0108822	-0.0011102	0.0162316	0.101083
Bacteria	Actinobacteria	Coriobacteriia	Coriobacteriales	Atopobiaceae	Atopobium	Atopobium parvulum	6e-04 ; 2e-04 ( 0 , 6e-04 )	9e-04 ; 3e-04 ( 1e-04 , 0.0011 )	cov2	180	Not detected	-0.00530869	-0.0102341	-0.000383255	0.0347457	0.190694
Bacteria	Actinobacteria	Coriobacteriia	Coriobacteriales	Atopobiaceae	Atopobium	Atopobium parvulum	6e-04 ; 2e-04 ( 0 , 6e-04 )	9e-04 ; 3e-04 ( 1e-04 , 0.0011 )	cov3	50	Not detected	-0.0039378	-0.00902887	0.00115328	0.129651	0.403361
Bacteria	Actinobacteria	Coriobacteriia	Coriobacteriales	Atopobiaceae	Atopobium	Atopobium rimae	1e-04 ; 0 ( 0 , 1e-04 )	2e-04 ; 0 ( 0 , 1e-04 )	cov1	51	Not detected	-0.00190184	-0.00598664	0.00218295	0.361566	0.573535
Bacteria	Actinobacteria	Coriobacteriia	Coriobacteriales	Atopobiaceae	Atopobium	Atopobium rimae	1e-04 ; 0 ( 0 , 1e-04 )	2e-04 ; 0 ( 0 , 1e-04 )	cov2	11	Not detected	-0.00173002	-0.00585368	0.00239364	0.410993	0.659045
Bacteria	Actinobacteria	Coriobacteriia	Coriobacteriales	Atopobiaceae	Atopobium	Atopobium rimae	1e-04 ; 0 ( 0 , 1e-04 )	2e-04 ; 0 ( 0 , 1e-04 )	cov3	17	Not detected	-0.00126295	-0.0055255	0.0029996	0.561478	0.803966
Bacteria	Actinobacteria	Coriobacteriia	Coriobacteriales	Atopobiaceae	Atopobium	Atopobium sp. BS2	5e-04 ; 2e-04 ( 0 , 5e-04 )	7e-04 ; 3e-04 ( 1e-04 , 9e-04 )	cov1	118	Not detected	-0.00495468	-0.00973654	-0.000172821	0.0423809	0.174139
Bacteria	Actinobacteria	Coriobacteriia	Coriobacteriales	Atopobiaceae	Atopobium	Atopobium sp. BS2	5e-04 ; 2e-04 ( 0 , 5e-04 )	7e-04 ; 3e-04 ( 1e-04 , 9e-04 )	cov2	43	Not detected	-0.00491093	-0.00973927	-8.25908e-05	0.0463168	0.225334
Bacteria	Actinobacteria	Coriobacteriia	Coriobacteriales	Atopobiaceae	Atopobium	Atopobium sp. BS2	5e-04 ; 2e-04 ( 0 , 5e-04 )	7e-04 ; 3e-04 ( 1e-04 , 9e-04 )	cov3	24	Not detected	-0.00422638	-0.00921731	0.000764554	0.0970959	0.347361
Bacteria	Actinobacteria	Coriobacteriia	Coriobacteriales	Atopobiaceae	Atopobium	Atopobium sp. HMSC064B08	1e-04 ; 0 ( 0 , 0 )	1e-04 ; 0 ( 0 , 1e-04 )	cov1	44	Not detected	-0.001249	-0.00478259	0.0022846	0.488508	0.677635
Bacteria	Actinobacteria	Coriobacteriia	Coriobacteriales	Atopobiaceae	Atopobium	Atopobium sp. HMSC064B08	1e-04 ; 0 ( 0 , 0 )	1e-04 ; 0 ( 0 , 1e-04 )	cov2	8	Not detected	-0.00117588	-0.0047454	0.00239363	0.518554	0.745775
Bacteria	Actinobacteria	Coriobacteriia	Coriobacteriales	Atopobiaceae	Atopobium	Atopobium sp. HMSC064B08	1e-04 ; 0 ( 0 , 0 )	1e-04 ; 0 ( 0 , 1e-04 )	cov3	25	Not detected	-0.00121418	-0.00490515	0.0024768	0.519145	0.772519
Bacteria	Actinobacteria	Coriobacteriia	Coriobacteriales	Atopobiaceae	Atopobium	Atopobium sp. ICM42b	5e-04 ; 2e-04 ( 0 , 4e-04 )	6e-04 ; 2e-04 ( 1e-04 , 7e-04 )	cov1	39	Not detected	-0.00199574	-0.00683363	0.00284216	0.418858	0.628656
Bacteria	Actinobacteria	Coriobacteriia	Coriobacteriales	Atopobiaceae	Atopobium	Atopobium sp. ICM42b	5e-04 ; 2e-04 ( 0 , 4e-04 )	6e-04 ; 2e-04 ( 1e-04 , 7e-04 )	cov2	8	Not detected	-0.00144606	-0.00633191	0.00343978	0.561901	0.776241
Bacteria	Actinobacteria	Coriobacteriia	Coriobacteriales	Atopobiaceae	Atopobium	Atopobium sp. ICM42b	5e-04 ; 2e-04 ( 0 , 4e-04 )	6e-04 ; 2e-04 ( 1e-04 , 7e-04 )	cov3	5	Not detected	-5.69631e-05	-0.00509962	0.00498569	0.982338	0.995003
Bacteria	Actinobacteria	Coriobacteriia	Coriobacteriales	Atopobiaceae	Atopobium	Atopobium vaginae	8e-04 ; 2e-04 ( 0 , 5e-04 )	3e-04 ; 3e-04 ( 1e-04 , 5e-04 )	cov1	21	Not detected	0.00151106	-0.00294774	0.00596986	0.506606	0.696237
Bacteria	Actinobacteria	Coriobacteriia	Coriobacteriales	Atopobiaceae	Atopobium	Atopobium vaginae	8e-04 ; 2e-04 ( 0 , 5e-04 )	3e-04 ; 3e-04 ( 1e-04 , 5e-04 )	cov2	1	Not detected	0.00170186	-0.0028091	0.00621282	0.459704	0.70269
Bacteria	Actinobacteria	Coriobacteriia	Coriobacteriales	Atopobiaceae	Atopobium	Atopobium vaginae	8e-04 ; 2e-04 ( 0 , 5e-04 )	3e-04 ; 3e-04 ( 1e-04 , 5e-04 )	cov3	14	Not detected	0.000592085	-0.00406889	0.00525306	0.803398	0.940143
Bacteria	Firmicutes	Bacilli	Lactobacillales	Carnobacteriaceae	Atopostipes	Atopostipes suicloacalis	1e-04 ; 0 ( 0 , 2e-04 )	2e-04 ; 1e-04 ( 0 , 2e-04 )	cov1	122	Not detected	-0.00396256	-0.00820712	0.000282009	0.0674063	0.231304
Bacteria	Firmicutes	Bacilli	Lactobacillales	Carnobacteriaceae	Atopostipes	Atopostipes suicloacalis	1e-04 ; 0 ( 0 , 2e-04 )	2e-04 ; 1e-04 ( 0 , 2e-04 )	cov2	66	Not detected	-0.00409841	-0.00839573	0.000198912	0.0617061	0.261927
Bacteria	Firmicutes	Bacilli	Lactobacillales	Carnobacteriaceae	Atopostipes	Atopostipes suicloacalis	1e-04 ; 0 ( 0 , 2e-04 )	2e-04 ; 1e-04 ( 0 , 2e-04 )	cov3	93	Not detected	-0.00436382	-0.00880691	7.92616e-05	0.0543435	0.246009
Bacteria	Proteobacteria	Gammaproteobacteria	Pasteurellales	Pasteurellaceae	Avibacterium	Avibacterium paragallinarum	1e-04 ; 0 ( 0 , 1e-04 )	1e-04 ; 0 ( 0 , 2e-04 )	cov1	40	Not detected	-0.00154727	-0.00543484	0.0023403	0.435415	0.639805
Bacteria	Proteobacteria	Gammaproteobacteria	Pasteurellales	Pasteurellaceae	Avibacterium	Avibacterium paragallinarum	1e-04 ; 0 ( 0 , 1e-04 )	1e-04 ; 0 ( 0 , 2e-04 )	cov2	12	Not detected	-0.00151419	-0.00543265	0.00240427	0.44889	0.690645
Bacteria	Proteobacteria	Gammaproteobacteria	Pasteurellales	Pasteurellaceae	Avibacterium	Avibacterium paragallinarum	1e-04 ; 0 ( 0 , 1e-04 )	1e-04 ; 0 ( 0 , 2e-04 )	cov3	16	Not detected	0.000404631	-0.00363741	0.00444667	0.844465	0.956186
Bacteria	Proteobacteria	Alphaproteobacteria	Rhodospirillales	Rhodospirillaceae	Azospirillum	Azospirillum sp. 47_25	0.0395 ; 0 ( 0 , 5e-04 )	0.026 ; 0 ( 0 , 3e-04 )	cov1	0	Not detected	0.00538644	-0.00290405	0.0136769	0.202985	0.422977
Bacteria	Proteobacteria	Alphaproteobacteria	Rhodospirillales	Rhodospirillaceae	Azospirillum	Azospirillum sp. 47_25	0.0395 ; 0 ( 0 , 5e-04 )	0.026 ; 0 ( 0 , 3e-04 )	cov2	0	Not detected	0.00544189	-0.00293026	0.013814	0.202788	0.46759
Bacteria	Proteobacteria	Alphaproteobacteria	Rhodospirillales	Rhodospirillaceae	Azospirillum	Azospirillum sp. 47_25	0.0395 ; 0 ( 0 , 5e-04 )	0.026 ; 0 ( 0 , 3e-04 )	cov3	0	Not detected	0.00484176	-0.00381273	0.0134963	0.272961	0.589495
Bacteria	Proteobacteria	Alphaproteobacteria	Rhodospirillales	Rhodospirillaceae	Azospirillum	Azospirillum sp. CAG:260	0.04 ; 0 ( 0 , 4e-04 )	0.0253 ; 0 ( 0 , 4e-04 )	cov1	0	Not detected	0.00526435	-0.00289002	0.0134187	0.205868	0.425847
Bacteria	Proteobacteria	Alphaproteobacteria	Rhodospirillales	Rhodospirillaceae	Azospirillum	Azospirillum sp. CAG:260	0.04 ; 0 ( 0 , 4e-04 )	0.0253 ; 0 ( 0 , 4e-04 )	cov2	0	Not detected	0.00529478	-0.00293876	0.0135283	0.207638	0.472708
Bacteria	Proteobacteria	Alphaproteobacteria	Rhodospirillales	Rhodospirillaceae	Azospirillum	Azospirillum sp. CAG:260	0.04 ; 0 ( 0 , 4e-04 )	0.0253 ; 0 ( 0 , 4e-04 )	cov3	0	Not detected	0.00511136	-0.00340532	0.013628	0.239588	0.551849
Bacteria	Firmicutes	Bacilli	Bacillales	Bacillaceae	Bacillus	Bacillus acidiproducens	2e-04 ; 0 ( 0 , 3e-04 )	3e-04 ; 2e-04 ( 0 , 4e-04 )	cov1	510	Not detected	-0.00556129	-0.0103327	-0.000789848	0.0224314	0.126289
Bacteria	Firmicutes	Bacilli	Bacillales	Bacillaceae	Bacillus	Bacillus acidiproducens	2e-04 ; 0 ( 0 , 3e-04 )	3e-04 ; 2e-04 ( 0 , 4e-04 )	cov2	414	Not detected	-0.00523468	-0.0100583	-0.000411045	0.0335201	0.188266
Bacteria	Firmicutes	Bacilli	Bacillales	Bacillaceae	Bacillus	Bacillus acidiproducens	2e-04 ; 0 ( 0 , 3e-04 )	3e-04 ; 2e-04 ( 0 , 4e-04 )	cov3	290	Not detected	-0.00506022	-0.0100445	-7.59461e-05	0.0467196	0.230079
Bacteria	Firmicutes	Bacilli	Bacillales	Bacillaceae	Bacillus	Bacillus andreraoultii	3e-04 ; 1e-04 ( 0 , 3e-04 )	3e-04 ; 1e-04 ( 0 , 5e-04 )	cov1	271	Not detected	-0.00299326	-0.00776388	0.00177736	0.218901	0.43743
Bacteria	Firmicutes	Bacilli	Bacillales	Bacillaceae	Bacillus	Bacillus andreraoultii	3e-04 ; 1e-04 ( 0 , 3e-04 )	3e-04 ; 1e-04 ( 0 , 5e-04 )	cov2	127	Not detected	-0.0024313	-0.00725566	0.00239306	0.323367	0.594866
Bacteria	Firmicutes	Bacilli	Bacillales	Bacillaceae	Bacillus	Bacillus andreraoultii	3e-04 ; 1e-04 ( 0 , 3e-04 )	3e-04 ; 1e-04 ( 0 , 5e-04 )	cov3	51	Not detected	-0.00179536	-0.00678263	0.00319192	0.480521	0.75498
Bacteria	Firmicutes	Bacilli	Bacillales	Bacillaceae	Bacillus	Bacillus azotoformans	2e-04 ; 0 ( 0 , 1e-04 )	1e-04 ; 0 ( 0 , 2e-04 )	cov1	90	Not detected	-0.0042258	-0.00846874	1.71327e-05	0.0510434	0.198328
Bacteria	Firmicutes	Bacilli	Bacillales	Bacillaceae	Bacillus	Bacillus azotoformans	2e-04 ; 0 ( 0 , 1e-04 )	1e-04 ; 0 ( 0 , 2e-04 )	cov2	35	Not detected	-0.00412772	-0.00842321	0.000167773	0.0597607	0.256709
Bacteria	Firmicutes	Bacilli	Bacillales	Bacillaceae	Bacillus	Bacillus azotoformans	2e-04 ; 0 ( 0 , 1e-04 )	1e-04 ; 0 ( 0 , 2e-04 )	cov3	24	Not detected	-0.003027	-0.00746903	0.00141504	0.181798	0.474447
Bacteria	Firmicutes	Bacilli	Bacillales	Bacillaceae	Bacillus	Bacillus bataviensis	2e-04 ; 0 ( 0 , 1e-04 )	1e-04 ; 0 ( 0 , 1e-04 )	cov1	26	Not detected	-0.00130992	-0.00539612	0.00277627	0.529852	0.712467
Bacteria	Firmicutes	Bacilli	Bacillales	Bacillaceae	Bacillus	Bacillus bataviensis	2e-04 ; 0 ( 0 , 1e-04 )	1e-04 ; 0 ( 0 , 1e-04 )	cov2	8	Not detected	-0.00154791	-0.00568623	0.00259041	0.463554	0.705819
Bacteria	Firmicutes	Bacilli	Bacillales	Bacillaceae	Bacillus	Bacillus bataviensis	2e-04 ; 0 ( 0 , 1e-04 )	1e-04 ; 0 ( 0 , 1e-04 )	cov3	17	Not detected	-0.000571395	-0.00484449	0.0037017	0.793275	0.936992
Bacteria	Firmicutes	Bacilli	Bacillales	Bacillaceae	Bacillus	Bacillus coahuilensis	4e-04 ; 0 ( 0 , 1e-04 )	6e-04 ; 0 ( 0 , 2e-04 )	cov1	198	Not detected	-0.00475122	-0.00960778	0.000105342	0.0552939	0.20614
Bacteria	Firmicutes	Bacilli	Bacillales	Bacillaceae	Bacillus	Bacillus coahuilensis	4e-04 ; 0 ( 0 , 1e-04 )	6e-04 ; 0 ( 0 , 2e-04 )	cov2	38	Not detected	-0.00369266	-0.00859805	0.00121274	0.140226	0.401161
Bacteria	Firmicutes	Bacilli	Bacillales	Bacillaceae	Bacillus	Bacillus coahuilensis	4e-04 ; 0 ( 0 , 1e-04 )	6e-04 ; 0 ( 0 , 2e-04 )	cov3	72	Not detected	-0.00378187	-0.0087688	0.00120506	0.137311	0.410189
Bacteria	Firmicutes	Bacilli	Bacillales	Bacillaceae	Bacillus	Bacillus rubiinfantis	1e-04 ; 0 ( 0 , 2e-04 )	2e-04 ; 1e-04 ( 0 , 2e-04 )	cov1	385	Not detected	-0.00506886	-0.00928654	-0.000851193	0.0185744	0.112689
Bacteria	Firmicutes	Bacilli	Bacillales	Bacillaceae	Bacillus	Bacillus rubiinfantis	1e-04 ; 0 ( 0 , 2e-04 )	2e-04 ; 1e-04 ( 0 , 2e-04 )	cov2	318	Not detected	-0.00495614	-0.00922416	-0.000688124	0.0229333	0.15513
Bacteria	Firmicutes	Bacilli	Bacillales	Bacillaceae	Bacillus	Bacillus rubiinfantis	1e-04 ; 0 ( 0 , 2e-04 )	2e-04 ; 1e-04 ( 0 , 2e-04 )	cov3	204	Not detected	-0.00451838	-0.00892843	-0.000108332	0.04474	0.224081
Bacteria	Firmicutes	Bacilli	Bacillales	Bacillaceae	Bacillus	Bacillus sp. CAG:988	9e-04 ; 0 ( 0 , 0 )	3e-04 ; 0 ( 0 , 0 )	cov1	96	Not detected	0.00417647	0.000183354	0.00816959	0.0404723	0.169766
Bacteria	Firmicutes	Bacilli	Bacillales	Bacillaceae	Bacillus	Bacillus sp. CAG:988	9e-04 ; 0 ( 0 , 0 )	3e-04 ; 0 ( 0 , 0 )	cov2	39	Not detected	0.00400961	-2.03474e-05	0.00803956	0.05128	0.237624
Bacteria	Firmicutes	Bacilli	Bacillales	Bacillaceae	Bacillus	Bacillus sp. CAG:988	9e-04 ; 0 ( 0 , 0 )	3e-04 ; 0 ( 0 , 0 )	cov3	24	Not detected	0.00354996	-0.000607567	0.00770749	0.0943455	0.340888
Bacteria	Firmicutes	Bacilli	Bacillales	Bacillaceae	Bacillus	Bacillus thermotolerans	2e-04 ; 0 ( 0 , 2e-04 )	2e-04 ; 1e-04 ( 0 , 3e-04 )	cov1	500	Not detected	-0.0053263	-0.00993128	-0.000721333	0.0234771	0.127554
Bacteria	Firmicutes	Bacilli	Bacillales	Bacillaceae	Bacillus	Bacillus thermotolerans	2e-04 ; 0 ( 0 , 2e-04 )	2e-04 ; 1e-04 ( 0 , 3e-04 )	cov2	423	Not detected	-0.00517233	-0.00982785	-0.000516811	0.0295344	0.177523
Bacteria	Firmicutes	Bacilli	Bacillales	Bacillaceae	Bacillus	Bacillus thermotolerans	2e-04 ; 0 ( 0 , 2e-04 )	2e-04 ; 1e-04 ( 0 , 3e-04 )	cov3	265	Not detected	-0.00470518	-0.00951154	0.000101173	0.055136	0.246908
Bacteria						bacterium F082	9e-04 ; 8e-04 ( 4e-04 , 0.0012 )	9e-04 ; 6e-04 ( 4e-04 , 0.0011 )	cov1	37	Not detected	0.0018049	-0.000791369	0.00440118	0.173144	0.391153
Bacteria						bacterium F082	9e-04 ; 8e-04 ( 4e-04 , 0.0012 )	9e-04 ; 6e-04 ( 4e-04 , 0.0011 )	cov2	15	Not detected	0.00208127	-0.00053906	0.00470159	0.119654	0.373931
Bacteria						bacterium F082	9e-04 ; 8e-04 ( 4e-04 , 0.0012 )	9e-04 ; 6e-04 ( 4e-04 , 0.0011 )	cov3	62	Not detected	0.0027965	8.67251e-05	0.00550627	0.0432122	0.218287
Bacteria						bacterium LF-3	0.1649 ; 0.0485 ( 0.0144 , 0.2122 )	0.1756 ; 0.0238 ( 0.0127 , 0.1107 )	cov1	291	Not detected	0.00493457	0.00105504	0.00881411	0.0127326	0.0886194
Bacteria						bacterium LF-3	0.1649 ; 0.0485 ( 0.0144 , 0.2122 )	0.1756 ; 0.0238 ( 0.0127 , 0.1107 )	cov2	2	Not detected	0.00405682	0.000150583	0.00796306	0.0419045	0.211681
Bacteria						bacterium LF-3	0.1649 ; 0.0485 ( 0.0144 , 0.2122 )	0.1756 ; 0.0238 ( 0.0127 , 0.1107 )	cov3	2	Not detected	0.00298705	-0.00101774	0.00699185	0.143899	0.422368
Bacteria						bacterium MS4	9e-04 ; 7e-04 ( 4e-04 , 0.0012 )	0.001 ; 8e-04 ( 4e-04 , 0.0015 )	cov1	52	Not detected	0.00249871	-0.000771212	0.00576864	0.134333	0.338565
Bacteria						bacterium MS4	9e-04 ; 7e-04 ( 4e-04 , 0.0012 )	0.001 ; 8e-04 ( 4e-04 , 0.0015 )	cov2	12	Not detected	0.00171683	-0.00158013	0.0050138	0.307531	0.585934
Bacteria						bacterium MS4	9e-04 ; 7e-04 ( 4e-04 , 0.0012 )	0.001 ; 8e-04 ( 4e-04 , 0.0015 )	cov3	28	Not detected	0.000156214	-0.00323524	0.00354767	0.928073	0.97705
Bacteria						bacterium OL-1	0.005 ; 0 ( 0 , 4e-04 )	0.002 ; 0 ( 0 , 2e-04 )	cov1	0	Not detected	0.00307387	-0.00316534	0.00931309	0.334325	0.556038
Bacteria						bacterium OL-1	0.005 ; 0 ( 0 , 4e-04 )	0.002 ; 0 ( 0 , 2e-04 )	cov2	0	Not detected	0.00316316	-0.00314639	0.0094727	0.325901	0.597485
Bacteria						bacterium OL-1	0.005 ; 0 ( 0 , 4e-04 )	0.002 ; 0 ( 0 , 2e-04 )	cov3	2	Not detected	0.0051224	-0.00139656	0.0116414	0.123666	0.394459
Bacteria						bacterium P201	0.0048 ; 0.0015 ( 6e-04 , 0.0076 )	0.0034 ; 0.001 ( 6e-04 , 0.004 )	cov1	0	Not detected	0.00159446	-0.0024273	0.00561623	0.437201	0.641627
Bacteria						bacterium P201	0.0048 ; 0.0015 ( 6e-04 , 0.0076 )	0.0034 ; 0.001 ( 6e-04 , 0.004 )	cov2	0	Not detected	0.00140048	-0.00264142	0.00544239	0.497126	0.733691
Bacteria						bacterium P201	0.0048 ; 0.0015 ( 6e-04 , 0.0076 )	0.0034 ; 0.001 ( 6e-04 , 0.004 )	cov3	3	Not detected	0.00331302	-0.000845787	0.00747183	0.118564	0.384435
Bacteria						bacterium P3	2e-04 ; 0 ( 0 , 3e-04 )	2e-04 ; 0 ( 0 , 2e-04 )	cov1	9	Not detected	0.00395148	-0.000735385	0.00863835	0.0985688	0.292968
Bacteria						bacterium P3	2e-04 ; 0 ( 0 , 3e-04 )	2e-04 ; 0 ( 0 , 2e-04 )	cov2	0	Not detected	0.00343643	-0.00125462	0.00812748	0.15119	0.418707
Bacteria						bacterium P3	2e-04 ; 0 ( 0 , 3e-04 )	2e-04 ; 0 ( 0 , 2e-04 )	cov3	48	Not detected	0.00577997	0.000946785	0.0106132	0.0191623	0.132671
Bacteria	Bacteroidetes	Bacteroidia	Bacteroidales			Bacteroidales bacterium 45-6	3e-04 ; 0 ( 0 , 2e-04 )	2e-04 ; 0 ( 0 , 2e-04 )	cov1	70	Not detected	-0.00216616	-0.00672036	0.00238803	0.351296	0.567595
Bacteria	Bacteroidetes	Bacteroidia	Bacteroidales			Bacteroidales bacterium 45-6	3e-04 ; 0 ( 0 , 2e-04 )	2e-04 ; 0 ( 0 , 2e-04 )	cov2	17	Not detected	-0.0023224	-0.00693158	0.00228678	0.323461	0.594866
Bacteria	Bacteroidetes	Bacteroidia	Bacteroidales			Bacteroidales bacterium 45-6	3e-04 ; 0 ( 0 , 2e-04 )	2e-04 ; 0 ( 0 , 2e-04 )	cov3	13	Not detected	-0.00164369	-0.00640402	0.00311663	0.498618	0.759858
Bacteria	Bacteroidetes	Bacteroidia	Bacteroidales			Bacteroidales bacterium 55_9	0.0301 ; 0.0197 ( 0.0108 , 0.0324 )	0.0303 ; 0.0251 ( 0.0139 , 0.04 )	cov1	80	Not detected	-0.0012267	-0.0036073	0.0011539	0.312611	0.534025
Bacteria	Bacteroidetes	Bacteroidia	Bacteroidales			Bacteroidales bacterium 55_9	0.0301 ; 0.0197 ( 0.0108 , 0.0324 )	0.0303 ; 0.0251 ( 0.0139 , 0.04 )	cov2	34	Not detected	-0.00115651	-0.00355078	0.00123776	0.343864	0.612296
Bacteria	Bacteroidetes	Bacteroidia	Bacteroidales			Bacteroidales bacterium 55_9	0.0301 ; 0.0197 ( 0.0108 , 0.0324 )	0.0303 ; 0.0251 ( 0.0139 , 0.04 )	cov3	93	Not detected	-0.00213324	-0.00459233	0.00032585	0.0892077	0.332015
Bacteria	Bacteroidetes	Bacteroidia	Bacteroidales			Bacteroidales bacterium Bact_08	1e-04 ; 0 ( 0 , 0 )	0 ; 0 ( 0 , 0 )	cov1	34	Not detected	0.000716185	-0.00293983	0.0043722	0.70105	0.829283
Bacteria	Bacteroidetes	Bacteroidia	Bacteroidales			Bacteroidales bacterium Bact_08	1e-04 ; 0 ( 0 , 0 )	0 ; 0 ( 0 , 0 )	cov2	6	Not detected	0.00128605	-0.00240746	0.00497956	0.495016	0.733691
Bacteria	Bacteroidetes	Bacteroidia	Bacteroidales			Bacteroidales bacterium Bact_08	1e-04 ; 0 ( 0 , 0 )	0 ; 0 ( 0 , 0 )	cov3	21	Not detected	0.00027875	-0.00354461	0.00410211	0.886383	0.960656
Bacteria	Bacteroidetes	Bacteroidia	Bacteroidales			Bacteroidales bacterium Bact_18	1e-04 ; 0 ( 0 , 0 )	0 ; 0 ( 0 , 0 )	cov1	27	Not detected	0.00302773	-0.000567176	0.00662263	0.0989163	0.293261
Bacteria	Bacteroidetes	Bacteroidia	Bacteroidales			Bacteroidales bacterium Bact_18	1e-04 ; 0 ( 0 , 0 )	0 ; 0 ( 0 , 0 )	cov2	10	Not detected	0.00306866	-0.000563471	0.0067008	0.0978657	0.337794
Bacteria	Bacteroidetes	Bacteroidia	Bacteroidales			Bacteroidales bacterium Bact_18	1e-04 ; 0 ( 0 , 0 )	0 ; 0 ( 0 , 0 )	cov3	21	Not detected	0.00293535	-0.000821089	0.00669179	0.125759	0.397897
Bacteria	Bacteroidetes	Bacteroidia	Bacteroidales			Bacteroidales bacterium Bact_23	3e-04 ; 0 ( 0 , 3e-04 )	5e-04 ; 1e-04 ( 0 , 3e-04 )	cov1	12	Not detected	0.00201438	-0.00272765	0.0067564	0.405156	0.616915
Bacteria	Bacteroidetes	Bacteroidia	Bacteroidales			Bacteroidales bacterium Bact_23	3e-04 ; 0 ( 0 , 3e-04 )	5e-04 ; 1e-04 ( 0 , 3e-04 )	cov2	0	Not detected	0.00202396	-0.00276697	0.00681489	0.407744	0.65832
Bacteria	Bacteroidetes	Bacteroidia	Bacteroidales			Bacteroidales bacterium Bact_23	3e-04 ; 0 ( 0 , 3e-04 )	5e-04 ; 1e-04 ( 0 , 3e-04 )	cov3	4	Not detected	0.00253822	-0.00240873	0.00748517	0.314684	0.628834
Bacteria	Bacteroidetes	Bacteroidia	Bacteroidales			Bacteroidales bacterium CF	1e-04 ; 0 ( 0 , 1e-04 )	1e-04 ; 0 ( 0 , 1e-04 )	cov1	37	Not detected	0.000665977	-0.00334169	0.00467364	0.744676	0.857285
Bacteria	Bacteroidetes	Bacteroidia	Bacteroidales			Bacteroidales bacterium CF	1e-04 ; 0 ( 0 , 1e-04 )	1e-04 ; 0 ( 0 , 1e-04 )	cov2	6	Not detected	0.000480114	-0.00357433	0.00453455	0.816482	0.92138
Bacteria	Bacteroidetes	Bacteroidia	Bacteroidales			Bacteroidales bacterium CF	1e-04 ; 0 ( 0 , 1e-04 )	1e-04 ; 0 ( 0 , 1e-04 )	cov3	23	Not detected	-0.0017019	-0.00587916	0.00247536	0.424635	0.738678
Bacteria	Bacteroidetes	Bacteroidia	Bacteroidales			Bacteroidales bacterium H10	0.0024 ; 0.0014 ( 7e-04 , 0.0027 )	0.0023 ; 0.0016 ( 0.001 , 0.0031 )	cov1	12	Not detected	0.00173612	-0.00187167	0.00534392	0.345683	0.564312
Bacteria	Bacteroidetes	Bacteroidia	Bacteroidales			Bacteroidales bacterium H10	0.0024 ; 0.0014 ( 7e-04 , 0.0027 )	0.0023 ; 0.0016 ( 0.001 , 0.0031 )	cov2	2	Not detected	0.00170161	-0.00194503	0.00534825	0.360503	0.625828
Bacteria	Bacteroidetes	Bacteroidia	Bacteroidales			Bacteroidales bacterium H10	0.0024 ; 0.0014 ( 7e-04 , 0.0027 )	0.0023 ; 0.0016 ( 0.001 , 0.0031 )	cov3	6	Not detected	0.000825772	-0.00293662	0.00458816	0.667102	0.871285
Bacteria	Bacteroidetes	Bacteroidia	Bacteroidales			Bacteroidales bacterium K1	4e-04 ; 0 ( 0 , 1e-04 )	4e-04 ; 0 ( 0 , 1e-04 )	cov1	22	Not detected	0.0012968	-0.00281145	0.00540504	0.53618	0.716659
Bacteria	Bacteroidetes	Bacteroidia	Bacteroidales			Bacteroidales bacterium K1	4e-04 ; 0 ( 0 , 1e-04 )	4e-04 ; 0 ( 0 , 1e-04 )	cov2	7	Not detected	0.000829499	-0.0033324	0.0049914	0.696095	0.852045
Bacteria	Bacteroidetes	Bacteroidia	Bacteroidales			Bacteroidales bacterium K1	4e-04 ; 0 ( 0 , 1e-04 )	4e-04 ; 0 ( 0 , 1e-04 )	cov3	13	Not detected	0.00146881	-0.0028334	0.00577101	0.503458	0.764607
Bacteria	Bacteroidetes	Bacteroidia	Bacteroidales			Bacteroidales bacterium K10	0.0049 ; 0.0024 ( 0.001 , 0.0052 )	0.0045 ; 0.0025 ( 0.0012 , 0.0055 )	cov1	33	Not detected	-0.00218147	-0.00606705	0.00170412	0.27127	0.494943
Bacteria	Bacteroidetes	Bacteroidia	Bacteroidales			Bacteroidales bacterium K10	0.0049 ; 0.0024 ( 0.001 , 0.0052 )	0.0045 ; 0.0025 ( 0.0012 , 0.0055 )	cov2	15	Not detected	-0.00237615	-0.00630678	0.00155448	0.23619	0.504529
Bacteria	Bacteroidetes	Bacteroidia	Bacteroidales			Bacteroidales bacterium K10	0.0049 ; 0.0024 ( 0.001 , 0.0052 )	0.0045 ; 0.0025 ( 0.0012 , 0.0055 )	cov3	137	Not detected	-0.00408705	-0.00814278	-3.13212e-05	0.0483676	0.233229
Bacteria	Bacteroidetes	Bacteroidia	Bacteroidales			Bacteroidales bacterium KHT7	4e-04 ; 0 ( 0 , 1e-04 )	1e-04 ; 0 ( 0 , 0 )	cov1	2	Not detected	0.00391243	-0.000750761	0.00857562	0.100214	0.294881
Bacteria	Bacteroidetes	Bacteroidia	Bacteroidales			Bacteroidales bacterium KHT7	4e-04 ; 0 ( 0 , 1e-04 )	1e-04 ; 0 ( 0 , 0 )	cov2	2	Not detected	0.00413438	-0.00057231	0.00884107	0.0852575	0.316025
Bacteria	Bacteroidetes	Bacteroidia	Bacteroidales			Bacteroidales bacterium KHT7	4e-04 ; 0 ( 0 , 1e-04 )	1e-04 ; 0 ( 0 , 0 )	cov3	124	Not detected	0.00675336	0.00190043	0.0116063	0.00642745	0.0700473
Bacteria	Bacteroidetes	Bacteroidia	Bacteroidales	Bacteroidaceae	Bacteroides	Bacteroides barnesiae	0.0514 ; 0.0366 ( 0.0229 , 0.0569 )	0.0422 ; 0.0374 ( 0.0234 , 0.0526 )	cov1	23	Not detected	-0.000242766	-0.00247463	0.0019891	0.831193	0.901672
Bacteria	Bacteroidetes	Bacteroidia	Bacteroidales	Bacteroidaceae	Bacteroides	Bacteroides barnesiae	0.0514 ; 0.0366 ( 0.0229 , 0.0569 )	0.0422 ; 0.0374 ( 0.0234 , 0.0526 )	cov2	3	Not detected	-0.000274583	-0.00252346	0.0019743	0.810884	0.916852
Bacteria	Bacteroidetes	Bacteroidia	Bacteroidales	Bacteroidaceae	Bacteroides	Bacteroides barnesiae	0.0514 ; 0.0366 ( 0.0229 , 0.0569 )	0.0422 ; 0.0374 ( 0.0234 , 0.0526 )	cov3	18	Not detected	-8.28754e-05	-0.00241079	0.00224503	0.944377	0.983656
Bacteria	Bacteroidetes	Bacteroidia	Bacteroidales	Bacteroidaceae	Bacteroides	Bacteroides cellulosilyticus	0.8541 ; 0.1603 ( 0.0671 , 0.6409 )	0.778 ; 0.2134 ( 0.1001 , 0.4736 )	cov1	0	Not detected	0.000969945	-0.00307505	0.00501494	0.638407	0.791786
Bacteria	Bacteroidetes	Bacteroidia	Bacteroidales	Bacteroidaceae	Bacteroides	Bacteroides cellulosilyticus	0.8541 ; 0.1603 ( 0.0671 , 0.6409 )	0.778 ; 0.2134 ( 0.1001 , 0.4736 )	cov2	0	Not detected	0.000554642	-0.00351957	0.00462885	0.789627	0.907609
Bacteria	Bacteroidetes	Bacteroidia	Bacteroidales	Bacteroidaceae	Bacteroides	Bacteroides cellulosilyticus	0.8541 ; 0.1603 ( 0.0671 , 0.6409 )	0.778 ; 0.2134 ( 0.1001 , 0.4736 )	cov3	0	Not detected	-0.0010509	-0.00524672	0.00314491	0.623535	0.850406
Bacteria	Bacteroidetes	Bacteroidia	Bacteroidales	Bacteroidaceae	Bacteroides	Bacteroides coprocola	0.8581 ; 0.4161 ( 0.1795 , 0.8682 )	0.7895 ; 0.4687 ( 0.26 , 0.866 )	cov1	36	Not detected	-0.00192101	-0.0051318	0.00128978	0.241047	0.463581
Bacteria	Bacteroidetes	Bacteroidia	Bacteroidales	Bacteroidaceae	Bacteroides	Bacteroides coprocola	0.8581 ; 0.4161 ( 0.1795 , 0.8682 )	0.7895 ; 0.4687 ( 0.26 , 0.866 )	cov2	20	Not detected	-0.00215435	-0.00538411	0.0010754	0.191208	0.458213
Bacteria	Bacteroidetes	Bacteroidia	Bacteroidales	Bacteroidaceae	Bacteroides	Bacteroides coprocola	0.8581 ; 0.4161 ( 0.1795 , 0.8682 )	0.7895 ; 0.4687 ( 0.26 , 0.866 )	cov3	14	Not detected	-0.00229961	-0.00563978	0.00104056	0.177335	0.470423
Bacteria	Bacteroidetes	Bacteroidia	Bacteroidales	Bacteroidaceae	Bacteroides	Bacteroides coprophilus	0.4463 ; 0.2944 ( 0.1883 , 0.4602 )	0.3627 ; 0.3299 ( 0.2364 , 0.4126 )	cov1	269	Not detected	-0.00238802	-0.00459238	-0.000183669	0.0338293	0.16125
Bacteria	Bacteroidetes	Bacteroidia	Bacteroidales	Bacteroidaceae	Bacteroides	Bacteroides coprophilus	0.4463 ; 0.2944 ( 0.1883 , 0.4602 )	0.3627 ; 0.3299 ( 0.2364 , 0.4126 )	cov2	314	Not detected	-0.0026608	-0.00488514	-0.000436463	0.019129	0.138717
Bacteria	Bacteroidetes	Bacteroidia	Bacteroidales	Bacteroidaceae	Bacteroides	Bacteroides coprophilus	0.4463 ; 0.2944 ( 0.1883 , 0.4602 )	0.3627 ; 0.3299 ( 0.2364 , 0.4126 )	cov3	166	Not detected	-0.00227394	-0.00457778	2.99047e-05	0.0531624	0.244612
Bacteria	Bacteroidetes	Bacteroidia	Bacteroidales	Bacteroidaceae	Bacteroides	Bacteroides coprosuis	0.0055 ; 0.0016 ( 9e-04 , 0.0051 )	0.004 ; 0.0013 ( 9e-04 , 0.0046 )	cov1	2	Not detected	0.00152854	-0.00195493	0.005012	0.38985	0.60138
Bacteria	Bacteroidetes	Bacteroidia	Bacteroidales	Bacteroidaceae	Bacteroides	Bacteroides coprosuis	0.0055 ; 0.0016 ( 9e-04 , 0.0051 )	0.004 ; 0.0013 ( 9e-04 , 0.0046 )	cov2	0	Not detected	0.0014347	-0.00208413	0.00495352	0.424293	0.674854
Bacteria	Bacteroidetes	Bacteroidia	Bacteroidales	Bacteroidaceae	Bacteroides	Bacteroides coprosuis	0.0055 ; 0.0016 ( 9e-04 , 0.0051 )	0.004 ; 0.0013 ( 9e-04 , 0.0046 )	cov3	12	Not detected	0.00252744	-0.00109881	0.0061537	0.17204	0.463365
Bacteria	Bacteroidetes	Bacteroidia	Bacteroidales	Bacteroidaceae	Bacteroides	Bacteroides dorei CAG:222	2.1791 ; 1.629 ( 0.6254 , 3.0245 )	2.2092 ; 1.7866 ( 0.9298 , 2.9278 )	cov1	0	Not detected	-0.000284782	-0.00395745	0.00338789	0.879215	0.932285
Bacteria	Bacteroidetes	Bacteroidia	Bacteroidales	Bacteroidaceae	Bacteroides	Bacteroides dorei CAG:222	2.1791 ; 1.629 ( 0.6254 , 3.0245 )	2.2092 ; 1.7866 ( 0.9298 , 2.9278 )	cov2	0	Not detected	-0.000263598	-0.00395638	0.00342918	0.888744	0.959226
Bacteria	Bacteroidetes	Bacteroidia	Bacteroidales	Bacteroidaceae	Bacteroides	Bacteroides dorei CAG:222	2.1791 ; 1.629 ( 0.6254 , 3.0245 )	2.2092 ; 1.7866 ( 0.9298 , 2.9278 )	cov3	0	Not detected	-0.0010334	-0.00484788	0.00278108	0.595473	0.826249
Bacteria	Bacteroidetes	Bacteroidia	Bacteroidales	Bacteroidaceae	Bacteroides	Bacteroides faecichinchillae	0.1113 ; 0.0902 ( 0.0483 , 0.1485 )	0.1462 ; 0.1169 ( 0.0734 , 0.1679 )	cov1	172	Not detected	-0.00198744	-0.00430049	0.000325601	0.0922922	0.283624
Bacteria	Bacteroidetes	Bacteroidia	Bacteroidales	Bacteroidaceae	Bacteroides	Bacteroides faecichinchillae	0.1113 ; 0.0902 ( 0.0483 , 0.1485 )	0.1462 ; 0.1169 ( 0.0734 , 0.1679 )	cov2	125	Not detected	-0.00204574	-0.00437482	0.00028334	0.0852782	0.316025
Bacteria	Bacteroidetes	Bacteroidia	Bacteroidales	Bacteroidaceae	Bacteroides	Bacteroides faecichinchillae	0.1113 ; 0.0902 ( 0.0483 , 0.1485 )	0.1462 ; 0.1169 ( 0.0734 , 0.1679 )	cov3	193	Not detected	-0.00259316	-0.00499668	-0.000189647	0.0345629	0.188336
Bacteria	Bacteroidetes	Bacteroidia	Bacteroidales	Bacteroidaceae	Bacteroides	Bacteroides finegoldii	0.1444 ; 0.0409 ( 0.0146 , 0.1328 )	0.1416 ; 0.0441 ( 0.0166 , 0.1192 )	cov1	16	Not detected	-0.0024379	-0.00675206	0.00187626	0.268154	0.492382
Bacteria	Bacteroidetes	Bacteroidia	Bacteroidales	Bacteroidaceae	Bacteroides	Bacteroides finegoldii	0.1444 ; 0.0409 ( 0.0146 , 0.1328 )	0.1416 ; 0.0441 ( 0.0166 , 0.1192 )	cov2	0	Not detected	-0.00275721	-0.0071104	0.00159597	0.214571	0.481558
Bacteria	Bacteroidetes	Bacteroidia	Bacteroidales	Bacteroidaceae	Bacteroides	Bacteroides finegoldii	0.1444 ; 0.0409 ( 0.0146 , 0.1328 )	0.1416 ; 0.0441 ( 0.0166 , 0.1192 )	cov3	0	Not detected	-0.00197395	-0.0064786	0.00253069	0.390493	0.709274
Bacteria	Bacteroidetes	Bacteroidia	Bacteroidales	Bacteroidaceae	Bacteroides	Bacteroides finegoldii CAG:203	0.3 ; 0.1065 ( 0.0388 , 0.2857 )	0.2773 ; 0.1202 ( 0.0437 , 0.3322 )	cov1	21	Not detected	-0.00242437	-0.00643379	0.00158505	0.236075	0.457759
Bacteria	Bacteroidetes	Bacteroidia	Bacteroidales	Bacteroidaceae	Bacteroides	Bacteroides finegoldii CAG:203	0.3 ; 0.1065 ( 0.0388 , 0.2857 )	0.2773 ; 0.1202 ( 0.0437 , 0.3322 )	cov2	4	Not detected	-0.00271926	-0.00676096	0.00132243	0.187397	0.457583
Bacteria	Bacteroidetes	Bacteroidia	Bacteroidales	Bacteroidaceae	Bacteroides	Bacteroides finegoldii CAG:203	0.3 ; 0.1065 ( 0.0388 , 0.2857 )	0.2773 ; 0.1202 ( 0.0437 , 0.3322 )	cov3	0	Not detected	-0.0018405	-0.00602292	0.00234192	0.388494	0.707499
Bacteria	Bacteroidetes	Bacteroidia	Bacteroidales	Bacteroidaceae	Bacteroides	Bacteroides fluxus	0.2845 ; 0.2211 ( 0.1205 , 0.3781 )	0.3027 ; 0.2841 ( 0.1534 , 0.4319 )	cov1	688	Not detected	-0.0037641	-0.00613252	-0.00139567	0.00186105	0.026492
Bacteria	Bacteroidetes	Bacteroidia	Bacteroidales	Bacteroidaceae	Bacteroides	Bacteroides fluxus	0.2845 ; 0.2211 ( 0.1205 , 0.3781 )	0.3027 ; 0.2841 ( 0.1534 , 0.4319 )	cov2	706	0.6	-0.00389624	-0.00628952	-0.00150297	0.00143675	0.033821
Bacteria	Bacteroidetes	Bacteroidia	Bacteroidales	Bacteroidaceae	Bacteroides	Bacteroides fluxus	0.2845 ; 0.2211 ( 0.1205 , 0.3781 )	0.3027 ; 0.2841 ( 0.1534 , 0.4319 )	cov3	639	Not detected	-0.00386971	-0.00634597	-0.00139345	0.00221617	0.0420042
Bacteria	Bacteroidetes	Bacteroidia	Bacteroidales	Bacteroidaceae	Bacteroides	Bacteroides fragilis	0.7272 ; 0.2927 ( 0.1347 , 0.6005 )	0.9967 ; 0.315 ( 0.2195 , 0.7558 )	cov1	96	Not detected	-0.00276149	-0.00601426	0.000491273	0.0962468	0.289725
Bacteria	Bacteroidetes	Bacteroidia	Bacteroidales	Bacteroidaceae	Bacteroides	Bacteroides fragilis	0.7272 ; 0.2927 ( 0.1347 , 0.6005 )	0.9967 ; 0.315 ( 0.2195 , 0.7558 )	cov2	28	Not detected	-0.00277132	-0.00604938	0.00050674	0.0976476	0.337794
Bacteria	Bacteroidetes	Bacteroidia	Bacteroidales	Bacteroidaceae	Bacteroides	Bacteroides fragilis	0.7272 ; 0.2927 ( 0.1347 , 0.6005 )	0.9967 ; 0.315 ( 0.2195 , 0.7558 )	cov3	196	Not detected	-0.00375764	-0.00713269	-0.000382587	0.0291933	0.17081
Bacteria	Bacteroidetes	Bacteroidia	Bacteroidales	Bacteroidaceae	Bacteroides	Bacteroides fragilis CAG:47	0.1063 ; 0.0054 ( 0.0021 , 0.0303 )	0.1592 ; 0.0083 ( 0.0034 , 0.0355 )	cov1	0	Not detected	-0.00343004	-0.0086409	0.00178081	0.197115	0.417274
Bacteria	Bacteroidetes	Bacteroidia	Bacteroidales	Bacteroidaceae	Bacteroides	Bacteroides fragilis CAG:47	0.1063 ; 0.0054 ( 0.0021 , 0.0303 )	0.1592 ; 0.0083 ( 0.0034 , 0.0355 )	cov2	0	Not detected	-0.00332369	-0.00858919	0.0019418	0.216136	0.481558
Bacteria	Bacteroidetes	Bacteroidia	Bacteroidales	Bacteroidaceae	Bacteroides	Bacteroides fragilis CAG:47	0.1063 ; 0.0054 ( 0.0021 , 0.0303 )	0.1592 ; 0.0083 ( 0.0034 , 0.0355 )	cov3	0	Not detected	-0.00411098	-0.00954754	0.00132559	0.138446	0.412535
Bacteria	Bacteroidetes	Bacteroidia	Bacteroidales	Bacteroidaceae	Bacteroides	Bacteroides graminisolvens	9e-04 ; 2e-04 ( 0 , 6e-04 )	6e-04 ; 3e-04 ( 1e-04 , 7e-04 )	cov1	2	Not detected	-0.000687478	-0.00572588	0.00435093	0.789155	0.880305
Bacteria	Bacteroidetes	Bacteroidia	Bacteroidales	Bacteroidaceae	Bacteroides	Bacteroides graminisolvens	9e-04 ; 2e-04 ( 0 , 6e-04 )	6e-04 ; 3e-04 ( 1e-04 , 7e-04 )	cov2	2	Not detected	-0.001051	-0.00614279	0.00404079	0.685832	0.846014
Bacteria	Bacteroidetes	Bacteroidia	Bacteroidales	Bacteroidaceae	Bacteroides	Bacteroides graminisolvens	9e-04 ; 2e-04 ( 0 , 6e-04 )	6e-04 ; 3e-04 ( 1e-04 , 7e-04 )	cov3	2	Not detected	-0.00246409	-0.00772558	0.0027974	0.358754	0.679958
Bacteria	Bacteroidetes	Bacteroidia	Bacteroidales	Bacteroidaceae	Bacteroides	Bacteroides neonati	0.0213 ; 0.0194 ( 0.0129 , 0.0278 )	0.0222 ; 0.0212 ( 0.0155 , 0.0289 )	cov1	47	Not detected	-0.000697472	-0.00252895	0.001134	0.455488	0.650539
Bacteria	Bacteroidetes	Bacteroidia	Bacteroidales	Bacteroidaceae	Bacteroides	Bacteroides neonati	0.0213 ; 0.0194 ( 0.0129 , 0.0278 )	0.0222 ; 0.0212 ( 0.0155 , 0.0289 )	cov2	16	Not detected	-0.00063556	-0.00247798	0.00120686	0.499029	0.733691
Bacteria	Bacteroidetes	Bacteroidia	Bacteroidales	Bacteroidaceae	Bacteroides	Bacteroides neonati	0.0213 ; 0.0194 ( 0.0129 , 0.0278 )	0.0222 ; 0.0212 ( 0.0155 , 0.0289 )	cov3	37	Not detected	-0.000925254	-0.0028292	0.000978693	0.340943	0.663799
Bacteria	Bacteroidetes	Bacteroidia	Bacteroidales	Bacteroidaceae	Bacteroides	Bacteroides oleiciplenus	0.3237 ; 0.242 ( 0.111 , 0.4379 )	0.419 ; 0.3405 ( 0.2417 , 0.5704 )	cov1	408	Not detected	-0.00317791	-0.00592476	-0.000431055	0.023443	0.127554
Bacteria	Bacteroidetes	Bacteroidia	Bacteroidales	Bacteroidaceae	Bacteroides	Bacteroides oleiciplenus	0.3237 ; 0.242 ( 0.111 , 0.4379 )	0.419 ; 0.3405 ( 0.2417 , 0.5704 )	cov2	418	Not detected	-0.00333641	-0.00609408	-0.000578748	0.0178021	0.136284
Bacteria	Bacteroidetes	Bacteroidia	Bacteroidales	Bacteroidaceae	Bacteroides	Bacteroides oleiciplenus	0.3237 ; 0.242 ( 0.111 , 0.4379 )	0.419 ; 0.3405 ( 0.2417 , 0.5704 )	cov3	625	Not detected	-0.00408377	-0.00692257	-0.00124498	0.00484836	0.0594429
Bacteria	Bacteroidetes	Bacteroidia	Bacteroidales	Bacteroidaceae	Bacteroides	Bacteroides ovatus	1.2991 ; 0.7067 ( 0.3153 , 1.5972 )	1.5316 ; 0.8021 ( 0.4426 , 1.6041 )	cov1	38	Not detected	-0.00198499	-0.00507965	0.00110966	0.208804	0.428664
Bacteria	Bacteroidetes	Bacteroidia	Bacteroidales	Bacteroidaceae	Bacteroides	Bacteroides ovatus	1.2991 ; 0.7067 ( 0.3153 , 1.5972 )	1.5316 ; 0.8021 ( 0.4426 , 1.6041 )	cov2	17	Not detected	-0.00204485	-0.00516885	0.00107915	0.199636	0.462543
Bacteria	Bacteroidetes	Bacteroidia	Bacteroidales	Bacteroidaceae	Bacteroides	Bacteroides ovatus	1.2991 ; 0.7067 ( 0.3153 , 1.5972 )	1.5316 ; 0.8021 ( 0.4426 , 1.6041 )	cov3	17	Not detected	-0.00200512	-0.00523917	0.00122892	0.224406	0.532511
Bacteria	Bacteroidetes	Bacteroidia	Bacteroidales	Bacteroidaceae	Bacteroides	Bacteroides ovatus CAG:22	1.0909 ; 0.561 ( 0.2267 , 1.2816 )	1.3023 ; 0.6055 ( 0.299 , 1.2459 )	cov1	29	Not detected	-0.00197704	-0.00537017	0.00141608	0.253561	0.476244
Bacteria	Bacteroidetes	Bacteroidia	Bacteroidales	Bacteroidaceae	Bacteroides	Bacteroides ovatus CAG:22	1.0909 ; 0.561 ( 0.2267 , 1.2816 )	1.3023 ; 0.6055 ( 0.299 , 1.2459 )	cov2	2	Not detected	-0.0020895	-0.00551506	0.00133607	0.231992	0.500473
Bacteria	Bacteroidetes	Bacteroidia	Bacteroidales	Bacteroidaceae	Bacteroides	Bacteroides ovatus CAG:22	1.0909 ; 0.561 ( 0.2267 , 1.2816 )	1.3023 ; 0.6055 ( 0.299 , 1.2459 )	cov3	11	Not detected	-0.00202049	-0.00556794	0.00152695	0.264388	0.581653
Bacteria	Bacteroidetes	Bacteroidia	Bacteroidales	Bacteroidaceae	Bacteroides	Bacteroides paurosaccharolyticus	0.0054 ; 0.0042 ( 0.0018 , 0.0069 )	0.0062 ; 0.0041 ( 0.0022 , 0.0065 )	cov1	11	Not detected	-0.000936754	-0.00421791	0.0023444	0.575824	0.746415
Bacteria	Bacteroidetes	Bacteroidia	Bacteroidales	Bacteroidaceae	Bacteroides	Bacteroides paurosaccharolyticus	0.0054 ; 0.0042 ( 0.0018 , 0.0069 )	0.0062 ; 0.0041 ( 0.0022 , 0.0065 )	cov2	0	Not detected	-0.00101726	-0.00431135	0.00227682	0.545052	0.763444
Bacteria	Bacteroidetes	Bacteroidia	Bacteroidales	Bacteroidaceae	Bacteroides	Bacteroides paurosaccharolyticus	0.0054 ; 0.0042 ( 0.0018 , 0.0069 )	0.0062 ; 0.0041 ( 0.0022 , 0.0065 )	cov3	15	Not detected	-0.00176952	-0.0051739	0.00163485	0.308417	0.623773
Bacteria	Bacteroidetes	Bacteroidia	Bacteroidales	Bacteroidaceae	Bacteroides	Bacteroides pectinophilus CAG:437	0.0131 ; 0.0025 ( 0.0015 , 0.0042 )	0.0032 ; 0.0021 ( 0.0012 , 0.0037 )	cov1	18	Not detected	0.00231207	-0.000744755	0.0053689	0.138345	0.344254
Bacteria	Bacteroidetes	Bacteroidia	Bacteroidales	Bacteroidaceae	Bacteroides	Bacteroides pectinophilus CAG:437	0.0131 ; 0.0025 ( 0.0015 , 0.0042 )	0.0032 ; 0.0021 ( 0.0012 , 0.0037 )	cov2	0	Not detected	0.00150555	-0.00156992	0.00458103	0.337409	0.609095
Bacteria	Bacteroidetes	Bacteroidia	Bacteroidales	Bacteroidaceae	Bacteroides	Bacteroides pectinophilus CAG:437	0.0131 ; 0.0025 ( 0.0015 , 0.0042 )	0.0032 ; 0.0021 ( 0.0012 , 0.0037 )	cov3	5	Not detected	0.00157542	-0.00158459	0.00473544	0.328591	0.651097
Bacteria	Bacteroidetes	Bacteroidia	Bacteroidales	Bacteroidaceae	Bacteroides	Bacteroides plebeius	1.0239 ; 0.5293 ( 0.2084 , 1.0459 )	0.7686 ; 0.624 ( 0.3131 , 1.052 )	cov1	33	Not detected	-0.00200587	-0.00531665	0.00130491	0.235152	0.457478
Bacteria	Bacteroidetes	Bacteroidia	Bacteroidales	Bacteroidaceae	Bacteroides	Bacteroides plebeius	1.0239 ; 0.5293 ( 0.2084 , 1.0459 )	0.7686 ; 0.624 ( 0.3131 , 1.052 )	cov2	20	Not detected	-0.00229108	-0.00561805	0.00103589	0.177229	0.441947
Bacteria	Bacteroidetes	Bacteroidia	Bacteroidales	Bacteroidaceae	Bacteroides	Bacteroides plebeius	1.0239 ; 0.5293 ( 0.2084 , 1.0459 )	0.7686 ; 0.624 ( 0.3131 , 1.052 )	cov3	14	Not detected	-0.00248205	-0.00592634	0.000962237	0.157953	0.446901
Bacteria	Bacteroidetes	Bacteroidia	Bacteroidales	Bacteroidaceae	Bacteroides	Bacteroides propionicifaciens	2e-04 ; 0 ( 0 , 1e-04 )	3e-04 ; 0 ( 0 , 1e-04 )	cov1	11	Not detected	0.000300317	-0.00400097	0.0046016	0.891162	0.937446
Bacteria	Bacteroidetes	Bacteroidia	Bacteroidales	Bacteroidaceae	Bacteroides	Bacteroides propionicifaciens	2e-04 ; 0 ( 0 , 1e-04 )	3e-04 ; 0 ( 0 , 1e-04 )	cov2	2	Not detected	0.000100124	-0.00425407	0.00445431	0.964055	0.989453
Bacteria	Bacteroidetes	Bacteroidia	Bacteroidales	Bacteroidaceae	Bacteroides	Bacteroides propionicifaciens	2e-04 ; 0 ( 0 , 1e-04 )	3e-04 ; 0 ( 0 , 1e-04 )	cov3	14	Not detected	0.000542724	-0.00394684	0.00503228	0.812727	0.945373
Bacteria	Bacteroidetes	Bacteroidia	Bacteroidales	Bacteroidaceae	Bacteroides	Bacteroides pyogenes	0.0148 ; 0.0122 ( 0.0064 , 0.0199 )	0.015 ; 0.0114 ( 0.0072 , 0.0204 )	cov1	21	Not detected	-0.000558408	-0.00320314	0.00208632	0.679032	0.820891
Bacteria	Bacteroidetes	Bacteroidia	Bacteroidales	Bacteroidaceae	Bacteroides	Bacteroides pyogenes	0.0148 ; 0.0122 ( 0.0064 , 0.0199 )	0.015 ; 0.0114 ( 0.0072 , 0.0204 )	cov2	3	Not detected	-0.000478444	-0.00313702	0.00218013	0.724325	0.867009
Bacteria	Bacteroidetes	Bacteroidia	Bacteroidales	Bacteroidaceae	Bacteroides	Bacteroides pyogenes	0.0148 ; 0.0122 ( 0.0064 , 0.0199 )	0.015 ; 0.0114 ( 0.0072 , 0.0204 )	cov3	14	Not detected	-0.00106178	-0.00380447	0.00168091	0.448061	0.743819
Bacteria	Bacteroidetes	Bacteroidia	Bacteroidales	Bacteroidaceae	Bacteroides	Bacteroides reticulotermitis	0.0149 ; 0.0111 ( 0.0053 , 0.0195 )	0.0156 ; 0.0125 ( 0.0051 , 0.0192 )	cov1	67	Not detected	-0.00198846	-0.00490005	0.000923126	0.180834	0.395617
Bacteria	Bacteroidetes	Bacteroidia	Bacteroidales	Bacteroidaceae	Bacteroides	Bacteroides reticulotermitis	0.0149 ; 0.0111 ( 0.0053 , 0.0195 )	0.0156 ; 0.0125 ( 0.0051 , 0.0192 )	cov2	23	Not detected	-0.00189697	-0.00482941	0.00103547	0.204955	0.470006
Bacteria	Bacteroidetes	Bacteroidia	Bacteroidales	Bacteroidaceae	Bacteroides	Bacteroides reticulotermitis	0.0149 ; 0.0111 ( 0.0053 , 0.0195 )	0.0156 ; 0.0125 ( 0.0051 , 0.0192 )	cov3	77	Not detected	-0.00278171	-0.00581081	0.000247397	0.0719993	0.286294
Bacteria	Bacteroidetes	Bacteroidia	Bacteroidales	Bacteroidaceae	Bacteroides	Bacteroides salanitronis	0.0431 ; 0.0304 ( 0.0183 , 0.0498 )	0.059 ; 0.0318 ( 0.0191 , 0.0559 )	cov1	23	Not detected	-0.00035029	-0.00261024	0.00190966	0.761308	0.861955
Bacteria	Bacteroidetes	Bacteroidia	Bacteroidales	Bacteroidaceae	Bacteroides	Bacteroides salanitronis	0.0431 ; 0.0304 ( 0.0183 , 0.0498 )	0.059 ; 0.0318 ( 0.0191 , 0.0559 )	cov2	0	Not detected	-0.000278314	-0.00255011	0.00199348	0.810261	0.916852
Bacteria	Bacteroidetes	Bacteroidia	Bacteroidales	Bacteroidaceae	Bacteroides	Bacteroides salanitronis	0.0431 ; 0.0304 ( 0.0183 , 0.0498 )	0.059 ; 0.0318 ( 0.0191 , 0.0559 )	cov3	13	Not detected	-0.000201304	-0.00255372	0.00215111	0.866815	0.958662
Bacteria	Bacteroidetes	Bacteroidia	Bacteroidales	Bacteroidaceae	Bacteroides	Bacteroides salyersiae	0.3323 ; 0.1562 ( 0.073 , 0.2953 )	0.342 ; 0.1619 ( 0.0928 , 0.3194 )	cov1	0	Not detected	-0.000645311	-0.0038058	0.00251518	0.689049	0.821693
Bacteria	Bacteroidetes	Bacteroidia	Bacteroidales	Bacteroidaceae	Bacteroides	Bacteroides salyersiae	0.3323 ; 0.1562 ( 0.073 , 0.2953 )	0.342 ; 0.1619 ( 0.0928 , 0.3194 )	cov2	0	Not detected	-0.000497939	-0.00366961	0.00267373	0.758329	0.886348
Bacteria	Bacteroidetes	Bacteroidia	Bacteroidales	Bacteroidaceae	Bacteroides	Bacteroides salyersiae	0.3323 ; 0.1562 ( 0.073 , 0.2953 )	0.342 ; 0.1619 ( 0.0928 , 0.3194 )	cov3	5	Not detected	-0.00121548	-0.00449515	0.00206419	0.467666	0.754031
Bacteria	Bacteroidetes	Bacteroidia	Bacteroidales	Bacteroidaceae	Bacteroides	Bacteroides sp. 41_26	0.0877 ; 0.0375 ( 0.0151 , 0.0834 )	0.1253 ; 0.0494 ( 0.025 , 0.089 )	cov1	152	Not detected	-0.00373829	-0.00751236	3.57724e-05	0.0523232	0.200601
Bacteria	Bacteroidetes	Bacteroidia	Bacteroidales	Bacteroidaceae	Bacteroides	Bacteroides sp. 41_26	0.0877 ; 0.0375 ( 0.0151 , 0.0834 )	0.1253 ; 0.0494 ( 0.025 , 0.089 )	cov2	151	Not detected	-0.0040394	-0.00782112	-0.000257685	0.0364045	0.194694
Bacteria	Bacteroidetes	Bacteroidia	Bacteroidales	Bacteroidaceae	Bacteroides	Bacteroides sp. 41_26	0.0877 ; 0.0375 ( 0.0151 , 0.0834 )	0.1253 ; 0.0494 ( 0.025 , 0.089 )	cov3	765	0.6	-0.00579054	-0.00968613	-0.00189495	0.00360821	0.0488145
Bacteria	Bacteroidetes	Bacteroidia	Bacteroidales	Bacteroidaceae	Bacteroides	Bacteroides sp. CAG:1060	0.0043 ; 1e-04 ( 0 , 6e-04 )	0.0852 ; 0 ( 0 , 3e-04 )	cov1	14	Not detected	-0.00113198	-0.0070268	0.00476285	0.70667	0.834253
Bacteria	Bacteroidetes	Bacteroidia	Bacteroidales	Bacteroidaceae	Bacteroides	Bacteroides sp. CAG:1060	0.0043 ; 1e-04 ( 0 , 6e-04 )	0.0852 ; 0 ( 0 , 3e-04 )	cov2	0	Not detected	-0.00130853	-0.00726074	0.00464368	0.666591	0.83733
Bacteria	Bacteroidetes	Bacteroidia	Bacteroidales	Bacteroidaceae	Bacteroides	Bacteroides sp. CAG:1060	0.0043 ; 1e-04 ( 0 , 6e-04 )	0.0852 ; 0 ( 0 , 3e-04 )	cov3	2	Not detected	-0.00212554	-0.0082874	0.00403633	0.49904	0.759858
Bacteria	Bacteroidetes	Bacteroidia	Bacteroidales	Bacteroidaceae	Bacteroides	Bacteroides sp. CAG:1076	0.0204 ; 0.0072 ( 0.0031 , 0.0173 )	0.0191 ; 0.0075 ( 0.0033 , 0.0169 )	cov1	0	Not detected	-0.000124292	-0.00383338	0.00358479	0.947638	0.974825
Bacteria	Bacteroidetes	Bacteroidia	Bacteroidales	Bacteroidaceae	Bacteroides	Bacteroides sp. CAG:1076	0.0204 ; 0.0072 ( 0.0031 , 0.0173 )	0.0191 ; 0.0075 ( 0.0033 , 0.0169 )	cov2	0	Not detected	-0.000133674	-0.00388156	0.00361421	0.944274	0.980945
Bacteria	Bacteroidetes	Bacteroidia	Bacteroidales	Bacteroidaceae	Bacteroides	Bacteroides sp. CAG:1076	0.0204 ; 0.0072 ( 0.0031 , 0.0173 )	0.0191 ; 0.0075 ( 0.0033 , 0.0169 )	cov3	0	Not detected	3.72285e-05	-0.00383674	0.00391119	0.984974	0.995003
Bacteria	Bacteroidetes	Bacteroidia	Bacteroidales	Bacteroidaceae	Bacteroides	Bacteroides sp. CAG:530	0.092 ; 0.0131 ( 0.0072 , 0.0259 )	0.0309 ; 0.0097 ( 0.0055 , 0.0164 )	cov1	0	Not detected	0.00246849	-0.000970392	0.00590736	0.159579	0.37193
Bacteria	Bacteroidetes	Bacteroidia	Bacteroidales	Bacteroidaceae	Bacteroides	Bacteroides sp. CAG:530	0.092 ; 0.0131 ( 0.0072 , 0.0259 )	0.0309 ; 0.0097 ( 0.0055 , 0.0164 )	cov2	0	Not detected	0.002703	-0.000749494	0.0061555	0.125036	0.383773
Bacteria	Bacteroidetes	Bacteroidia	Bacteroidales	Bacteroidaceae	Bacteroides	Bacteroides sp. CAG:530	0.092 ; 0.0131 ( 0.0072 , 0.0259 )	0.0309 ; 0.0097 ( 0.0055 , 0.0164 )	cov3	83	Not detected	0.00428129	0.000723054	0.00783953	0.0184398	0.131795
Bacteria	Bacteroidetes	Bacteroidia	Bacteroidales	Bacteroidaceae	Bacteroides	Bacteroides sp. CAG:545	0.08 ; 6e-04 ( 1e-04 , 0.0058 )	0.1704 ; 3e-04 ( 0 , 0.0015 )	cov1	0	Not detected	-2.06621e-06	-0.0076022	0.00759807	0.999575	0.999575
Bacteria	Bacteroidetes	Bacteroidia	Bacteroidales	Bacteroidaceae	Bacteroides	Bacteroides sp. CAG:545	0.08 ; 6e-04 ( 1e-04 , 0.0058 )	0.1704 ; 3e-04 ( 0 , 0.0015 )	cov2	0	Not detected	-0.000422078	-0.00809766	0.00725351	0.914179	0.965879
Bacteria	Bacteroidetes	Bacteroidia	Bacteroidales	Bacteroidaceae	Bacteroides	Bacteroides sp. CAG:545	0.08 ; 6e-04 ( 1e-04 , 0.0058 )	0.1704 ; 3e-04 ( 0 , 0.0015 )	cov3	0	Not detected	0.000793304	-0.00715434	0.00874095	0.844909	0.956186
Bacteria	Bacteroidetes	Bacteroidia	Bacteroidales	Bacteroidaceae	Bacteroides	Bacteroides sp. CAG:714	0.0131 ; 0.0021 ( 6e-04 , 0.0068 )	0.0059 ; 0.0022 ( 8e-04 , 0.0072 )	cov1	0	Not detected	0.000905558	-0.00445861	0.00626972	0.740764	0.856463
Bacteria	Bacteroidetes	Bacteroidia	Bacteroidales	Bacteroidaceae	Bacteroides	Bacteroides sp. CAG:714	0.0131 ; 0.0021 ( 6e-04 , 0.0068 )	0.0059 ; 0.0022 ( 8e-04 , 0.0072 )	cov2	0	Not detected	0.000362784	-0.00504303	0.00576859	0.895363	0.959226
Bacteria	Bacteroidetes	Bacteroidia	Bacteroidales	Bacteroidaceae	Bacteroides	Bacteroides sp. CAG:714	0.0131 ; 0.0021 ( 6e-04 , 0.0068 )	0.0059 ; 0.0022 ( 8e-04 , 0.0072 )	cov3	0	Not detected	0.000100063	-0.00549304	0.00569317	0.972031	0.995003
Bacteria	Bacteroidetes	Bacteroidia	Bacteroidales	Bacteroidaceae	Bacteroides	Bacteroides sp. CAG:770	0.0716 ; 0.0042 ( 0.0021 , 0.0097 )	0.0503 ; 0.0032 ( 0.0016 , 0.0056 )	cov1	0	Not detected	0.00236466	-0.00173214	0.00646146	0.258038	0.48208
Bacteria	Bacteroidetes	Bacteroidia	Bacteroidales	Bacteroidaceae	Bacteroides	Bacteroides sp. CAG:770	0.0716 ; 0.0042 ( 0.0021 , 0.0097 )	0.0503 ; 0.0032 ( 0.0016 , 0.0056 )	cov2	0	Not detected	0.00237181	-0.00176816	0.00651178	0.261595	0.536407
Bacteria	Bacteroidetes	Bacteroidia	Bacteroidales	Bacteroidaceae	Bacteroides	Bacteroides sp. CAG:770	0.0716 ; 0.0042 ( 0.0021 , 0.0097 )	0.0503 ; 0.0032 ( 0.0016 , 0.0056 )	cov3	2	Not detected	0.00393453	-0.000341557	0.00821062	0.0714446	0.286001
Bacteria	Bacteroidetes	Bacteroidia	Bacteroidales	Bacteroidaceae	Bacteroides	Bacteroides sp. CAG:98	1.1952 ; 0.0679 ( 0.0271 , 1.6551 )	1.1551 ; 0.0629 ( 0.0279 , 1.3802 )	cov1	0	Not detected	0.00016097	-0.0057322	0.00605414	0.957309	0.97752
Bacteria	Bacteroidetes	Bacteroidia	Bacteroidales	Bacteroidaceae	Bacteroides	Bacteroides sp. CAG:98	1.1952 ; 0.0679 ( 0.0271 , 1.6551 )	1.1551 ; 0.0629 ( 0.0279 , 1.3802 )	cov2	0	Not detected	-1.87484e-05	-0.00595846	0.00592096	0.995064	0.999309
Bacteria	Bacteroidetes	Bacteroidia	Bacteroidales	Bacteroidaceae	Bacteroides	Bacteroides sp. CAG:98	1.1952 ; 0.0679 ( 0.0271 , 1.6551 )	1.1551 ; 0.0629 ( 0.0279 , 1.3802 )	cov3	0	Not detected	0.000671031	-0.0054613	0.00680336	0.830196	0.953672
Bacteria	Bacteroidetes	Bacteroidia	Bacteroidales	Bacteroidaceae	Bacteroides	Bacteroides sp. D2	0.8223 ; 0.4018 ( 0.1632 , 0.9764 )	0.9693 ; 0.4356 ( 0.2025 , 1.0525 )	cov1	0	Not detected	-0.00123599	-0.00481545	0.00234348	0.498606	0.687189
Bacteria	Bacteroidetes	Bacteroidia	Bacteroidales	Bacteroidaceae	Bacteroides	Bacteroides sp. D2	0.8223 ; 0.4018 ( 0.1632 , 0.9764 )	0.9693 ; 0.4356 ( 0.2025 , 1.0525 )	cov2	0	Not detected	-0.00132283	-0.00493541	0.00228975	0.473012	0.711375
Bacteria	Bacteroidetes	Bacteroidia	Bacteroidales	Bacteroidaceae	Bacteroides	Bacteroides sp. D2	0.8223 ; 0.4018 ( 0.1632 , 0.9764 )	0.9693 ; 0.4356 ( 0.2025 , 1.0525 )	cov3	0	Not detected	-0.00145724	-0.00519487	0.0022804	0.444843	0.74341
Bacteria	Bacteroidetes	Bacteroidia	Bacteroidales	Bacteroidaceae	Bacteroides	Bacteroides sp. Ga6A1	4e-04 ; 0 ( 0 , 2e-04 )	2e-04 ; 0 ( 0 , 0 )	cov1	0	Not detected	0.00255116	-0.00280646	0.00790879	0.350758	0.567595
Bacteria	Bacteroidetes	Bacteroidia	Bacteroidales	Bacteroidaceae	Bacteroides	Bacteroides sp. Ga6A1	4e-04 ; 0 ( 0 , 2e-04 )	2e-04 ; 0 ( 0 , 0 )	cov2	0	Not detected	0.00233269	-0.00305451	0.0077199	0.396137	0.649706
Bacteria	Bacteroidetes	Bacteroidia	Bacteroidales	Bacteroidaceae	Bacteroides	Bacteroides sp. Ga6A1	4e-04 ; 0 ( 0 , 2e-04 )	2e-04 ; 0 ( 0 , 0 )	cov3	12	Not detected	0.00510804	-0.000425872	0.010642	0.070551	0.285356
Bacteria	Bacteroidetes	Bacteroidia	Bacteroidales	Bacteroidaceae	Bacteroides	Bacteroides sp. Ga6A2	5e-04 ; 1e-04 ( 0 , 3e-04 )	3e-04 ; 0 ( 0 , 1e-04 )	cov1	2	Not detected	0.00386803	-0.00143624	0.0091723	0.15305	0.368309
Bacteria	Bacteroidetes	Bacteroidia	Bacteroidales	Bacteroidaceae	Bacteroides	Bacteroides sp. Ga6A2	5e-04 ; 1e-04 ( 0 , 3e-04 )	3e-04 ; 0 ( 0 , 1e-04 )	cov2	0	Not detected	0.00308276	-0.00225341	0.00841894	0.257616	0.53289
Bacteria	Bacteroidetes	Bacteroidia	Bacteroidales	Bacteroidaceae	Bacteroides	Bacteroides sp. Ga6A2	5e-04 ; 1e-04 ( 0 , 3e-04 )	3e-04 ; 0 ( 0 , 1e-04 )	cov3	50	Not detected	0.00659514	0.00111603	0.0120743	0.0183929	0.131795
Bacteria	Bacteroidetes	Bacteroidia	Bacteroidales	Bacteroidaceae	Bacteroides	Bacteroides stercoris	2.6227 ; 0.5451 ( 0.2162 , 2.4036 )	3.3581 ; 0.6385 ( 0.2019 , 4.0498 )	cov1	16	Not detected	-0.00234581	-0.00645288	0.00176127	0.263047	0.485032
Bacteria	Bacteroidetes	Bacteroidia	Bacteroidales	Bacteroidaceae	Bacteroides	Bacteroides stercoris	2.6227 ; 0.5451 ( 0.2162 , 2.4036 )	3.3581 ; 0.6385 ( 0.2019 , 4.0498 )	cov2	0	Not detected	-0.00253754	-0.00666232	0.00158725	0.228022	0.49726
Bacteria	Bacteroidetes	Bacteroidia	Bacteroidales	Bacteroidaceae	Bacteroides	Bacteroides stercoris	2.6227 ; 0.5451 ( 0.2162 , 2.4036 )	3.3581 ; 0.6385 ( 0.2019 , 4.0498 )	cov3	0	Not detected	-0.00225729	-0.00652761	0.00201303	0.300281	0.615366
Bacteria	Bacteroidetes	Bacteroidia	Bacteroidales	Bacteroidaceae	Bacteroides	Bacteroides thetaiotaomicron	1.2994 ; 0.8713 ( 0.5228 , 1.5398 )	1.4872 ; 1.081 ( 0.6135 , 1.7498 )	cov1	326	Not detected	-0.00270857	-0.00502476	-0.000392382	0.0219889	0.124428
Bacteria	Bacteroidetes	Bacteroidia	Bacteroidales	Bacteroidaceae	Bacteroides	Bacteroides thetaiotaomicron	1.2994 ; 0.8713 ( 0.5228 , 1.5398 )	1.4872 ; 1.081 ( 0.6135 , 1.7498 )	cov2	363	Not detected	-0.00290957	-0.00524512	-0.000574024	0.0146891	0.126198
Bacteria	Bacteroidetes	Bacteroidia	Bacteroidales	Bacteroidaceae	Bacteroides	Bacteroides thetaiotaomicron	1.2994 ; 0.8713 ( 0.5228 , 1.5398 )	1.4872 ; 1.081 ( 0.6135 , 1.7498 )	cov3	419	Not detected	-0.00321653	-0.00562953	-0.00080353	0.0090398	0.0858052
Bacteria	Bacteroidetes	Bacteroidia	Bacteroidales	Bacteroidaceae	Bacteroides	Bacteroides thetaiotaomicron CAG:40	0.3603 ; 0.1752 ( 0.0632 , 0.4173 )	0.4142 ; 0.2485 ( 0.0965 , 0.4682 )	cov1	217	Not detected	-0.00384642	-0.00757074	-0.000122105	0.0430532	0.175341
Bacteria	Bacteroidetes	Bacteroidia	Bacteroidales	Bacteroidaceae	Bacteroides	Bacteroides thetaiotaomicron CAG:40	0.3603 ; 0.1752 ( 0.0632 , 0.4173 )	0.4142 ; 0.2485 ( 0.0965 , 0.4682 )	cov2	467	Not detected	-0.00451907	-0.00826317	-0.000774967	0.0180757	0.136284
Bacteria	Bacteroidetes	Bacteroidia	Bacteroidales	Bacteroidaceae	Bacteroides	Bacteroides thetaiotaomicron CAG:40	0.3603 ; 0.1752 ( 0.0632 , 0.4173 )	0.4142 ; 0.2485 ( 0.0965 , 0.4682 )	cov3	729	0.6	-0.00541472	-0.0092807	-0.00154873	0.00609288	0.0689551
Bacteria	Bacteroidetes	Bacteroidia	Bacteroidales	Bacteroidaceae	Bacteroides	Bacteroides uniformis	4.3733 ; 2.8153 ( 0.9555 , 6.1618 )	4.5842 ; 3.7422 ( 1.543 , 6.8358 )	cov1	40	Not detected	-0.00211755	-0.00541983	0.00118473	0.208937	0.428664
Bacteria	Bacteroidetes	Bacteroidia	Bacteroidales	Bacteroidaceae	Bacteroides	Bacteroides uniformis	4.3733 ; 2.8153 ( 0.9555 , 6.1618 )	4.5842 ; 3.7422 ( 1.543 , 6.8358 )	cov2	27	Not detected	-0.00235825	-0.0056878	0.000971306	0.165198	0.434618
Bacteria	Bacteroidetes	Bacteroidia	Bacteroidales	Bacteroidaceae	Bacteroides	Bacteroides uniformis	4.3733 ; 2.8153 ( 0.9555 , 6.1618 )	4.5842 ; 3.7422 ( 1.543 , 6.8358 )	cov3	66	Not detected	-0.00313964	-0.00657724	0.000297962	0.0735623	0.288218
Bacteria	Bacteroidetes	Bacteroidia	Bacteroidales	Bacteroidaceae	Bacteroides	Bacteroides vulgatus	4.7906 ; 3.9077 ( 1.595 , 6.8239 )	4.9665 ; 4.3099 ( 2.0802 , 7.2784 )	cov1	15	Not detected	-0.000986034	-0.00403193	0.00205986	0.525813	0.709727
Bacteria	Bacteroidetes	Bacteroidia	Bacteroidales	Bacteroidaceae	Bacteroides	Bacteroides vulgatus	4.7906 ; 3.9077 ( 1.595 , 6.8239 )	4.9665 ; 4.3099 ( 2.0802 , 7.2784 )	cov2	0	Not detected	-0.000887675	-0.00395358	0.00217823	0.57044	0.777366
Bacteria	Bacteroidetes	Bacteroidia	Bacteroidales	Bacteroidaceae	Bacteroides	Bacteroides vulgatus	4.7906 ; 3.9077 ( 1.595 , 6.8239 )	4.9665 ; 4.3099 ( 2.0802 , 7.2784 )	cov3	8	Not detected	-0.0013358	-0.00450705	0.00183546	0.409118	0.726293
Bacteria	Bacteroidetes	Bacteroidia	Bacteroidales	Bacteroidaceae	Bacteroides	Bacteroides vulgatus CAG:6	3.7096 ; 2.992 ( 1.1563 , 5.3557 )	3.8678 ; 3.3543 ( 1.5929 , 5.2528 )	cov1	0	Not detected	-0.000998255	-0.00469711	0.0027006	0.596875	0.757845
Bacteria	Bacteroidetes	Bacteroidia	Bacteroidales	Bacteroidaceae	Bacteroides	Bacteroides vulgatus CAG:6	3.7096 ; 2.992 ( 1.1563 , 5.3557 )	3.8678 ; 3.3543 ( 1.5929 , 5.2528 )	cov2	0	Not detected	-0.000952021	-0.00467651	0.00277247	0.616419	0.802571
Bacteria	Bacteroidetes	Bacteroidia	Bacteroidales	Bacteroidaceae	Bacteroides	Bacteroides vulgatus CAG:6	3.7096 ; 2.992 ( 1.1563 , 5.3557 )	3.8678 ; 3.3543 ( 1.5929 , 5.2528 )	cov3	0	Not detected	-0.00145188	-0.00530354	0.00239977	0.460086	0.751352
Bacteria	Bacteroidetes					Bacteroidetes bacterium OLB8	2e-04 ; 0 ( 0 , 2e-04 )	3e-04 ; 1e-04 ( 0 , 3e-04 )	cov1	33	Not detected	-0.000915714	-0.00528192	0.00345049	0.68106	0.820891
Bacteria	Bacteroidetes					Bacteroidetes bacterium OLB8	2e-04 ; 0 ( 0 , 2e-04 )	3e-04 ; 1e-04 ( 0 , 3e-04 )	cov2	9	Not detected	-0.00117892	-0.00559513	0.00323729	0.600864	0.796415
Bacteria	Bacteroidetes					Bacteroidetes bacterium OLB8	2e-04 ; 0 ( 0 , 2e-04 )	3e-04 ; 1e-04 ( 0 , 3e-04 )	cov3	14	Not detected	-0.000437292	-0.00499405	0.00411946	0.85082	0.956186
Bacteria	Bacteroidetes					Bacteroidetes oral taxon 274	0 ; 0 ( 0 , 1e-04 )	0 ; 0 ( 0 , 1e-04 )	cov1	69	Not detected	2.38167e-05	-0.00310635	0.00315398	0.988103	0.992434
Bacteria	Bacteroidetes					Bacteroidetes oral taxon 274	0 ; 0 ( 0 , 1e-04 )	0 ; 0 ( 0 , 1e-04 )	cov2	17	Not detected	0.000210332	-0.0029606	0.00338126	0.89657	0.959226
Bacteria	Bacteroidetes					Bacteroidetes oral taxon 274	0 ; 0 ( 0 , 1e-04 )	0 ; 0 ( 0 , 1e-04 )	cov3	38	Not detected	-0.000359952	-0.00363943	0.00291953	0.829686	0.953672
Bacteria	Firmicutes	Clostridia	Clostridiales	Lachnospiraceae	Bariatricus	Bariatricus massiliensis	0.0145 ; 0.0107 ( 0.0071 , 0.0166 )	0.0171 ; 0.0112 ( 0.0076 , 0.0204 )	cov1	46	Not detected	0.00100074	-0.000608968	0.00261044	0.223149	0.443659
Bacteria	Firmicutes	Clostridia	Clostridiales	Lachnospiraceae	Bariatricus	Bariatricus massiliensis	0.0145 ; 0.0107 ( 0.0071 , 0.0166 )	0.0171 ; 0.0112 ( 0.0076 , 0.0204 )	cov2	11	Not detected	0.000739611	-0.000876253	0.00235547	0.36974	0.634897
Bacteria	Firmicutes	Clostridia	Clostridiales	Lachnospiraceae	Bariatricus	Bariatricus massiliensis	0.0145 ; 0.0107 ( 0.0071 , 0.0166 )	0.0171 ; 0.0112 ( 0.0076 , 0.0204 )	cov3	52	Not detected	-0.000134051	-0.00179214	0.00152404	0.874108	0.958831
Bacteria	Bacteroidetes	Bacteroidia	Bacteroidales	Porphyromonadaceae	Barnesiella	Barnesiella intestinihominis	0.4529 ; 0.1139 ( 0.0387 , 0.5328 )	0.646 ; 0.156 ( 0.045 , 0.8827 )	cov1	88	Not detected	-0.00293684	-0.00701074	0.00113705	0.157799	0.371616
Bacteria	Bacteroidetes	Bacteroidia	Bacteroidales	Porphyromonadaceae	Barnesiella	Barnesiella intestinihominis	0.4529 ; 0.1139 ( 0.0387 , 0.5328 )	0.646 ; 0.156 ( 0.045 , 0.8827 )	cov2	37	Not detected	-0.00285291	-0.00697224	0.00126641	0.174771	0.440238
Bacteria	Bacteroidetes	Bacteroidia	Bacteroidales	Porphyromonadaceae	Barnesiella	Barnesiella intestinihominis	0.4529 ; 0.1139 ( 0.0387 , 0.5328 )	0.646 ; 0.156 ( 0.045 , 0.8827 )	cov3	51	Not detected	-0.00349194	-0.00775267	0.000768781	0.108329	0.362026
Bacteria	Bacteroidetes	Bacteroidia	Bacteroidales	Porphyromonadaceae	Barnesiella	Barnesiella viscericola	0.0415 ; 0.0362 ( 0.0244 , 0.0525 )	0.0421 ; 0.0368 ( 0.0249 , 0.0527 )	cov1	37	Not detected	-0.000402338	-0.00225667	0.001452	0.670682	0.817764
Bacteria	Bacteroidetes	Bacteroidia	Bacteroidales	Porphyromonadaceae	Barnesiella	Barnesiella viscericola	0.0415 ; 0.0362 ( 0.0244 , 0.0525 )	0.0421 ; 0.0368 ( 0.0249 , 0.0527 )	cov2	13	Not detected	-0.000381126	-0.00224609	0.00148384	0.688789	0.848017
Bacteria	Bacteroidetes	Bacteroidia	Bacteroidales	Porphyromonadaceae	Barnesiella	Barnesiella viscericola	0.0415 ; 0.0362 ( 0.0244 , 0.0525 )	0.0421 ; 0.0368 ( 0.0249 , 0.0527 )	cov3	22	Not detected	-0.000545158	-0.00247581	0.0013855	0.580011	0.816002
Bacteria	Firmicutes	Bacilli	Lactobacillales	Enterococcaceae	Bavariicoccus	Bavariicoccus seileri	1e-04 ; 0 ( 0 , 1e-04 )	2e-04 ; 0 ( 0 , 2e-04 )	cov1	33	Not detected	-0.000201865	-0.00413386	0.00373013	0.919857	0.953895
Bacteria	Firmicutes	Bacilli	Lactobacillales	Enterococcaceae	Bavariicoccus	Bavariicoccus seileri	1e-04 ; 0 ( 0 , 1e-04 )	2e-04 ; 0 ( 0 , 2e-04 )	cov2	5	Not detected	-0.000311964	-0.00429229	0.00366836	0.877924	0.955387
Bacteria	Firmicutes	Bacilli	Lactobacillales	Enterococcaceae	Bavariicoccus	Bavariicoccus seileri	1e-04 ; 0 ( 0 , 1e-04 )	2e-04 ; 0 ( 0 , 2e-04 )	cov3	21	Not detected	0.000816158	-0.00328405	0.00491636	0.696465	0.891021
Bacteria	Firmicutes	Clostridia	Clostridiales	Clostridiaceae	Beduini	Beduini massiliensis	0.001 ; 7e-04 ( 4e-04 , 0.0012 )	0.0011 ; 8e-04 ( 5e-04 , 0.0012 )	cov1	40	Not detected	0.00133556	-0.00123913	0.00391025	0.309396	0.531801
Bacteria	Firmicutes	Clostridia	Clostridiales	Clostridiaceae	Beduini	Beduini massiliensis	0.001 ; 7e-04 ( 4e-04 , 0.0012 )	0.0011 ; 8e-04 ( 5e-04 , 0.0012 )	cov2	5	Not detected	0.000679075	-0.00190782	0.00326597	0.606942	0.797045
Bacteria	Firmicutes	Clostridia	Clostridiales	Clostridiaceae	Beduini	Beduini massiliensis	0.001 ; 7e-04 ( 4e-04 , 0.0012 )	0.0011 ; 8e-04 ( 5e-04 , 0.0012 )	cov3	29	Not detected	-0.000581709	-0.0032397	0.00207628	0.667997	0.871285
Bacteria	Proteobacteria	Gammaproteobacteria	Pasteurellales	Pasteurellaceae	Bibersteinia	Bibersteinia trehalosi	0.001 ; 4e-04 ( 1e-04 , 0.0011 )	0.0014 ; 6e-04 ( 2e-04 , 0.0018 )	cov1	20	Not detected	-0.000970374	-0.00566522	0.00372447	0.685432	0.820994
Bacteria	Proteobacteria	Gammaproteobacteria	Pasteurellales	Pasteurellaceae	Bibersteinia	Bibersteinia trehalosi	0.001 ; 4e-04 ( 1e-04 , 0.0011 )	0.0014 ; 6e-04 ( 2e-04 , 0.0018 )	cov2	0	Not detected	-0.0010393	-0.00579003	0.00371143	0.66812	0.838355
Bacteria	Proteobacteria	Gammaproteobacteria	Pasteurellales	Pasteurellaceae	Bibersteinia	Bibersteinia trehalosi	0.001 ; 4e-04 ( 1e-04 , 0.0011 )	0.0014 ; 6e-04 ( 2e-04 , 0.0018 )	cov3	3	Not detected	0.00041541	-0.00447287	0.00530369	0.867729	0.958662
Bacteria	Actinobacteria	Actinobacteria	Bifidobacteriales	Bifidobacteriaceae	Bifidobacterium	Bifidobacterium actinocoloniiforme	2e-04 ; 0 ( 0 , 2e-04 )	2e-04 ; 1e-04 ( 0 , 3e-04 )	cov1	190	Not detected	-0.00438519	-0.00889987	0.000129499	0.0570576	0.209317
Bacteria	Actinobacteria	Actinobacteria	Bifidobacteriales	Bifidobacteriaceae	Bifidobacterium	Bifidobacterium actinocoloniiforme	2e-04 ; 0 ( 0 , 2e-04 )	2e-04 ; 1e-04 ( 0 , 3e-04 )	cov2	74	Not detected	-0.00374126	-0.00828432	0.000801808	0.106642	0.355573
Bacteria	Actinobacteria	Actinobacteria	Bifidobacteriales	Bifidobacteriaceae	Bifidobacterium	Bifidobacterium actinocoloniiforme	2e-04 ; 0 ( 0 , 2e-04 )	2e-04 ; 1e-04 ( 0 , 3e-04 )	cov3	179	Not detected	-0.00510187	-0.00980315	-0.000400586	0.0335216	0.185235
Bacteria	Actinobacteria	Actinobacteria	Bifidobacteriales	Bifidobacteriaceae	Bifidobacterium	Bifidobacterium adolescentis	0.5265 ; 0.0792 ( 0.0051 , 0.5048 )	0.6304 ; 0.051 ( 0.0033 , 0.6207 )	cov1	0	Not detected	0.0019675	-0.00495173	0.00888673	0.577353	0.746752
Bacteria	Actinobacteria	Actinobacteria	Bifidobacteriales	Bifidobacteriaceae	Bifidobacterium	Bifidobacterium adolescentis	0.5265 ; 0.0792 ( 0.0051 , 0.5048 )	0.6304 ; 0.051 ( 0.0033 , 0.6207 )	cov2	0	Not detected	0.00305719	-0.0039164	0.0100308	0.390286	0.646457
Bacteria	Actinobacteria	Actinobacteria	Bifidobacteriales	Bifidobacteriaceae	Bifidobacterium	Bifidobacterium adolescentis	0.5265 ; 0.0792 ( 0.0051 , 0.5048 )	0.6304 ; 0.051 ( 0.0033 , 0.6207 )	cov3	0	Not detected	0.00311386	-0.00408656	0.0103143	0.396738	0.713507
Bacteria	Actinobacteria	Actinobacteria	Bifidobacteriales	Bifidobacteriaceae	Bifidobacterium	Bifidobacterium aesculapii	0.0023 ; 0.001 ( 4e-04 , 0.0023 )	0.0027 ; 0.001 ( 5e-04 , 0.0028 )	cov1	50	Not detected	-0.00109851	-0.00472379	0.00252677	0.552631	0.730019
Bacteria	Actinobacteria	Actinobacteria	Bifidobacteriales	Bifidobacteriaceae	Bifidobacterium	Bifidobacterium aesculapii	0.0023 ; 0.001 ( 4e-04 , 0.0023 )	0.0027 ; 0.001 ( 5e-04 , 0.0028 )	cov2	8	Not detected	-0.000502422	-0.00415281	0.00314797	0.787364	0.905892
Bacteria	Actinobacteria	Actinobacteria	Bifidobacteriales	Bifidobacteriaceae	Bifidobacterium	Bifidobacterium aesculapii	0.0023 ; 0.001 ( 4e-04 , 0.0023 )	0.0027 ; 0.001 ( 5e-04 , 0.0028 )	cov3	46	Not detected	-0.00162881	-0.00539964	0.00214202	0.397291	0.713507
Bacteria	Actinobacteria	Actinobacteria	Bifidobacteriales	Bifidobacteriaceae	Bifidobacterium	Bifidobacterium angulatum	0.0453 ; 0.0046 ( 0.0011 , 0.0169 )	0.0148 ; 0.0052 ( 5e-04 , 0.0169 )	cov1	0	Not detected	0.00172906	-0.00400528	0.0074634	0.55458	0.731772
Bacteria	Actinobacteria	Actinobacteria	Bifidobacteriales	Bifidobacteriaceae	Bifidobacterium	Bifidobacterium angulatum	0.0453 ; 0.0046 ( 0.0011 , 0.0169 )	0.0148 ; 0.0052 ( 5e-04 , 0.0169 )	cov2	0	Not detected	0.00278922	-0.00296383	0.00854227	0.342077	0.611799
Bacteria	Actinobacteria	Actinobacteria	Bifidobacteriales	Bifidobacteriaceae	Bifidobacterium	Bifidobacterium angulatum	0.0453 ; 0.0046 ( 0.0011 , 0.0169 )	0.0148 ; 0.0052 ( 5e-04 , 0.0169 )	cov3	0	Not detected	0.00256202	-0.00339259	0.00851663	0.399141	0.715052
Bacteria	Actinobacteria	Actinobacteria	Bifidobacteriales	Bifidobacteriaceae	Bifidobacterium	Bifidobacterium animalis	0.0084 ; 6e-04 ( 2e-04 , 0.0012 )	0.0048 ; 5e-04 ( 2e-04 , 0.0011 )	cov1	18	Not detected	0.00447295	-0.000287842	0.00923375	0.0656713	0.228684
Bacteria	Actinobacteria	Actinobacteria	Bifidobacteriales	Bifidobacteriaceae	Bifidobacterium	Bifidobacterium animalis	0.0084 ; 6e-04 ( 2e-04 , 0.0012 )	0.0048 ; 5e-04 ( 2e-04 , 0.0011 )	cov2	10	Not detected	0.00467934	-0.000134881	0.00949356	0.0568883	0.253627
Bacteria	Actinobacteria	Actinobacteria	Bifidobacteriales	Bifidobacteriaceae	Bifidobacterium	Bifidobacterium animalis	0.0084 ; 6e-04 ( 2e-04 , 0.0012 )	0.0048 ; 5e-04 ( 2e-04 , 0.0011 )	cov3	3	Not detected	0.00352483	-0.00144871	0.00849837	0.164936	0.456776
Bacteria	Actinobacteria	Actinobacteria	Bifidobacteriales	Bifidobacteriaceae	Bifidobacterium	Bifidobacterium asteroides	3e-04 ; 1e-04 ( 0 , 3e-04 )	3e-04 ; 1e-04 ( 0 , 3e-04 )	cov1	32	Not detected	-0.00130483	-0.00605239	0.00344274	0.590151	0.753877
Bacteria	Actinobacteria	Actinobacteria	Bifidobacteriales	Bifidobacteriaceae	Bifidobacterium	Bifidobacterium asteroides	3e-04 ; 1e-04 ( 0 , 3e-04 )	3e-04 ; 1e-04 ( 0 , 3e-04 )	cov2	0	Not detected	-0.000409649	-0.00518351	0.00436421	0.866449	0.949732
Bacteria	Actinobacteria	Actinobacteria	Bifidobacteriales	Bifidobacteriaceae	Bifidobacterium	Bifidobacterium asteroides	3e-04 ; 1e-04 ( 0 , 3e-04 )	3e-04 ; 1e-04 ( 0 , 3e-04 )	cov3	12	Not detected	-0.000785669	-0.00572664	0.00415531	0.755325	0.92051
Bacteria	Actinobacteria	Actinobacteria	Bifidobacteriales	Bifidobacteriaceae	Bifidobacterium	Bifidobacterium biavatii	0.0056 ; 0.0045 ( 0.0027 , 0.0071 )	0.0058 ; 0.0045 ( 0.0027 , 0.0084 )	cov1	39	Not detected	0.00109676	-0.000695923	0.00288944	0.230597	0.454302
Bacteria	Actinobacteria	Actinobacteria	Bifidobacteriales	Bifidobacteriaceae	Bifidobacterium	Bifidobacterium biavatii	0.0056 ; 0.0045 ( 0.0027 , 0.0071 )	0.0058 ; 0.0045 ( 0.0027 , 0.0084 )	cov2	12	Not detected	0.00115774	-0.000655322	0.0029708	0.21085	0.476334
Bacteria	Actinobacteria	Actinobacteria	Bifidobacteriales	Bifidobacteriaceae	Bifidobacterium	Bifidobacterium biavatii	0.0056 ; 0.0045 ( 0.0027 , 0.0071 )	0.0058 ; 0.0045 ( 0.0027 , 0.0084 )	cov3	21	Not detected	0.000559014	-0.00130335	0.00242137	0.556372	0.799505
Bacteria	Actinobacteria	Actinobacteria	Bifidobacteriales	Bifidobacteriaceae	Bifidobacterium	Bifidobacterium bifidum	0.1743 ; 0.0053 ( 0.0017 , 0.108 )	0.23 ; 0.0046 ( 0.0012 , 0.0608 )	cov1	0	Not detected	-0.00361057	-0.0102008	0.00297969	0.283013	0.507011
Bacteria	Actinobacteria	Actinobacteria	Bifidobacteriales	Bifidobacteriaceae	Bifidobacterium	Bifidobacterium bifidum	0.1743 ; 0.0053 ( 0.0017 , 0.108 )	0.23 ; 0.0046 ( 0.0012 , 0.0608 )	cov2	0	Not detected	-0.00194242	-0.00857568	0.00469083	0.566056	0.777366
Bacteria	Actinobacteria	Actinobacteria	Bifidobacteriales	Bifidobacteriaceae	Bifidobacterium	Bifidobacterium bifidum	0.1743 ; 0.0053 ( 0.0017 , 0.108 )	0.23 ; 0.0046 ( 0.0012 , 0.0608 )	cov3	0	Not detected	-0.00173887	-0.00859864	0.0051209	0.61935	0.845679
Bacteria	Actinobacteria	Actinobacteria	Bifidobacteriales	Bifidobacteriaceae	Bifidobacterium	Bifidobacterium bohemicum	1e-04 ; 0 ( 0 , 2e-04 )	2e-04 ; 0 ( 0 , 2e-04 )	cov1	45	Not detected	-0.00227244	-0.00660711	0.00206223	0.304275	0.529781
Bacteria	Actinobacteria	Actinobacteria	Bifidobacteriales	Bifidobacteriaceae	Bifidobacterium	Bifidobacterium bohemicum	1e-04 ; 0 ( 0 , 2e-04 )	2e-04 ; 0 ( 0 , 2e-04 )	cov2	5	Not detected	-0.00146817	-0.00582961	0.00289327	0.509455	0.742114
Bacteria	Actinobacteria	Actinobacteria	Bifidobacteriales	Bifidobacteriaceae	Bifidobacterium	Bifidobacterium bohemicum	1e-04 ; 0 ( 0 , 2e-04 )	2e-04 ; 0 ( 0 , 2e-04 )	cov3	21	Not detected	-0.00214116	-0.00665375	0.00237142	0.352467	0.672733
Bacteria	Actinobacteria	Actinobacteria	Bifidobacteriales	Bifidobacteriaceae	Bifidobacterium	Bifidobacterium bombi	1e-04 ; 0 ( 0 , 2e-04 )	2e-04 ; 0 ( 0 , 2e-04 )	cov1	50	Not detected	-0.00154379	-0.00583796	0.00275038	0.481105	0.672518
Bacteria	Actinobacteria	Actinobacteria	Bifidobacteriales	Bifidobacteriaceae	Bifidobacterium	Bifidobacterium bombi	1e-04 ; 0 ( 0 , 2e-04 )	2e-04 ; 0 ( 0 , 2e-04 )	cov2	6	Not detected	-0.000642542	-0.00496578	0.0036807	0.770843	0.89454
Bacteria	Actinobacteria	Actinobacteria	Bifidobacteriales	Bifidobacteriaceae	Bifidobacterium	Bifidobacterium bombi	1e-04 ; 0 ( 0 , 2e-04 )	2e-04 ; 0 ( 0 , 2e-04 )	cov3	21	Not detected	-0.00163576	-0.00610826	0.00283674	0.47354	0.75498
Bacteria	Actinobacteria	Actinobacteria	Bifidobacteriales	Bifidobacteriaceae	Bifidobacterium	Bifidobacterium breve	0.0416 ; 0.0105 ( 0.0017 , 0.0312 )	0.029 ; 0.0113 ( 9e-04 , 0.0356 )	cov1	2	Not detected	-0.00410205	-0.0105603	0.00235622	0.213283	0.433021
Bacteria	Actinobacteria	Actinobacteria	Bifidobacteriales	Bifidobacteriaceae	Bifidobacterium	Bifidobacterium breve	0.0416 ; 0.0105 ( 0.0017 , 0.0312 )	0.029 ; 0.0113 ( 9e-04 , 0.0356 )	cov2	0	Not detected	-0.00291158	-0.00941476	0.00359159	0.380289	0.639401
Bacteria	Actinobacteria	Actinobacteria	Bifidobacteriales	Bifidobacteriaceae	Bifidobacterium	Bifidobacterium breve	0.0416 ; 0.0105 ( 0.0017 , 0.0312 )	0.029 ; 0.0113 ( 9e-04 , 0.0356 )	cov3	0	Not detected	-0.0029279	-0.009661	0.0038052	0.394128	0.713507
Bacteria	Actinobacteria	Actinobacteria	Bifidobacteriales	Bifidobacteriaceae	Bifidobacterium	Bifidobacterium callitrichos	0.0018 ; 7e-04 ( 1e-04 , 0.0021 )	0.0018 ; 8e-04 ( 0 , 0.0025 )	cov1	12	Not detected	-0.000684751	-0.00639073	0.00502123	0.814064	0.8938
Bacteria	Actinobacteria	Actinobacteria	Bifidobacteriales	Bifidobacteriaceae	Bifidobacterium	Bifidobacterium callitrichos	0.0018 ; 7e-04 ( 1e-04 , 0.0021 )	0.0018 ; 8e-04 ( 0 , 0.0025 )	cov2	0	Not detected	0.000297811	-0.00543479	0.00603041	0.918906	0.968106
Bacteria	Actinobacteria	Actinobacteria	Bifidobacteriales	Bifidobacteriaceae	Bifidobacterium	Bifidobacterium callitrichos	0.0018 ; 7e-04 ( 1e-04 , 0.0021 )	0.0018 ; 8e-04 ( 0 , 0.0025 )	cov3	1	Not detected	-6.38623e-05	-0.00599837	0.00587064	0.983174	0.995003
Bacteria	Actinobacteria	Actinobacteria	Bifidobacteriales	Bifidobacteriaceae	Bifidobacterium	Bifidobacterium choerinum	4e-04 ; 1e-04 ( 0 , 4e-04 )	4e-04 ; 2e-04 ( 0 , 5e-04 )	cov1	139	Not detected	-0.00323648	-0.00821851	0.00174556	0.203044	0.422977
Bacteria	Actinobacteria	Actinobacteria	Bifidobacteriales	Bifidobacteriaceae	Bifidobacterium	Bifidobacterium choerinum	4e-04 ; 1e-04 ( 0 , 4e-04 )	4e-04 ; 2e-04 ( 0 , 5e-04 )	cov2	36	Not detected	-0.00240726	-0.00742266	0.00260815	0.34693	0.614964
Bacteria	Actinobacteria	Actinobacteria	Bifidobacteriales	Bifidobacteriaceae	Bifidobacterium	Bifidobacterium choerinum	4e-04 ; 1e-04 ( 0 , 4e-04 )	4e-04 ; 2e-04 ( 0 , 5e-04 )	cov3	59	Not detected	-0.00291481	-0.00810679	0.00227717	0.271287	0.588039
Bacteria	Actinobacteria	Actinobacteria	Bifidobacteriales	Bifidobacteriaceae	Bifidobacterium	Bifidobacterium coryneforme	2e-04 ; 0 ( 0 , 2e-04 )	2e-04 ; 0 ( 0 , 2e-04 )	cov1	42	Not detected	-0.000832293	-0.00538722	0.00372264	0.720271	0.846067
Bacteria	Actinobacteria	Actinobacteria	Bifidobacteriales	Bifidobacteriaceae	Bifidobacterium	Bifidobacterium coryneforme	2e-04 ; 0 ( 0 , 2e-04 )	2e-04 ; 0 ( 0 , 2e-04 )	cov2	6	Not detected	9.12397e-05	-0.0044852	0.00466768	0.968833	0.989858
Bacteria	Actinobacteria	Actinobacteria	Bifidobacteriales	Bifidobacteriaceae	Bifidobacterium	Bifidobacterium coryneforme	2e-04 ; 0 ( 0 , 2e-04 )	2e-04 ; 0 ( 0 , 2e-04 )	cov3	17	Not detected	-0.000629897	-0.00536906	0.00410926	0.794493	0.936992
Bacteria	Actinobacteria	Actinobacteria	Bifidobacteriales	Bifidobacteriaceae	Bifidobacterium	Bifidobacterium crudilactis	1e-04 ; 0 ( 0 , 1e-04 )	2e-04 ; 0 ( 0 , 1e-04 )	cov1	214	Not detected	-0.00348509	-0.0072362	0.000266019	0.0687302	0.23448
Bacteria	Actinobacteria	Actinobacteria	Bifidobacteriales	Bifidobacteriaceae	Bifidobacterium	Bifidobacterium crudilactis	1e-04 ; 0 ( 0 , 1e-04 )	2e-04 ; 0 ( 0 , 1e-04 )	cov2	110	Not detected	-0.00283953	-0.00661954	0.000940482	0.141059	0.401161
Bacteria	Actinobacteria	Actinobacteria	Bifidobacteriales	Bifidobacteriaceae	Bifidobacterium	Bifidobacterium crudilactis	1e-04 ; 0 ( 0 , 1e-04 )	2e-04 ; 0 ( 0 , 1e-04 )	cov3	139	Not detected	-0.00326309	-0.0071745	0.000648318	0.102154	0.351403
Bacteria	Actinobacteria	Actinobacteria	Bifidobacteriales	Bifidobacteriaceae	Bifidobacterium	Bifidobacterium cuniculi	3e-04 ; 1e-04 ( 0 , 3e-04 )	3e-04 ; 1e-04 ( 0 , 4e-04 )	cov1	44	Not detected	-0.00223829	-0.00706643	0.00258985	0.36363	0.576034
Bacteria	Actinobacteria	Actinobacteria	Bifidobacteriales	Bifidobacteriaceae	Bifidobacterium	Bifidobacterium cuniculi	3e-04 ; 1e-04 ( 0 , 3e-04 )	3e-04 ; 1e-04 ( 0 , 4e-04 )	cov2	1	Not detected	-0.0010861	-0.00593644	0.00376424	0.660782	0.833153
Bacteria	Actinobacteria	Actinobacteria	Bifidobacteriales	Bifidobacteriaceae	Bifidobacterium	Bifidobacterium cuniculi	3e-04 ; 1e-04 ( 0 , 3e-04 )	3e-04 ; 1e-04 ( 0 , 4e-04 )	cov3	17	Not detected	-0.00187645	-0.00689595	0.00314304	0.463805	0.751352
Bacteria	Actinobacteria	Actinobacteria	Bifidobacteriales	Bifidobacteriaceae	Bifidobacterium	Bifidobacterium dentium	0.0331 ; 0.006 ( 0.0013 , 0.0192 )	0.2214 ; 0.0121 ( 0.0015 , 0.0291 )	cov1	76	Not detected	-0.00440745	-0.0106417	0.0018268	0.165976	0.380807
Bacteria	Actinobacteria	Actinobacteria	Bifidobacteriales	Bifidobacteriaceae	Bifidobacterium	Bifidobacterium dentium	0.0331 ; 0.006 ( 0.0013 , 0.0192 )	0.2214 ; 0.0121 ( 0.0015 , 0.0291 )	cov2	7	Not detected	-0.00324551	-0.00952038	0.00302936	0.3108	0.586178
Bacteria	Actinobacteria	Actinobacteria	Bifidobacteriales	Bifidobacteriaceae	Bifidobacterium	Bifidobacterium dentium	0.0331 ; 0.006 ( 0.0013 , 0.0192 )	0.2214 ; 0.0121 ( 0.0015 , 0.0291 )	cov3	0	Not detected	-0.00190804	-0.00839601	0.00457993	0.56439	0.805974
Bacteria	Actinobacteria	Actinobacteria	Bifidobacteriales	Bifidobacteriaceae	Bifidobacterium	Bifidobacterium gallicum	3e-04 ; 1e-04 ( 0 , 3e-04 )	3e-04 ; 1e-04 ( 0 , 4e-04 )	cov1	27	Not detected	-0.00132853	-0.0062078	0.00355075	0.593621	0.75616
Bacteria	Actinobacteria	Actinobacteria	Bifidobacteriales	Bifidobacteriaceae	Bifidobacterium	Bifidobacterium gallicum	3e-04 ; 1e-04 ( 0 , 3e-04 )	3e-04 ; 1e-04 ( 0 , 4e-04 )	cov2	0	Not detected	-0.000460616	-0.00537552	0.00445429	0.854274	0.945001
Bacteria	Actinobacteria	Actinobacteria	Bifidobacteriales	Bifidobacteriaceae	Bifidobacterium	Bifidobacterium gallicum	3e-04 ; 1e-04 ( 0 , 3e-04 )	3e-04 ; 1e-04 ( 0 , 4e-04 )	cov3	11	Not detected	-0.00153684	-0.00661669	0.00354301	0.553256	0.798018
Bacteria	Actinobacteria	Actinobacteria	Bifidobacteriales	Bifidobacteriaceae	Bifidobacterium	Bifidobacterium gallinarum	0.0025 ; 8e-04 ( 2e-04 , 0.0024 )	0.0028 ; 0.001 ( 0 , 0.0033 )	cov1	13	Not detected	-0.000643807	-0.00642366	0.00513605	0.827198	0.899924
Bacteria	Actinobacteria	Actinobacteria	Bifidobacteriales	Bifidobacteriaceae	Bifidobacterium	Bifidobacterium gallinarum	0.0025 ; 8e-04 ( 2e-04 , 0.0024 )	0.0028 ; 0.001 ( 0 , 0.0033 )	cov2	0	Not detected	0.000340681	-0.00548061	0.00616197	0.908688	0.963537
Bacteria	Actinobacteria	Actinobacteria	Bifidobacteriales	Bifidobacteriaceae	Bifidobacterium	Bifidobacterium gallinarum	0.0025 ; 8e-04 ( 2e-04 , 0.0024 )	0.0028 ; 0.001 ( 0 , 0.0033 )	cov3	1	Not detected	-9.97118e-05	-0.00612847	0.00592904	0.974142	0.995003
Bacteria	Actinobacteria	Actinobacteria	Bifidobacteriales	Bifidobacteriaceae	Bifidobacterium	Bifidobacterium longum	0.3587 ; 0.0927 ( 0.0099 , 0.3393 )	0.3276 ; 0.1209 ( 0.0065 , 0.3921 )	cov1	0	Not detected	-0.00259054	-0.0089912	0.00381013	0.427699	0.632419
Bacteria	Actinobacteria	Actinobacteria	Bifidobacteriales	Bifidobacteriaceae	Bifidobacterium	Bifidobacterium longum	0.3587 ; 0.0927 ( 0.0099 , 0.3393 )	0.3276 ; 0.1209 ( 0.0065 , 0.3921 )	cov2	0	Not detected	-0.00181935	-0.00827384	0.00463515	0.580677	0.784505
Bacteria	Actinobacteria	Actinobacteria	Bifidobacteriales	Bifidobacteriaceae	Bifidobacterium	Bifidobacterium longum	0.3587 ; 0.0927 ( 0.0099 , 0.3393 )	0.3276 ; 0.1209 ( 0.0065 , 0.3921 )	cov3	0	Not detected	-0.00284605	-0.00951824	0.00382615	0.403213	0.720389
Bacteria	Actinobacteria	Actinobacteria	Bifidobacteriales	Bifidobacteriaceae	Bifidobacterium	Bifidobacterium magnum	6e-04 ; 4e-04 ( 2e-04 , 8e-04 )	8e-04 ; 5e-04 ( 2e-04 , 9e-04 )	cov1	84	Not detected	0.000870675	-0.00213639	0.00387774	0.570425	0.741867
Bacteria	Actinobacteria	Actinobacteria	Bifidobacteriales	Bifidobacteriaceae	Bifidobacterium	Bifidobacterium magnum	6e-04 ; 4e-04 ( 2e-04 , 8e-04 )	8e-04 ; 5e-04 ( 2e-04 , 9e-04 )	cov2	11	Not detected	0.00111164	-0.00192577	0.00414906	0.473243	0.711375
Bacteria	Actinobacteria	Actinobacteria	Bifidobacteriales	Bifidobacteriaceae	Bifidobacterium	Bifidobacterium magnum	6e-04 ; 4e-04 ( 2e-04 , 8e-04 )	8e-04 ; 5e-04 ( 2e-04 , 9e-04 )	cov3	54	Not detected	0.00034141	-0.00279485	0.00347767	0.831062	0.953672
Bacteria	Actinobacteria	Actinobacteria	Bifidobacteriales	Bifidobacteriaceae	Bifidobacterium	Bifidobacterium minimum	0.0013 ; 3e-04 ( 0 , 0.001 )	0.0014 ; 3e-04 ( 0 , 0.0015 )	cov1	25	Not detected	-0.00220878	-0.00819936	0.00378179	0.469952	0.666144
Bacteria	Actinobacteria	Actinobacteria	Bifidobacteriales	Bifidobacteriaceae	Bifidobacterium	Bifidobacterium minimum	0.0013 ; 3e-04 ( 0 , 0.001 )	0.0014 ; 3e-04 ( 0 , 0.0015 )	cov2	0	Not detected	-0.00173287	-0.00776146	0.00429572	0.573224	0.779082
Bacteria	Actinobacteria	Actinobacteria	Bifidobacteriales	Bifidobacteriaceae	Bifidobacterium	Bifidobacterium minimum	0.0013 ; 3e-04 ( 0 , 0.001 )	0.0014 ; 3e-04 ( 0 , 0.0015 )	cov3	9	Not detected	-0.00245833	-0.00869941	0.00378275	0.44017	0.74341
Bacteria	Actinobacteria	Actinobacteria	Bifidobacteriales	Bifidobacteriaceae	Bifidobacterium	Bifidobacterium mongoliense	2e-04 ; 1e-04 ( 0 , 2e-04 )	3e-04 ; 1e-04 ( 0 , 3e-04 )	cov1	77	Not detected	-0.00151526	-0.00611756	0.00308705	0.51879	0.702664
Bacteria	Actinobacteria	Actinobacteria	Bifidobacteriales	Bifidobacteriaceae	Bifidobacterium	Bifidobacterium mongoliense	2e-04 ; 1e-04 ( 0 , 2e-04 )	3e-04 ; 1e-04 ( 0 , 3e-04 )	cov2	10	Not detected	-0.000961359	-0.00559563	0.00367292	0.684343	0.845196
Bacteria	Actinobacteria	Actinobacteria	Bifidobacteriales	Bifidobacteriaceae	Bifidobacterium	Bifidobacterium mongoliense	2e-04 ; 1e-04 ( 0 , 2e-04 )	3e-04 ; 1e-04 ( 0 , 3e-04 )	cov3	33	Not detected	-0.00193302	-0.00673004	0.002864	0.42972	0.740296
Bacteria	Actinobacteria	Actinobacteria	Bifidobacteriales	Bifidobacteriaceae	Bifidobacterium	Bifidobacterium pseudolongum	9e-04 ; 1e-04 ( 0 , 4e-04 )	4e-04 ; 2e-04 ( 0 , 5e-04 )	cov1	21	Not detected	-0.000353945	-0.00550334	0.00479545	0.892844	0.937446
Bacteria	Actinobacteria	Actinobacteria	Bifidobacteriales	Bifidobacteriaceae	Bifidobacterium	Bifidobacterium pseudolongum	9e-04 ; 1e-04 ( 0 , 4e-04 )	4e-04 ; 2e-04 ( 0 , 5e-04 )	cov2	0	Not detected	0.000698742	-0.00449068	0.00588816	0.791873	0.908416
Bacteria	Actinobacteria	Actinobacteria	Bifidobacteriales	Bifidobacteriaceae	Bifidobacterium	Bifidobacterium pseudolongum	9e-04 ; 1e-04 ( 0 , 4e-04 )	4e-04 ; 2e-04 ( 0 , 5e-04 )	cov3	7	Not detected	0.000287995	-0.0050786	0.00565459	0.91624	0.972421
Bacteria	Actinobacteria	Actinobacteria	Bifidobacteriales	Bifidobacteriaceae	Bifidobacterium	Bifidobacterium psychraerophilum	1e-04 ; 0 ( 0 , 1e-04 )	1e-04 ; 0 ( 0 , 1e-04 )	cov1	109	Not detected	-0.00275536	-0.00627401	0.000763288	0.124958	0.326988
Bacteria	Actinobacteria	Actinobacteria	Bifidobacteriales	Bifidobacteriaceae	Bifidobacterium	Bifidobacterium psychraerophilum	1e-04 ; 0 ( 0 , 1e-04 )	1e-04 ; 0 ( 0 , 1e-04 )	cov2	19	Not detected	-0.00193789	-0.00548215	0.00160637	0.283978	0.561055
Bacteria	Actinobacteria	Actinobacteria	Bifidobacteriales	Bifidobacteriaceae	Bifidobacterium	Bifidobacterium psychraerophilum	1e-04 ; 0 ( 0 , 1e-04 )	1e-04 ; 0 ( 0 , 1e-04 )	cov3	40	Not detected	-0.00269097	-0.00635815	0.000976201	0.150495	0.43253
Bacteria	Actinobacteria	Actinobacteria	Bifidobacteriales	Bifidobacteriaceae	Bifidobacterium	Bifidobacterium reuteri	0.0061 ; 0.0021 ( 6e-04 , 0.006 )	0.0054 ; 0.0028 ( 3e-04 , 0.0068 )	cov1	15	Not detected	-0.00172739	-0.00634076	0.00288598	0.463089	0.659076
Bacteria	Actinobacteria	Actinobacteria	Bifidobacteriales	Bifidobacteriaceae	Bifidobacterium	Bifidobacterium reuteri	0.0061 ; 0.0021 ( 6e-04 , 0.006 )	0.0054 ; 0.0028 ( 3e-04 , 0.0068 )	cov2	0	Not detected	-0.000783157	-0.00542612	0.00385981	0.740972	0.874748
Bacteria	Actinobacteria	Actinobacteria	Bifidobacteriales	Bifidobacteriaceae	Bifidobacterium	Bifidobacterium reuteri	0.0061 ; 0.0021 ( 6e-04 , 0.006 )	0.0054 ; 0.0028 ( 3e-04 , 0.0068 )	cov3	1	Not detected	-0.001809	-0.00661212	0.00299411	0.460467	0.751352
Bacteria	Actinobacteria	Actinobacteria	Bifidobacteriales	Bifidobacteriaceae	Bifidobacterium	Bifidobacterium saguini	0.0049 ; 0.0018 ( 3e-04 , 0.0051 )	0.0045 ; 0.0019 ( 1e-04 , 0.0056 )	cov1	0	Not detected	0.000620032	-0.00554552	0.00678558	0.843762	0.911108
Bacteria	Actinobacteria	Actinobacteria	Bifidobacteriales	Bifidobacteriaceae	Bifidobacterium	Bifidobacterium saguini	0.0049 ; 0.0018 ( 3e-04 , 0.0051 )	0.0045 ; 0.0019 ( 1e-04 , 0.0056 )	cov2	0	Not detected	0.00155455	-0.00465927	0.00776837	0.623934	0.808719
Bacteria	Actinobacteria	Actinobacteria	Bifidobacteriales	Bifidobacteriaceae	Bifidobacterium	Bifidobacterium saguini	0.0049 ; 0.0018 ( 3e-04 , 0.0051 )	0.0045 ; 0.0019 ( 1e-04 , 0.0056 )	cov3	0	Not detected	0.000495104	-0.00593188	0.00692209	0.879997	0.959079
Bacteria	Actinobacteria	Actinobacteria	Bifidobacteriales	Bifidobacteriaceae	Bifidobacterium	Bifidobacterium scardovii	0.0063 ; 0.0016 ( 3e-04 , 0.0046 )	0.0042 ; 0.0014 ( 2e-04 , 0.0058 )	cov1	30	Not detected	-0.0020471	-0.00817485	0.00408066	0.512674	0.697792
Bacteria	Actinobacteria	Actinobacteria	Bifidobacteriales	Bifidobacteriaceae	Bifidobacterium	Bifidobacterium scardovii	0.0063 ; 0.0016 ( 3e-04 , 0.0046 )	0.0042 ; 0.0014 ( 2e-04 , 0.0058 )	cov2	0	Not detected	-0.000529511	-0.00667312	0.0056141	0.865866	0.949732
Bacteria	Actinobacteria	Actinobacteria	Bifidobacteriales	Bifidobacteriaceae	Bifidobacterium	Bifidobacterium scardovii	0.0063 ; 0.0016 ( 3e-04 , 0.0046 )	0.0042 ; 0.0014 ( 2e-04 , 0.0058 )	cov3	9	Not detected	-0.00118276	-0.00754222	0.0051767	0.715495	0.897801
Bacteria	Actinobacteria	Actinobacteria	Bifidobacteriales	Bifidobacteriaceae	Bifidobacterium	Bifidobacterium stellenboschense	0.0054 ; 0.0042 ( 0.0024 , 0.0068 )	0.0055 ; 0.0044 ( 0.0025 , 0.0079 )	cov1	42	Not detected	0.00068984	-0.0012725	0.00265218	0.490878	0.679722
Bacteria	Actinobacteria	Actinobacteria	Bifidobacteriales	Bifidobacteriaceae	Bifidobacterium	Bifidobacterium stellenboschense	0.0054 ; 0.0042 ( 0.0024 , 0.0068 )	0.0055 ; 0.0044 ( 0.0025 , 0.0079 )	cov2	9	Not detected	0.000705357	-0.0012791	0.00268981	0.48608	0.724198
Bacteria	Actinobacteria	Actinobacteria	Bifidobacteriales	Bifidobacteriaceae	Bifidobacterium	Bifidobacterium stellenboschense	0.0054 ; 0.0042 ( 0.0024 , 0.0068 )	0.0055 ; 0.0044 ( 0.0025 , 0.0079 )	cov3	25	Not detected	0.000121114	-0.00191834	0.00216057	0.907348	0.969101
Bacteria	Actinobacteria	Actinobacteria	Bifidobacteriales	Bifidobacteriaceae	Bifidobacterium	Bifidobacterium subtile	7e-04 ; 2e-04 ( 0 , 6e-04 )	5e-04 ; 2e-04 ( 0 , 8e-04 )	cov1	40	Not detected	-0.00207206	-0.00752339	0.00337926	0.456343	0.650539
Bacteria	Actinobacteria	Actinobacteria	Bifidobacteriales	Bifidobacteriaceae	Bifidobacterium	Bifidobacterium subtile	7e-04 ; 2e-04 ( 0 , 6e-04 )	5e-04 ; 2e-04 ( 0 , 8e-04 )	cov2	0	Not detected	-0.000785182	-0.00626058	0.00469022	0.778683	0.897659
Bacteria	Actinobacteria	Actinobacteria	Bifidobacteriales	Bifidobacteriaceae	Bifidobacterium	Bifidobacterium subtile	7e-04 ; 2e-04 ( 0 , 6e-04 )	5e-04 ; 2e-04 ( 0 , 8e-04 )	cov3	15	Not detected	-0.00185589	-0.00752491	0.00381313	0.52116	0.773526
Bacteria	Actinobacteria	Actinobacteria	Bifidobacteriales	Bifidobacteriaceae	Bifidobacterium	Bifidobacterium thermophilum	0.0016 ; 0.001 ( 5e-04 , 0.0019 )	0.0018 ; 0.0012 ( 6e-04 , 0.0018 )	cov1	21	Not detected	0.00121553	-0.00175979	0.00419086	0.423365	0.63088
Bacteria	Actinobacteria	Actinobacteria	Bifidobacteriales	Bifidobacteriaceae	Bifidobacterium	Bifidobacterium thermophilum	0.0016 ; 0.001 ( 5e-04 , 0.0019 )	0.0018 ; 0.0012 ( 6e-04 , 0.0018 )	cov2	0	Not detected	0.00151651	-0.00149292	0.00452593	0.323409	0.594866
Bacteria	Actinobacteria	Actinobacteria	Bifidobacteriales	Bifidobacteriaceae	Bifidobacterium	Bifidobacterium thermophilum	0.0016 ; 0.001 ( 5e-04 , 0.0019 )	0.0018 ; 0.0012 ( 6e-04 , 0.0018 )	cov3	13	Not detected	0.000837972	-0.00227279	0.00394874	0.597561	0.826249
Bacteria	Actinobacteria	Actinobacteria	Bifidobacteriales	Bifidobacteriaceae	Bifidobacterium	Bifidobacterium tsurumiense	3e-04 ; 1e-04 ( 0 , 4e-04 )	4e-04 ; 1e-04 ( 0 , 5e-04 )	cov1	100	Not detected	-0.00302179	-0.00792648	0.0018829	0.227335	0.449703
Bacteria	Actinobacteria	Actinobacteria	Bifidobacteriales	Bifidobacteriaceae	Bifidobacterium	Bifidobacterium tsurumiense	3e-04 ; 1e-04 ( 0 , 4e-04 )	4e-04 ; 1e-04 ( 0 , 5e-04 )	cov2	9	Not detected	-0.00231388	-0.00725849	0.00263073	0.359128	0.624364
Bacteria	Actinobacteria	Actinobacteria	Bifidobacteriales	Bifidobacteriaceae	Bifidobacterium	Bifidobacterium tsurumiense	3e-04 ; 1e-04 ( 0 , 4e-04 )	4e-04 ; 1e-04 ( 0 , 5e-04 )	cov3	41	Not detected	-0.00326209	-0.00837751	0.00185333	0.211463	0.51435
Bacteria	Proteobacteria	Deltaproteobacteria	Desulfovibrionales	Desulfovibrionaceae	Bilophila	Bilophila wadsworthia	0.2116 ; 0.1261 ( 0.0145 , 0.3148 )	0.3286 ; 0.2049 ( 0.0131 , 0.4169 )	cov1	0	Not detected	0.00280226	-0.00452982	0.0101343	0.453872	0.650539
Bacteria	Proteobacteria	Deltaproteobacteria	Desulfovibrionales	Desulfovibrionaceae	Bilophila	Bilophila wadsworthia	0.2116 ; 0.1261 ( 0.0145 , 0.3148 )	0.3286 ; 0.2049 ( 0.0131 , 0.4169 )	cov2	0	Not detected	0.00281345	-0.00461012	0.010237	0.457664	0.700482
Bacteria	Proteobacteria	Deltaproteobacteria	Desulfovibrionales	Desulfovibrionaceae	Bilophila	Bilophila wadsworthia	0.2116 ; 0.1261 ( 0.0145 , 0.3148 )	0.3286 ; 0.2049 ( 0.0131 , 0.4169 )	cov3	0	Not detected	0.000696707	-0.00697248	0.00836589	0.858694	0.958662
Bacteria	Firmicutes	Clostridia	Clostridiales	Ruminococcaceae	Bittarella	Bittarella massiliensis	0.0146 ; 0.012 ( 0.0076 , 0.0181 )	0.0178 ; 0.015 ( 0.0094 , 0.0223 )	cov1	44	Not detected	0.000945955	-0.00078859	0.0026805	0.285217	0.510183
Bacteria	Firmicutes	Clostridia	Clostridiales	Ruminococcaceae	Bittarella	Bittarella massiliensis	0.0146 ; 0.012 ( 0.0076 , 0.0181 )	0.0178 ; 0.015 ( 0.0094 , 0.0223 )	cov2	13	Not detected	0.00067379	-0.00107267	0.00242025	0.449619	0.690864
Bacteria	Firmicutes	Clostridia	Clostridiales	Ruminococcaceae	Bittarella	Bittarella massiliensis	0.0146 ; 0.012 ( 0.0076 , 0.0181 )	0.0178 ; 0.015 ( 0.0094 , 0.0223 )	cov3	48	Not detected	-0.000181256	-0.00197309	0.00161058	0.842853	0.956186
Bacteria	Firmicutes	Clostridia	Clostridiales	Lachnospiraceae	Blautia	Blautia hansenii	0.0785 ; 0.044 ( 0.0297 , 0.0708 )	0.1019 ; 0.0569 ( 0.039 , 0.0905 )	cov1	144	Not detected	-0.00138225	-0.00338544	0.000620933	0.176357	0.392386
Bacteria	Firmicutes	Clostridia	Clostridiales	Lachnospiraceae	Blautia	Blautia hansenii	0.0785 ; 0.044 ( 0.0297 , 0.0708 )	0.1019 ; 0.0569 ( 0.039 , 0.0905 )	cov2	68	Not detected	-0.00140135	-0.00342345	0.000620754	0.174493	0.440238
Bacteria	Firmicutes	Clostridia	Clostridiales	Lachnospiraceae	Blautia	Blautia hansenii	0.0785 ; 0.044 ( 0.0297 , 0.0708 )	0.1019 ; 0.0569 ( 0.039 , 0.0905 )	cov3	115	Not detected	-0.00179666	-0.00388394	0.000290616	0.0917136	0.336067
Bacteria	Firmicutes	Clostridia	Clostridiales	Lachnospiraceae	Blautia	Blautia hydrogenotrophica	0.0155 ; 0.0107 ( 0.0067 , 0.0175 )	0.0225 ; 0.015 ( 0.0086 , 0.0245 )	cov1	125	Not detected	-0.00077644	-0.00262938	0.0010765	0.411557	0.621826
Bacteria	Firmicutes	Clostridia	Clostridiales	Lachnospiraceae	Blautia	Blautia hydrogenotrophica	0.0155 ; 0.0107 ( 0.0067 , 0.0175 )	0.0225 ; 0.015 ( 0.0086 , 0.0245 )	cov2	83	Not detected	-0.000984408	-0.00285083	0.000882014	0.301351	0.580172
Bacteria	Firmicutes	Clostridia	Clostridiales	Lachnospiraceae	Blautia	Blautia hydrogenotrophica	0.0155 ; 0.0107 ( 0.0067 , 0.0175 )	0.0225 ; 0.015 ( 0.0086 , 0.0245 )	cov3	156	Not detected	-0.00165879	-0.00358724	0.00026966	0.0919402	0.336067
Bacteria	Firmicutes	Clostridia	Clostridiales	Lachnospiraceae	Blautia	Blautia hydrogenotrophica CAG:147	0.0034 ; 6e-04 ( 1e-04 , 0.0023 )	0.007 ; 7e-04 ( 1e-04 , 0.0039 )	cov1	24	Not detected	-0.00147377	-0.00744749	0.00449995	0.628749	0.783108
Bacteria	Firmicutes	Clostridia	Clostridiales	Lachnospiraceae	Blautia	Blautia hydrogenotrophica CAG:147	0.0034 ; 6e-04 ( 1e-04 , 0.0023 )	0.007 ; 7e-04 ( 1e-04 , 0.0039 )	cov2	0	Not detected	-0.00127026	-0.00730744	0.00476693	0.680087	0.842645
Bacteria	Firmicutes	Clostridia	Clostridiales	Lachnospiraceae	Blautia	Blautia hydrogenotrophica CAG:147	0.0034 ; 6e-04 ( 1e-04 , 0.0023 )	0.007 ; 7e-04 ( 1e-04 , 0.0039 )	cov3	10	Not detected	-0.00166187	-0.00790138	0.00457764	0.601692	0.826362
Bacteria	Firmicutes	Clostridia	Clostridiales	Lachnospiraceae	Blautia	Blautia obeum	1.4753 ; 1.2142 ( 0.796 , 1.8309 )	1.7157 ; 1.3099 ( 0.7354 , 2.3511 )	cov1	47	Not detected	6.19483e-05	-0.00178892	0.00191281	0.947701	0.974825
Bacteria	Firmicutes	Clostridia	Clostridiales	Lachnospiraceae	Blautia	Blautia obeum	1.4753 ; 1.2142 ( 0.796 , 1.8309 )	1.7157 ; 1.3099 ( 0.7354 , 2.3511 )	cov2	13	Not detected	-0.000103738	-0.00197176	0.00176428	0.913334	0.965879
Bacteria	Firmicutes	Clostridia	Clostridiales	Lachnospiraceae	Blautia	Blautia obeum	1.4753 ; 1.2142 ( 0.796 , 1.8309 )	1.7157 ; 1.3099 ( 0.7354 , 2.3511 )	cov3	34	Not detected	-1.5577e-05	-0.00194786	0.00191671	0.987395	0.995003
Bacteria	Firmicutes	Clostridia	Clostridiales	Lachnospiraceae	Blautia	Blautia producta	0.0117 ; 0.0053 ( 0.0029 , 0.0105 )	0.0137 ; 0.01 ( 0.005 , 0.0172 )	cov1	242	Not detected	-0.00237749	-0.00497244	0.000217455	0.0726587	0.242777
Bacteria	Firmicutes	Clostridia	Clostridiales	Lachnospiraceae	Blautia	Blautia producta	0.0117 ; 0.0053 ( 0.0029 , 0.0105 )	0.0137 ; 0.01 ( 0.005 , 0.0172 )	cov2	296	Not detected	-0.00279233	-0.00539583	-0.000188823	0.0356439	0.193359
Bacteria	Firmicutes	Clostridia	Clostridiales	Lachnospiraceae	Blautia	Blautia producta	0.0117 ; 0.0053 ( 0.0029 , 0.0105 )	0.0137 ; 0.01 ( 0.005 , 0.0172 )	cov3	564	Not detected	-0.00371661	-0.00639651	-0.00103671	0.00661089	0.0713855
Bacteria	Firmicutes	Clostridia	Clostridiales	Lachnospiraceae	Blautia	Blautia schinkii	0.0165 ; 0.0147 ( 0.0099 , 0.0206 )	0.0192 ; 0.017 ( 0.0108 , 0.0243 )	cov1	87	Not detected	0.00033897	-0.0010056	0.00168355	0.621266	0.777905
Bacteria	Firmicutes	Clostridia	Clostridiales	Lachnospiraceae	Blautia	Blautia schinkii	0.0165 ; 0.0147 ( 0.0099 , 0.0206 )	0.0192 ; 0.017 ( 0.0108 , 0.0243 )	cov2	53	Not detected	-1.14154e-05	-0.00136001	0.00133718	0.986765	0.997228
Bacteria	Firmicutes	Clostridia	Clostridiales	Lachnospiraceae	Blautia	Blautia schinkii	0.0165 ; 0.0147 ( 0.0099 , 0.0206 )	0.0192 ; 0.017 ( 0.0108 , 0.0243 )	cov3	127	Not detected	-0.000896893	-0.00226974	0.00047595	0.200497	0.502097
Bacteria	Firmicutes	Clostridia	Clostridiales	Lachnospiraceae	Blautia	Blautia sp. CAG:237	0.0596 ; 0.0071 ( 0.0036 , 0.0224 )	0.0608 ; 0.0055 ( 0.0031 , 0.0157 )	cov1	472	Not detected	0.00540039	0.0013851	0.00941568	0.00843986	0.0707752
Bacteria	Firmicutes	Clostridia	Clostridiales	Lachnospiraceae	Blautia	Blautia sp. CAG:237	0.0596 ; 0.0071 ( 0.0036 , 0.0224 )	0.0608 ; 0.0055 ( 0.0031 , 0.0157 )	cov2	19	Not detected	0.00429237	0.000263676	0.00832107	0.0368776	0.194694
Bacteria	Firmicutes	Clostridia	Clostridiales	Lachnospiraceae	Blautia	Blautia sp. CAG:237	0.0596 ; 0.0071 ( 0.0036 , 0.0224 )	0.0608 ; 0.0055 ( 0.0031 , 0.0157 )	cov3	12	Not detected	0.00374722	-0.000397262	0.0078917	0.0765007	0.291396
Bacteria	Firmicutes	Clostridia	Clostridiales	Lachnospiraceae	Blautia	Blautia sp. CAG:37	0.2853 ; 0.207 ( 0.0887 , 0.3752 )	0.2342 ; 0.1612 ( 0.0513 , 0.2748 )	cov1	0	Not detected	0.00282828	-0.000871316	0.00652789	0.134163	0.338565
Bacteria	Firmicutes	Clostridia	Clostridiales	Lachnospiraceae	Blautia	Blautia sp. CAG:37	0.2853 ; 0.207 ( 0.0887 , 0.3752 )	0.2342 ; 0.1612 ( 0.0513 , 0.2748 )	cov2	0	Not detected	0.00227701	-0.00145737	0.00601139	0.232168	0.500473
Bacteria	Firmicutes	Clostridia	Clostridiales	Lachnospiraceae	Blautia	Blautia sp. CAG:37	0.2853 ; 0.207 ( 0.0887 , 0.3752 )	0.2342 ; 0.1612 ( 0.0513 , 0.2748 )	cov3	0	Not detected	0.00139399	-0.00243301	0.00522099	0.47534	0.75498
Bacteria	Firmicutes	Clostridia	Clostridiales	Lachnospiraceae	Blautia	Blautia sp. CAG:37_48_57	0.3125 ; 0.2263 ( 0.105 , 0.4038 )	0.2642 ; 0.1763 ( 0.0714 , 0.3068 )	cov1	6	Not detected	0.00136512	-0.00148314	0.00421338	0.347623	0.566692
Bacteria	Firmicutes	Clostridia	Clostridiales	Lachnospiraceae	Blautia	Blautia sp. CAG:37_48_57	0.3125 ; 0.2263 ( 0.105 , 0.4038 )	0.2642 ; 0.1763 ( 0.0714 , 0.3068 )	cov2	0	Not detected	0.000902098	-0.0019699	0.00377409	0.538191	0.757829
Bacteria	Firmicutes	Clostridia	Clostridiales	Lachnospiraceae	Blautia	Blautia sp. CAG:37_48_57	0.3125 ; 0.2263 ( 0.105 , 0.4038 )	0.2642 ; 0.1763 ( 0.0714 , 0.3068 )	cov3	11	Not detected	4.38684e-05	-0.00289564	0.00298337	0.976667	0.995003
Bacteria	Firmicutes	Clostridia	Clostridiales	Lachnospiraceae	Blautia	Blautia sp. KLE 1732	0.5985 ; 0.4278 ( 0.2282 , 0.7225 )	0.7326 ; 0.3444 ( 0.1762 , 0.7891 )	cov1	27	Not detected	0.00191284	-0.000411433	0.00423711	0.106865	0.306374
Bacteria	Firmicutes	Clostridia	Clostridiales	Lachnospiraceae	Blautia	Blautia sp. KLE 1732	0.5985 ; 0.4278 ( 0.2282 , 0.7225 )	0.7326 ; 0.3444 ( 0.1762 , 0.7891 )	cov2	7	Not detected	0.00183984	-0.000511219	0.00419091	0.125207	0.383773
Bacteria	Firmicutes	Clostridia	Clostridiales	Lachnospiraceae	Blautia	Blautia sp. KLE 1732	0.5985 ; 0.4278 ( 0.2282 , 0.7225 )	0.7326 ; 0.3444 ( 0.1762 , 0.7891 )	cov3	47	Not detected	0.00219414	-0.000230477	0.00461876	0.0762421	0.291354
Bacteria	Proteobacteria	Gammaproteobacteria	Enterobacterales	Pectobacteriaceae	Brenneria	Brenneria goodwinii	1e-04 ; 0 ( 0 , 0 )	2e-04 ; 0 ( 0 , 1e-04 )	cov1	124	Not detected	-0.00198981	-0.00566618	0.00168655	0.288869	0.512407
Bacteria	Proteobacteria	Gammaproteobacteria	Enterobacterales	Pectobacteriaceae	Brenneria	Brenneria goodwinii	1e-04 ; 0 ( 0 , 0 )	2e-04 ; 0 ( 0 , 1e-04 )	cov2	49	Not detected	-0.00127795	-0.004985	0.0024291	0.499309	0.733691
Bacteria	Proteobacteria	Gammaproteobacteria	Enterobacterales	Pectobacteriaceae	Brenneria	Brenneria goodwinii	1e-04 ; 0 ( 0 , 0 )	2e-04 ; 0 ( 0 , 1e-04 )	cov3	28	Not detected	-0.000640428	-0.00444806	0.00316721	0.741683	0.913139
Bacteria	Firmicutes	Erysipelotrichia	Erysipelotrichales	Erysipelotrichaceae	Bulleidia	Bulleidia extructa	2e-04 ; 0 ( 0 , 2e-04 )	2e-04 ; 0 ( 0 , 1e-04 )	cov1	76	Not detected	-0.00416434	-0.00882338	0.000494697	0.0799201	0.257547
Bacteria	Firmicutes	Erysipelotrichia	Erysipelotrichales	Erysipelotrichaceae	Bulleidia	Bulleidia extructa	2e-04 ; 0 ( 0 , 2e-04 )	2e-04 ; 0 ( 0 , 1e-04 )	cov2	21	Not detected	-0.00374687	-0.0084597	0.000965951	0.1193	0.373931
Bacteria	Firmicutes	Erysipelotrichia	Erysipelotrichales	Erysipelotrichaceae	Bulleidia	Bulleidia extructa	2e-04 ; 0 ( 0 , 2e-04 )	2e-04 ; 0 ( 0 , 1e-04 )	cov3	21	Not detected	-0.00348322	-0.00835164	0.0013852	0.160948	0.451037
Bacteria	Proteobacteria	Betaproteobacteria	Burkholderiales			Burkholderiales bacterium GJ-E10	2e-04 ; 2e-04 ( 0 , 3e-04 )	2e-04 ; 1e-04 ( 0 , 3e-04 )	cov1	25	Not detected	0.002326	-0.00196889	0.00662089	0.288575	0.512407
Bacteria	Proteobacteria	Betaproteobacteria	Burkholderiales			Burkholderiales bacterium GJ-E10	2e-04 ; 2e-04 ( 0 , 3e-04 )	2e-04 ; 1e-04 ( 0 , 3e-04 )	cov2	2	Not detected	0.00248735	-0.00183614	0.00681083	0.259598	0.536047
Bacteria	Proteobacteria	Betaproteobacteria	Burkholderiales			Burkholderiales bacterium GJ-E10	2e-04 ; 2e-04 ( 0 , 3e-04 )	2e-04 ; 1e-04 ( 0 , 3e-04 )	cov3	70	Not detected	0.00424395	-0.000193185	0.00868109	0.0609607	0.262823
Bacteria	Proteobacteria	Gammaproteobacteria	Enterobacterales	Enterobacteriaceae	Buttiauxella	Buttiauxella ferragutiae	1e-04 ; 0 ( 0 , 1e-04 )	2e-04 ; 0 ( 0 , 1e-04 )	cov1	33	Not detected	0.000124872	-0.00399145	0.0042412	0.952592	0.974879
Bacteria	Proteobacteria	Gammaproteobacteria	Enterobacterales	Enterobacteriaceae	Buttiauxella	Buttiauxella ferragutiae	1e-04 ; 0 ( 0 , 1e-04 )	2e-04 ; 0 ( 0 , 1e-04 )	cov2	3	Not detected	0.00109	-0.00305411	0.0052341	0.606233	0.797045
Bacteria	Proteobacteria	Gammaproteobacteria	Enterobacterales	Enterobacteriaceae	Buttiauxella	Buttiauxella ferragutiae	1e-04 ; 0 ( 0 , 1e-04 )	2e-04 ; 0 ( 0 , 1e-04 )	cov3	14	Not detected	0.00153755	-0.00271741	0.00579252	0.478856	0.75498
Bacteria	Firmicutes	Clostridia	Clostridiales	Clostridiaceae	Butyricicoccus	Butyricicoccus desmolans	0.0123 ; 0.0101 ( 0.0069 , 0.0149 )	0.0128 ; 0.0112 ( 0.0069 , 0.0153 )	cov1	60	Not detected	0.00130258	-0.000201562	0.00280672	0.089759	0.280229
Bacteria	Firmicutes	Clostridia	Clostridiales	Clostridiaceae	Butyricicoccus	Butyricicoccus desmolans	0.0123 ; 0.0101 ( 0.0069 , 0.0149 )	0.0128 ; 0.0112 ( 0.0069 , 0.0153 )	cov2	33	Not detected	0.000995937	-0.000515325	0.0025072	0.196599	0.460978
Bacteria	Firmicutes	Clostridia	Clostridiales	Clostridiaceae	Butyricicoccus	Butyricicoccus desmolans	0.0123 ; 0.0101 ( 0.0069 , 0.0149 )	0.0128 ; 0.0112 ( 0.0069 , 0.0153 )	cov3	41	Not detected	0.000439012	-0.00111685	0.00199488	0.580284	0.816002
Bacteria	Firmicutes	Clostridia	Clostridiales	Clostridiaceae	Butyricicoccus	Butyricicoccus pullicaecorum	0.0256 ; 0.0177 ( 0.0104 , 0.0297 )	0.03 ; 0.0219 ( 0.0119 , 0.0424 )	cov1	32	Not detected	0.00100534	-0.000954215	0.0029649	0.314723	0.536854
Bacteria	Firmicutes	Clostridia	Clostridiales	Clostridiaceae	Butyricicoccus	Butyricicoccus pullicaecorum	0.0256 ; 0.0177 ( 0.0104 , 0.0297 )	0.03 ; 0.0219 ( 0.0119 , 0.0424 )	cov2	6	Not detected	0.000770063	-0.00120306	0.00274319	0.444382	0.686401
Bacteria	Firmicutes	Clostridia	Clostridiales	Clostridiaceae	Butyricicoccus	Butyricicoccus pullicaecorum	0.0256 ; 0.0177 ( 0.0104 , 0.0297 )	0.03 ; 0.0219 ( 0.0119 , 0.0424 )	cov3	20	Not detected	-0.000262348	-0.00229292	0.00176823	0.800113	0.938916
Bacteria	Firmicutes	Clostridia	Clostridiales	Clostridiaceae	Butyricicoccus	Butyricicoccus sp. K4410.MGS-46	0.0759 ; 0.059 ( 0.0353 , 0.0928 )	0.0756 ; 0.0429 ( 0.026 , 0.0965 )	cov1	865	0.7	0.00546987	0.00295611	0.00798363	2.07676e-05	0.00305543
Bacteria	Firmicutes	Clostridia	Clostridiales	Clostridiaceae	Butyricicoccus	Butyricicoccus sp. K4410.MGS-46	0.0759 ; 0.059 ( 0.0353 , 0.0928 )	0.0756 ; 0.0429 ( 0.026 , 0.0965 )	cov2	766	0.6	0.00471416	0.00218718	0.00724115	0.000261244	0.0211317
Bacteria	Firmicutes	Clostridia	Clostridiales	Clostridiaceae	Butyricicoccus	Butyricicoccus sp. K4410.MGS-46	0.0759 ; 0.059 ( 0.0353 , 0.0928 )	0.0756 ; 0.0429 ( 0.026 , 0.0965 )	cov3	804	0.6	0.00492026	0.00230901	0.0075315	0.000226465	0.010662
Bacteria	Bacteroidetes	Bacteroidia	Bacteroidales	Odoribacteraceae	Butyricimonas	Butyricimonas sp. Marseille-P2440	0.0052 ; 0.0027 ( 0.0012 , 0.006 )	0.0045 ; 0.003 ( 0.0013 , 0.0063 )	cov1	2	Not detected	0.000839036	-0.00310933	0.0047874	0.677078	0.819944
Bacteria	Bacteroidetes	Bacteroidia	Bacteroidales	Odoribacteraceae	Butyricimonas	Butyricimonas sp. Marseille-P2440	0.0052 ; 0.0027 ( 0.0012 , 0.006 )	0.0045 ; 0.003 ( 0.0013 , 0.0063 )	cov2	2	Not detected	0.00069566	-0.00328824	0.00467956	0.732192	0.871847
Bacteria	Bacteroidetes	Bacteroidia	Bacteroidales	Odoribacteraceae	Butyricimonas	Butyricimonas sp. Marseille-P2440	0.0052 ; 0.0027 ( 0.0012 , 0.006 )	0.0045 ; 0.003 ( 0.0013 , 0.0063 )	cov3	2	Not detected	-0.000429176	-0.00453805	0.0036797	0.837805	0.953672
Bacteria	Bacteroidetes	Bacteroidia	Bacteroidales	Odoribacteraceae	Butyricimonas	Butyricimonas synergistica	0.0769 ; 0.0267 ( 0.0064 , 0.0922 )	0.1125 ; 0.0283 ( 0.008 , 0.0827 )	cov1	0	Not detected	0.000777765	-0.00399399	0.00554952	0.7494	0.859692
Bacteria	Bacteroidetes	Bacteroidia	Bacteroidales	Odoribacteraceae	Butyricimonas	Butyricimonas synergistica	0.0769 ; 0.0267 ( 0.0064 , 0.0922 )	0.1125 ; 0.0283 ( 0.008 , 0.0827 )	cov2	0	Not detected	0.000957067	-0.00386211	0.00577624	0.697128	0.852045
Bacteria	Bacteroidetes	Bacteroidia	Bacteroidales	Odoribacteraceae	Butyricimonas	Butyricimonas synergistica	0.0769 ; 0.0267 ( 0.0064 , 0.0922 )	0.1125 ; 0.0283 ( 0.008 , 0.0827 )	cov3	0	Not detected	0.000486991	-0.00450419	0.00547817	0.848356	0.956186
Bacteria	Bacteroidetes	Bacteroidia	Bacteroidales	Odoribacteraceae	Butyricimonas	Butyricimonas virosa	0.1348 ; 0.0613 ( 0.0182 , 0.1638 )	0.1424 ; 0.0663 ( 0.0151 , 0.1908 )	cov1	0	Not detected	0.00206539	-0.00189089	0.00602167	0.306305	0.531742
Bacteria	Bacteroidetes	Bacteroidia	Bacteroidales	Odoribacteraceae	Butyricimonas	Butyricimonas virosa	0.1348 ; 0.0613 ( 0.0182 , 0.1638 )	0.1424 ; 0.0663 ( 0.0151 , 0.1908 )	cov2	0	Not detected	0.00222236	-0.00177303	0.00621775	0.275729	0.550507
Bacteria	Bacteroidetes	Bacteroidia	Bacteroidales	Odoribacteraceae	Butyricimonas	Butyricimonas virosa	0.1348 ; 0.0613 ( 0.0182 , 0.1638 )	0.1424 ; 0.0663 ( 0.0151 , 0.1908 )	cov3	0	Not detected	0.00235591	-0.00177852	0.00649033	0.264166	0.581653
Bacteria	Firmicutes	Clostridia	Clostridiales	Lachnospiraceae	Butyrivibrio	Butyrivibrio crossotus	0.4679 ; 0.0699 ( 0.0456 , 0.1122 )	0.4551 ; 0.0569 ( 0.0375 , 0.0784 )	cov1	0	Not detected	0.00243374	-0.000837178	0.00570466	0.144875	0.353039
Bacteria	Firmicutes	Clostridia	Clostridiales	Lachnospiraceae	Butyrivibrio	Butyrivibrio crossotus	0.4679 ; 0.0699 ( 0.0456 , 0.1122 )	0.4551 ; 0.0569 ( 0.0375 , 0.0784 )	cov2	0	Not detected	0.0014549	-0.00183671	0.00474651	0.386398	0.644179
Bacteria	Firmicutes	Clostridia	Clostridiales	Lachnospiraceae	Butyrivibrio	Butyrivibrio crossotus	0.4679 ; 0.0699 ( 0.0456 , 0.1122 )	0.4551 ; 0.0569 ( 0.0375 , 0.0784 )	cov3	0	Not detected	0.000637076	-0.00274311	0.00401726	0.711856	0.896429
Bacteria	Firmicutes	Clostridia	Clostridiales	Lachnospiraceae	Butyrivibrio	Butyrivibrio crossotus CAG:259	0.2033 ; 0.0077 ( 0.0033 , 0.0195 )	0.2184 ; 0.007 ( 0.0025 , 0.0159 )	cov1	0	Not detected	0.00241628	-0.00254378	0.00737633	0.33977	0.560883
Bacteria	Firmicutes	Clostridia	Clostridiales	Lachnospiraceae	Butyrivibrio	Butyrivibrio crossotus CAG:259	0.2033 ; 0.0077 ( 0.0033 , 0.0195 )	0.2184 ; 0.007 ( 0.0025 , 0.0159 )	cov2	0	Not detected	0.00144726	-0.00356255	0.00645706	0.571301	0.777366
Bacteria	Firmicutes	Clostridia	Clostridiales	Lachnospiraceae	Butyrivibrio	Butyrivibrio crossotus CAG:259	0.2033 ; 0.0077 ( 0.0033 , 0.0195 )	0.2184 ; 0.007 ( 0.0025 , 0.0159 )	cov3	0	Not detected	-0.00026546	-0.00541638	0.00488546	0.91955	0.973301
Bacteria	Firmicutes	Clostridia	Clostridiales	Lachnospiraceae	Butyrivibrio	Butyrivibrio fibrisolvens	1e-04 ; 0 ( 0 , 1e-04 )	1e-04 ; 0 ( 0 , 1e-04 )	cov1	214	Not detected	0.00478013	0.000739881	0.00882038	0.0204819	0.118754
Bacteria	Firmicutes	Clostridia	Clostridiales	Lachnospiraceae	Butyrivibrio	Butyrivibrio fibrisolvens	1e-04 ; 0 ( 0 , 1e-04 )	1e-04 ; 0 ( 0 , 1e-04 )	cov2	163	Not detected	0.00451441	0.000425394	0.00860343	0.03057	0.181722
Bacteria	Firmicutes	Clostridia	Clostridiales	Lachnospiraceae	Butyrivibrio	Butyrivibrio fibrisolvens	1e-04 ; 0 ( 0 , 1e-04 )	1e-04 ; 0 ( 0 , 1e-04 )	cov3	204	Not detected	0.00537046	0.00114752	0.0095934	0.0127483	0.105667
Bacteria	Firmicutes	Clostridia	Clostridiales	Lachnospiraceae	Butyrivibrio	Butyrivibrio hungatei	4e-04 ; 3e-04 ( 2e-04 , 5e-04 )	3e-04 ; 2e-04 ( 1e-04 , 5e-04 )	cov1	64	Not detected	0.000563073	-0.00266896	0.00379511	0.732784	0.852914
Bacteria	Firmicutes	Clostridia	Clostridiales	Lachnospiraceae	Butyrivibrio	Butyrivibrio hungatei	4e-04 ; 3e-04 ( 2e-04 , 5e-04 )	3e-04 ; 2e-04 ( 1e-04 , 5e-04 )	cov2	22	Not detected	-6.84386e-05	-0.00333096	0.00319409	0.967207	0.989858
Bacteria	Firmicutes	Clostridia	Clostridiales	Lachnospiraceae	Butyrivibrio	Butyrivibrio hungatei	4e-04 ; 3e-04 ( 2e-04 , 5e-04 )	3e-04 ; 2e-04 ( 1e-04 , 5e-04 )	cov3	63	Not detected	0.000716789	-0.00263834	0.00407192	0.675449	0.875554
Bacteria	Firmicutes	Clostridia	Clostridiales	Lachnospiraceae	Butyrivibrio	Butyrivibrio proteoclasticus	7e-04 ; 6e-04 ( 4e-04 , 8e-04 )	9e-04 ; 5e-04 ( 3e-04 , 8e-04 )	cov1	55	Not detected	0.000811028	-0.00145392	0.00307598	0.482852	0.673737
Bacteria	Firmicutes	Clostridia	Clostridiales	Lachnospiraceae	Butyrivibrio	Butyrivibrio proteoclasticus	7e-04 ; 6e-04 ( 4e-04 , 8e-04 )	9e-04 ; 5e-04 ( 3e-04 , 8e-04 )	cov2	24	Not detected	0.00047909	-0.00180717	0.00276535	0.681313	0.843223
Bacteria	Firmicutes	Clostridia	Clostridiales	Lachnospiraceae	Butyrivibrio	Butyrivibrio proteoclasticus	7e-04 ; 6e-04 ( 4e-04 , 8e-04 )	9e-04 ; 5e-04 ( 3e-04 , 8e-04 )	cov3	65	Not detected	0.00126245	-0.00109454	0.00361945	0.29391	0.609285
Bacteria	Firmicutes	Clostridia	Clostridiales	Lachnospiraceae	Butyrivibrio	Butyrivibrio sp. AD3002	0.0016 ; 0.0013 ( 8e-04 , 0.002 )	0.0021 ; 0.0014 ( 8e-04 , 0.003 )	cov1	107	Not detected	-0.00127433	-0.00405356	0.0015049	0.368902	0.580514
Bacteria	Firmicutes	Clostridia	Clostridiales	Lachnospiraceae	Butyrivibrio	Butyrivibrio sp. AD3002	0.0016 ; 0.0013 ( 8e-04 , 0.002 )	0.0021 ; 0.0014 ( 8e-04 , 0.003 )	cov2	63	Not detected	-0.00153897	-0.00435211	0.00127417	0.283718	0.561055
Bacteria	Firmicutes	Clostridia	Clostridiales	Lachnospiraceae	Butyrivibrio	Butyrivibrio sp. AD3002	0.0016 ; 0.0013 ( 8e-04 , 0.002 )	0.0021 ; 0.0014 ( 8e-04 , 0.003 )	cov3	83	Not detected	-0.00148794	-0.00439909	0.00142321	0.316545	0.631481
Bacteria	Firmicutes	Clostridia	Clostridiales	Lachnospiraceae	Butyrivibrio	Butyrivibrio sp. AE2005	5e-04 ; 4e-04 ( 2e-04 , 6e-04 )	4e-04 ; 3e-04 ( 2e-04 , 5e-04 )	cov1	48	Not detected	0.000213304	-0.00288717	0.00331378	0.892748	0.937446
Bacteria	Firmicutes	Clostridia	Clostridiales	Lachnospiraceae	Butyrivibrio	Butyrivibrio sp. AE2005	5e-04 ; 4e-04 ( 2e-04 , 6e-04 )	4e-04 ; 3e-04 ( 2e-04 , 5e-04 )	cov2	18	Not detected	-0.000147934	-0.00328313	0.00298727	0.926322	0.969139
Bacteria	Firmicutes	Clostridia	Clostridiales	Lachnospiraceae	Butyrivibrio	Butyrivibrio sp. AE2005	5e-04 ; 4e-04 ( 2e-04 , 6e-04 )	4e-04 ; 3e-04 ( 2e-04 , 5e-04 )	cov3	43	Not detected	0.000479651	-0.00274745	0.00370676	0.770833	0.928134
Bacteria	Firmicutes	Clostridia	Clostridiales	Lachnospiraceae	Butyrivibrio	Butyrivibrio sp. AE3003	5e-04 ; 4e-04 ( 3e-04 , 6e-04 )	4e-04 ; 3e-04 ( 2e-04 , 5e-04 )	cov1	84	Not detected	0.000163374	-0.00214759	0.00247434	0.889807	0.937446
Bacteria	Firmicutes	Clostridia	Clostridiales	Lachnospiraceae	Butyrivibrio	Butyrivibrio sp. AE3003	5e-04 ; 4e-04 ( 3e-04 , 6e-04 )	4e-04 ; 3e-04 ( 2e-04 , 5e-04 )	cov2	47	Not detected	-0.000195375	-0.00252834	0.00213759	0.869634	0.95038
Bacteria	Firmicutes	Clostridia	Clostridiales	Lachnospiraceae	Butyrivibrio	Butyrivibrio sp. AE3003	5e-04 ; 4e-04 ( 3e-04 , 6e-04 )	4e-04 ; 3e-04 ( 2e-04 , 5e-04 )	cov3	84	Not detected	0.000548958	-0.00185645	0.00295437	0.654693	0.861939
Bacteria	Firmicutes	Clostridia	Clostridiales	Lachnospiraceae	Butyrivibrio	Butyrivibrio sp. AE3004	4e-04 ; 4e-04 ( 3e-04 , 6e-04 )	4e-04 ; 4e-04 ( 2e-04 , 5e-04 )	cov1	122	Not detected	0.000901621	-0.00130036	0.0031036	0.422319	0.63088
Bacteria	Firmicutes	Clostridia	Clostridiales	Lachnospiraceae	Butyrivibrio	Butyrivibrio sp. AE3004	4e-04 ; 4e-04 ( 3e-04 , 6e-04 )	4e-04 ; 4e-04 ( 2e-04 , 5e-04 )	cov2	66	Not detected	0.000356215	-0.00186349	0.00257592	0.75314	0.883794
Bacteria	Firmicutes	Clostridia	Clostridiales	Lachnospiraceae	Butyrivibrio	Butyrivibrio sp. AE3004	4e-04 ; 4e-04 ( 3e-04 , 6e-04 )	4e-04 ; 4e-04 ( 2e-04 , 5e-04 )	cov3	127	Not detected	0.00123653	-0.00104561	0.00351867	0.288348	0.606046
Bacteria	Firmicutes	Clostridia	Clostridiales	Lachnospiraceae	Butyrivibrio	Butyrivibrio sp. AE3009	1e-04 ; 1e-04 ( 0 , 1e-04 )	1e-04 ; 1e-04 ( 0 , 1e-04 )	cov1	76	Not detected	0.00154447	-0.00204024	0.00512917	0.398493	0.61051
Bacteria	Firmicutes	Clostridia	Clostridiales	Lachnospiraceae	Butyrivibrio	Butyrivibrio sp. AE3009	1e-04 ; 1e-04 ( 0 , 1e-04 )	1e-04 ; 1e-04 ( 0 , 1e-04 )	cov2	21	Not detected	0.00118361	-0.00243589	0.00480311	0.521624	0.746765
Bacteria	Firmicutes	Clostridia	Clostridiales	Lachnospiraceae	Butyrivibrio	Butyrivibrio sp. AE3009	1e-04 ; 1e-04 ( 0 , 1e-04 )	1e-04 ; 1e-04 ( 0 , 1e-04 )	cov3	48	Not detected	0.00109732	-0.00264245	0.00483709	0.565277	0.805974
Bacteria	Firmicutes	Clostridia	Clostridiales	Lachnospiraceae	Butyrivibrio	Butyrivibrio sp. FCS006	1e-04 ; 1e-04 ( 0 , 2e-04 )	1e-04 ; 1e-04 ( 0 , 2e-04 )	cov1	133	Not detected	0.00386806	0.00024561	0.0074905	0.0364628	0.1658
Bacteria	Firmicutes	Clostridia	Clostridiales	Lachnospiraceae	Butyrivibrio	Butyrivibrio sp. FCS006	1e-04 ; 1e-04 ( 0 , 2e-04 )	1e-04 ; 1e-04 ( 0 , 2e-04 )	cov2	70	Not detected	0.00352847	-0.000139426	0.00719637	0.0594836	0.256709
Bacteria	Firmicutes	Clostridia	Clostridiales	Lachnospiraceae	Butyrivibrio	Butyrivibrio sp. FCS006	1e-04 ; 1e-04 ( 0 , 2e-04 )	1e-04 ; 1e-04 ( 0 , 2e-04 )	cov3	104	Not detected	0.00403064	0.000249498	0.00781179	0.0367835	0.195061
Bacteria	Firmicutes	Clostridia	Clostridiales	Lachnospiraceae	Butyrivibrio	Butyrivibrio sp. INlla14	0 ; 0 ( 0 , 0 )	0 ; 0 ( 0 , 0 )	cov1	63	Not detected	0.00196218	-0.00096767	0.00489202	0.189425	0.406108
Bacteria	Firmicutes	Clostridia	Clostridiales	Lachnospiraceae	Butyrivibrio	Butyrivibrio sp. INlla14	0 ; 0 ( 0 , 0 )	0 ; 0 ( 0 , 0 )	cov2	17	Not detected	0.00206705	-0.000898779	0.00503288	0.172057	0.438992
Bacteria	Firmicutes	Clostridia	Clostridiales	Lachnospiraceae	Butyrivibrio	Butyrivibrio sp. INlla14	0 ; 0 ( 0 , 0 )	0 ; 0 ( 0 , 0 )	cov3	35	Not detected	0.00210237	-0.000968526	0.00517327	0.179776	0.470423
Bacteria	Firmicutes	Clostridia	Clostridiales	Lachnospiraceae	Butyrivibrio	Butyrivibrio sp. INlla16	2e-04 ; 2e-04 ( 1e-04 , 3e-04 )	2e-04 ; 2e-04 ( 1e-04 , 2e-04 )	cov1	130	Not detected	0.00131234	-0.00187182	0.0044965	0.419282	0.628656
Bacteria	Firmicutes	Clostridia	Clostridiales	Lachnospiraceae	Butyrivibrio	Butyrivibrio sp. INlla16	2e-04 ; 2e-04 ( 1e-04 , 3e-04 )	2e-04 ; 2e-04 ( 1e-04 , 2e-04 )	cov2	70	Not detected	0.000597603	-0.00261611	0.00381132	0.715539	0.864908
Bacteria	Firmicutes	Clostridia	Clostridiales	Lachnospiraceae	Butyrivibrio	Butyrivibrio sp. INlla16	2e-04 ; 2e-04 ( 1e-04 , 3e-04 )	2e-04 ; 2e-04 ( 1e-04 , 2e-04 )	cov3	103	Not detected	0.00118915	-0.00213353	0.00451182	0.483084	0.756104
Bacteria	Firmicutes	Clostridia	Clostridiales	Lachnospiraceae	Butyrivibrio	Butyrivibrio sp. INlla21	2e-04 ; 2e-04 ( 1e-04 , 3e-04 )	2e-04 ; 2e-04 ( 1e-04 , 3e-04 )	cov1	95	Not detected	0.00214897	-0.00104267	0.00534062	0.187063	0.403864
Bacteria	Firmicutes	Clostridia	Clostridiales	Lachnospiraceae	Butyrivibrio	Butyrivibrio sp. INlla21	2e-04 ; 2e-04 ( 1e-04 , 3e-04 )	2e-04 ; 2e-04 ( 1e-04 , 3e-04 )	cov2	51	Not detected	0.00164677	-0.00157519	0.00486873	0.316554	0.593287
Bacteria	Firmicutes	Clostridia	Clostridiales	Lachnospiraceae	Butyrivibrio	Butyrivibrio sp. INlla21	2e-04 ; 2e-04 ( 1e-04 , 3e-04 )	2e-04 ; 2e-04 ( 1e-04 , 3e-04 )	cov3	75	Not detected	0.00208669	-0.00124349	0.00541687	0.219517	0.524081
Bacteria	Firmicutes	Clostridia	Clostridiales	Lachnospiraceae	Butyrivibrio	Butyrivibrio sp. LB2008	1e-04 ; 1e-04 ( 0 , 1e-04 )	1e-04 ; 1e-04 ( 0 , 1e-04 )	cov1	114	Not detected	0.00374127	0.00016068	0.00732185	0.0406722	0.169766
Bacteria	Firmicutes	Clostridia	Clostridiales	Lachnospiraceae	Butyrivibrio	Butyrivibrio sp. LB2008	1e-04 ; 1e-04 ( 0 , 1e-04 )	1e-04 ; 1e-04 ( 0 , 1e-04 )	cov2	65	Not detected	0.00351703	-9.60117e-05	0.00713007	0.0565213	0.252949
Bacteria	Firmicutes	Clostridia	Clostridiales	Lachnospiraceae	Butyrivibrio	Butyrivibrio sp. LB2008	1e-04 ; 1e-04 ( 0 , 1e-04 )	1e-04 ; 1e-04 ( 0 , 1e-04 )	cov3	95	Not detected	0.00410746	0.00037716	0.00783775	0.0310139	0.175354
Bacteria	Firmicutes	Clostridia	Clostridiales	Lachnospiraceae	Butyrivibrio	Butyrivibrio sp. M55	2e-04 ; 2e-04 ( 1e-04 , 2e-04 )	3e-04 ; 1e-04 ( 0 , 2e-04 )	cov1	69	Not detected	0.00142331	-0.00194392	0.00479055	0.40748	0.61725
Bacteria	Firmicutes	Clostridia	Clostridiales	Lachnospiraceae	Butyrivibrio	Butyrivibrio sp. M55	2e-04 ; 2e-04 ( 1e-04 , 2e-04 )	3e-04 ; 1e-04 ( 0 , 2e-04 )	cov2	24	Not detected	0.000631334	-0.00276794	0.00403061	0.715873	0.864908
Bacteria	Firmicutes	Clostridia	Clostridiales	Lachnospiraceae	Butyrivibrio	Butyrivibrio sp. M55	2e-04 ; 2e-04 ( 1e-04 , 2e-04 )	3e-04 ; 1e-04 ( 0 , 2e-04 )	cov3	64	Not detected	0.00185828	-0.00164703	0.00536359	0.298882	0.613944
Bacteria	Firmicutes	Clostridia	Clostridiales	Lachnospiraceae	Butyrivibrio	Butyrivibrio sp. NC2002	2e-04 ; 1e-04 ( 1e-04 , 2e-04 )	2e-04 ; 2e-04 ( 1e-04 , 2e-04 )	cov1	89	Not detected	0.00211249	-0.00144731	0.0056723	0.244895	0.469056
Bacteria	Firmicutes	Clostridia	Clostridiales	Lachnospiraceae	Butyrivibrio	Butyrivibrio sp. NC2002	2e-04 ; 1e-04 ( 1e-04 , 2e-04 )	2e-04 ; 2e-04 ( 1e-04 , 2e-04 )	cov2	52	Not detected	0.00171986	-0.00187266	0.00531238	0.348176	0.616245
Bacteria	Firmicutes	Clostridia	Clostridiales	Lachnospiraceae	Butyrivibrio	Butyrivibrio sp. NC2002	2e-04 ; 1e-04 ( 1e-04 , 2e-04 )	2e-04 ; 2e-04 ( 1e-04 , 2e-04 )	cov3	53	Not detected	0.00164731	-0.00206908	0.00536371	0.385054	0.704834
Bacteria	Firmicutes	Clostridia	Clostridiales	Lachnospiraceae	Butyrivibrio	Butyrivibrio sp. NC2007	2e-04 ; 2e-04 ( 1e-04 , 3e-04 )	2e-04 ; 2e-04 ( 1e-04 , 3e-04 )	cov1	147	Not detected	0.00276049	-0.00052097	0.00604195	0.0993131	0.293697
Bacteria	Firmicutes	Clostridia	Clostridiales	Lachnospiraceae	Butyrivibrio	Butyrivibrio sp. NC2007	2e-04 ; 2e-04 ( 1e-04 , 3e-04 )	2e-04 ; 2e-04 ( 1e-04 , 3e-04 )	cov2	89	Not detected	0.00235096	-0.000960785	0.0056627	0.16424	0.434407
Bacteria	Firmicutes	Clostridia	Clostridiales	Lachnospiraceae	Butyrivibrio	Butyrivibrio sp. NC2007	2e-04 ; 2e-04 ( 1e-04 , 3e-04 )	2e-04 ; 2e-04 ( 1e-04 , 3e-04 )	cov3	135	Not detected	0.00306104	-0.000359759	0.00648185	0.0795808	0.30215
Bacteria	Firmicutes	Clostridia	Clostridiales	Lachnospiraceae	Butyrivibrio	Butyrivibrio sp. NC3005	5e-04 ; 3e-04 ( 0 , 6e-04 )	8e-04 ; 2e-04 ( 0 , 5e-04 )	cov1	132	Not detected	0.00526998	0.000630305	0.00990966	0.0260881	0.133679
Bacteria	Firmicutes	Clostridia	Clostridiales	Lachnospiraceae	Butyrivibrio	Butyrivibrio sp. NC3005	5e-04 ; 3e-04 ( 0 , 6e-04 )	8e-04 ; 2e-04 ( 0 , 5e-04 )	cov2	20	Not detected	0.00431985	-0.00034507	0.00898476	0.0696462	0.276938
Bacteria	Firmicutes	Clostridia	Clostridiales	Lachnospiraceae	Butyrivibrio	Butyrivibrio sp. NC3005	5e-04 ; 3e-04 ( 0 , 6e-04 )	8e-04 ; 2e-04 ( 0 , 5e-04 )	cov3	78	Not detected	0.00462452	-0.000187222	0.00943626	0.0597218	0.259382
Bacteria	Firmicutes	Clostridia	Clostridiales	Lachnospiraceae	Butyrivibrio	Butyrivibrio sp. ob235	1e-04 ; 0 ( 0 , 1e-04 )	1e-04 ; 0 ( 0 , 1e-04 )	cov1	50	Not detected	0.00325319	-0.000678444	0.00718483	0.104981	0.302108
Bacteria	Firmicutes	Clostridia	Clostridiales	Lachnospiraceae	Butyrivibrio	Butyrivibrio sp. ob235	1e-04 ; 0 ( 0 , 1e-04 )	1e-04 ; 0 ( 0 , 1e-04 )	cov2	10	Not detected	0.00276489	-0.00121237	0.00674216	0.173155	0.44018
Bacteria	Firmicutes	Clostridia	Clostridiales	Lachnospiraceae	Butyrivibrio	Butyrivibrio sp. ob235	1e-04 ; 0 ( 0 , 1e-04 )	1e-04 ; 0 ( 0 , 1e-04 )	cov3	33	Not detected	0.00317455	-0.000929313	0.00727841	0.129611	0.403361
Bacteria	Firmicutes	Clostridia	Clostridiales	Lachnospiraceae	Butyrivibrio	Butyrivibrio sp. VCD2006	3e-04 ; 2e-04 ( 1e-04 , 3e-04 )	2e-04 ; 2e-04 ( 1e-04 , 3e-04 )	cov1	72	Not detected	0.00135615	-0.00197926	0.00469156	0.425577	0.631657
Bacteria	Firmicutes	Clostridia	Clostridiales	Lachnospiraceae	Butyrivibrio	Butyrivibrio sp. VCD2006	3e-04 ; 2e-04 ( 1e-04 , 3e-04 )	2e-04 ; 2e-04 ( 1e-04 , 3e-04 )	cov2	25	Not detected	0.000672852	-0.00268938	0.00403508	0.694919	0.851999
Bacteria	Firmicutes	Clostridia	Clostridiales	Lachnospiraceae	Butyrivibrio	Butyrivibrio sp. VCD2006	3e-04 ; 2e-04 ( 1e-04 , 3e-04 )	2e-04 ; 2e-04 ( 1e-04 , 3e-04 )	cov3	63	Not detected	0.00129536	-0.00215975	0.00475046	0.462518	0.751352
Bacteria	Firmicutes	Clostridia	Clostridiales	Lachnospiraceae	Butyrivibrio	Butyrivibrio sp. WCD2001	3e-04 ; 2e-04 ( 1e-04 , 4e-04 )	2e-04 ; 2e-04 ( 1e-04 , 3e-04 )	cov1	61	Not detected	0.000292496	-0.00303203	0.00361702	0.863104	0.923288
Bacteria	Firmicutes	Clostridia	Clostridiales	Lachnospiraceae	Butyrivibrio	Butyrivibrio sp. WCD2001	3e-04 ; 2e-04 ( 1e-04 , 4e-04 )	2e-04 ; 2e-04 ( 1e-04 , 3e-04 )	cov2	23	Not detected	-0.000674715	-0.00402385	0.00267442	0.692981	0.850509
Bacteria	Firmicutes	Clostridia	Clostridiales	Lachnospiraceae	Butyrivibrio	Butyrivibrio sp. WCD2001	3e-04 ; 2e-04 ( 1e-04 , 4e-04 )	2e-04 ; 2e-04 ( 1e-04 , 3e-04 )	cov3	49	Not detected	8.98563e-05	-0.00335587	0.00353558	0.95924	0.992987
Bacteria	Firmicutes	Clostridia	Clostridiales	Lachnospiraceae	Butyrivibrio	Butyrivibrio sp. WCD3002	2e-04 ; 2e-04 ( 1e-04 , 3e-04 )	2e-04 ; 2e-04 ( 1e-04 , 2e-04 )	cov1	133	Not detected	0.00212862	-0.00102169	0.00527893	0.185515	0.40212
Bacteria	Firmicutes	Clostridia	Clostridiales	Lachnospiraceae	Butyrivibrio	Butyrivibrio sp. WCD3002	2e-04 ; 2e-04 ( 1e-04 , 3e-04 )	2e-04 ; 2e-04 ( 1e-04 , 2e-04 )	cov2	72	Not detected	0.00133357	-0.00184338	0.00451053	0.410738	0.659045
Bacteria	Firmicutes	Clostridia	Clostridiales	Lachnospiraceae	Butyrivibrio	Butyrivibrio sp. WCD3002	2e-04 ; 2e-04 ( 1e-04 , 3e-04 )	2e-04 ; 2e-04 ( 1e-04 , 2e-04 )	cov3	97	Not detected	0.00202465	-0.00125639	0.00530569	0.226602	0.536641
Bacteria	Proteobacteria	Epsilonproteobacteria	Campylobacterales	Campylobacteraceae	Campylobacter	Campylobacter coli	0.0021 ; 0.0013 ( 7e-04 , 0.0024 )	0.0024 ; 0.0016 ( 7e-04 , 0.003 )	cov1	26	Not detected	0.00133047	-0.00114255	0.00380348	0.291774	0.514
Bacteria	Proteobacteria	Epsilonproteobacteria	Campylobacterales	Campylobacteraceae	Campylobacter	Campylobacter coli	0.0021 ; 0.0013 ( 7e-04 , 0.0024 )	0.0024 ; 0.0016 ( 7e-04 , 0.003 )	cov2	3	Not detected	0.00112247	-0.00136793	0.00361287	0.377105	0.638811
Bacteria	Proteobacteria	Epsilonproteobacteria	Campylobacterales	Campylobacteraceae	Campylobacter	Campylobacter coli	0.0021 ; 0.0013 ( 7e-04 , 0.0024 )	0.0024 ; 0.0016 ( 7e-04 , 0.003 )	cov3	21	Not detected	0.000812115	-0.00175166	0.00337589	0.534751	0.783813
Bacteria	Proteobacteria	Epsilonproteobacteria	Campylobacterales	Campylobacteraceae	Campylobacter	Campylobacter hominis	0.0011 ; 0 ( 0 , 0 )	4e-04 ; 0 ( 0 , 0 )	cov1	31	Not detected	-0.0029142	-0.00801162	0.00218321	0.262597	0.485032
Bacteria	Proteobacteria	Epsilonproteobacteria	Campylobacterales	Campylobacteraceae	Campylobacter	Campylobacter hominis	0.0011 ; 0 ( 0 , 0 )	4e-04 ; 0 ( 0 , 0 )	cov2	0	Not detected	-0.0022815	-0.0074419	0.00287889	0.386274	0.644179
Bacteria	Proteobacteria	Epsilonproteobacteria	Campylobacterales	Campylobacteraceae	Campylobacter	Campylobacter hominis	0.0011 ; 0 ( 0 , 0 )	4e-04 ; 0 ( 0 , 0 )	cov3	0	Not detected	-0.00154252	-0.00687532	0.00379028	0.570813	0.810642
Bacteria	Bacteroidetes	Bacteroidia	Bacteroidales		Candidatus Azobacteroides	Candidatus Azobacteroides pseudotrichonymphae	0 ; 0 ( 0 , 1e-04 )	0 ; 0 ( 0 , 1e-04 )	cov1	58	Not detected	-9.72233e-05	-0.00335379	0.00315935	0.953343	0.974879
Bacteria	Bacteroidetes	Bacteroidia	Bacteroidales		Candidatus Azobacteroides	Candidatus Azobacteroides pseudotrichonymphae	0 ; 0 ( 0 , 1e-04 )	0 ; 0 ( 0 , 1e-04 )	cov2	12	Not detected	0.000438618	-0.00285133	0.00372857	0.793877	0.909828
Bacteria	Bacteroidetes	Bacteroidia	Bacteroidales		Candidatus Azobacteroides	Candidatus Azobacteroides pseudotrichonymphae	0 ; 0 ( 0 , 1e-04 )	0 ; 0 ( 0 , 1e-04 )	cov3	37	Not detected	-0.000221956	-0.00362063	0.00317671	0.898159	0.965711
Bacteria						Candidatus Gastranaerophilales bacterium MH_37	0.0368 ; 0.012 ( 0.0045 , 0.0306 )	0.0482 ; 0.022 ( 0.0076 , 0.0509 )	cov1	64	Not detected	-0.00242627	-0.00676383	0.0019113	0.273035	0.496697
Bacteria						Candidatus Gastranaerophilales bacterium MH_37	0.0368 ; 0.012 ( 0.0045 , 0.0306 )	0.0482 ; 0.022 ( 0.0076 , 0.0509 )	cov2	39	Not detected	-0.00269911	-0.00707638	0.00167816	0.226946	0.49726
Bacteria						Candidatus Gastranaerophilales bacterium MH_37	0.0368 ; 0.012 ( 0.0045 , 0.0306 )	0.0482 ; 0.022 ( 0.0076 , 0.0509 )	cov3	455	Not detected	-0.00448707	-0.00900494	3.08058e-05	0.0516955	0.239552
Bacteria						Candidatus Melainabacteria bacterium LEY3_CP_29_8	0.0034 ; 0.0018 ( 0.0011 , 0.0034 )	0.0031 ; 0.002 ( 0.0011 , 0.0033 )	cov1	18	Not detected	0.00249089	-0.000648912	0.0056307	0.120096	0.321627
Bacteria						Candidatus Melainabacteria bacterium LEY3_CP_29_8	0.0034 ; 0.0018 ( 0.0011 , 0.0034 )	0.0031 ; 0.002 ( 0.0011 , 0.0033 )	cov2	2	Not detected	0.00184644	-0.00131439	0.00500728	0.25234	0.527224
Bacteria						Candidatus Melainabacteria bacterium LEY3_CP_29_8	0.0034 ; 0.0018 ( 0.0011 , 0.0034 )	0.0031 ; 0.002 ( 0.0011 , 0.0033 )	cov3	4	Not detected	0.00113355	-0.00211718	0.00438427	0.49438	0.759858
Bacteria						Candidatus Melainabacteria bacterium MEL.A1	0.0277 ; 0 ( 0 , 1e-04 )	0.0088 ; 0 ( 0 , 0 )	cov1	0	Not detected	0.00208067	-0.00417612	0.00833746	0.514599	0.697792
Bacteria						Candidatus Melainabacteria bacterium MEL.A1	0.0277 ; 0 ( 0 , 1e-04 )	0.0088 ; 0 ( 0 , 0 )	cov2	0	Not detected	0.00237748	-0.00394498	0.00869993	0.461175	0.704024
Bacteria						Candidatus Melainabacteria bacterium MEL.A1	0.0277 ; 0 ( 0 , 1e-04 )	0.0088 ; 0 ( 0 , 0 )	cov3	0	Not detected	0.001857	-0.00467467	0.00838867	0.577414	0.815866
Bacteria	Candidatus Saccharibacteria					Candidatus Saccharibacteria oral taxon TM7x	1e-04 ; 0 ( 0 , 0 )	2e-04 ; 0 ( 0 , 3e-04 )	cov1	304	Not detected	-0.00509011	-0.00893392	-0.0012463	0.00950254	0.0755708
Bacteria	Candidatus Saccharibacteria					Candidatus Saccharibacteria oral taxon TM7x	1e-04 ; 0 ( 0 , 0 )	2e-04 ; 0 ( 0 , 3e-04 )	cov2	190	Not detected	-0.00485113	-0.00873645	-0.000965819	0.0144675	0.125317
Bacteria	Candidatus Saccharibacteria					Candidatus Saccharibacteria oral taxon TM7x	1e-04 ; 0 ( 0 , 0 )	2e-04 ; 0 ( 0 , 3e-04 )	cov3	256	Not detected	-0.00523893	-0.00925121	-0.00122665	0.0105518	0.0919959
Bacteria	Firmicutes	Clostridia	Clostridiales	Ruminococcaceae	Candidatus Soleaferrea	Candidatus Soleaferrea massiliensis	9e-04 ; 7e-04 ( 4e-04 , 0.0011 )	0.001 ; 8e-04 ( 5e-04 , 0.0012 )	cov1	116	Not detected	0.00311419	0.000409942	0.00581844	0.0240896	0.127981
Bacteria	Firmicutes	Clostridia	Clostridiales	Ruminococcaceae	Candidatus Soleaferrea	Candidatus Soleaferrea massiliensis	9e-04 ; 7e-04 ( 4e-04 , 0.0011 )	0.001 ; 8e-04 ( 5e-04 , 0.0012 )	cov2	37	Not detected	0.00232859	-0.000398255	0.00505544	0.0943114	0.332349
Bacteria	Firmicutes	Clostridia	Clostridiales	Ruminococcaceae	Candidatus Soleaferrea	Candidatus Soleaferrea massiliensis	9e-04 ; 7e-04 ( 4e-04 , 0.0011 )	0.001 ; 8e-04 ( 5e-04 , 0.0012 )	cov3	40	Not detected	0.000987165	-0.00181117	0.0037855	0.489364	0.758869
Bacteria	Firmicutes	Erysipelotrichia	Erysipelotrichales	Erysipelotrichaceae	Candidatus Stoquefichus	Candidatus Stoquefichus sp. SB1	0.0027 ; 0.0015 ( 9e-04 , 0.0025 )	0.0065 ; 0.0014 ( 8e-04 , 0.0033 )	cov1	261	Not detected	-0.00257938	-0.00504742	-0.000111343	0.0406264	0.169766
Bacteria	Firmicutes	Erysipelotrichia	Erysipelotrichales	Erysipelotrichaceae	Candidatus Stoquefichus	Candidatus Stoquefichus sp. SB1	0.0027 ; 0.0015 ( 9e-04 , 0.0025 )	0.0065 ; 0.0014 ( 8e-04 , 0.0033 )	cov2	293	Not detected	-0.00303706	-0.00552834	-0.000545784	0.016953	0.136209
Bacteria	Firmicutes	Erysipelotrichia	Erysipelotrichales	Erysipelotrichaceae	Candidatus Stoquefichus	Candidatus Stoquefichus sp. SB1	0.0027 ; 0.0015 ( 9e-04 , 0.0025 )	0.0065 ; 0.0014 ( 8e-04 , 0.0033 )	cov3	472	Not detected	-0.00377281	-0.00634423	-0.0012014	0.00406653	0.0537787
Bacteria	Bacteroidetes	Flavobacteriia	Flavobacteriales	Flavobacteriaceae	Capnocytophaga	Capnocytophaga granulosa	1e-04 ; 0 ( 0 , 1e-04 )	1e-04 ; 0 ( 0 , 1e-04 )	cov1	31	Not detected	0.00159559	-0.0023668	0.00555798	0.430038	0.63428
Bacteria	Bacteroidetes	Flavobacteriia	Flavobacteriales	Flavobacteriaceae	Capnocytophaga	Capnocytophaga granulosa	1e-04 ; 0 ( 0 , 1e-04 )	1e-04 ; 0 ( 0 , 1e-04 )	cov2	2	Not detected	0.00203044	-0.00197674	0.00603762	0.320745	0.594866
Bacteria	Bacteroidetes	Flavobacteriia	Flavobacteriales	Flavobacteriaceae	Capnocytophaga	Capnocytophaga granulosa	1e-04 ; 0 ( 0 , 1e-04 )	1e-04 ; 0 ( 0 , 1e-04 )	cov3	19	Not detected	0.000975524	-0.00315719	0.00510824	0.643653	0.859876
Bacteria	Bacteroidetes	Flavobacteriia	Flavobacteriales	Flavobacteriaceae	Capnocytophaga	Capnocytophaga sp. oral taxon 329	4e-04 ; 0 ( 0 , 5e-04 )	4e-04 ; 0 ( 0 , 4e-04 )	cov1	16	Not detected	-0.000167239	-0.00575978	0.0054253	0.953266	0.974879
Bacteria	Bacteroidetes	Flavobacteriia	Flavobacteriales	Flavobacteriaceae	Capnocytophaga	Capnocytophaga sp. oral taxon 329	4e-04 ; 0 ( 0 , 5e-04 )	4e-04 ; 0 ( 0 , 4e-04 )	cov2	0	Not detected	-0.000711924	-0.00636633	0.00494248	0.805103	0.916447
Bacteria	Bacteroidetes	Flavobacteriia	Flavobacteriales	Flavobacteriaceae	Capnocytophaga	Capnocytophaga sp. oral taxon 329	4e-04 ; 0 ( 0 , 5e-04 )	4e-04 ; 0 ( 0 , 4e-04 )	cov3	3	Not detected	0.00022707	-0.00561866	0.0060728	0.939319	0.980993
Bacteria	Bacteroidetes	Flavobacteriia	Flavobacteriales	Flavobacteriaceae	Capnocytophaga	Capnocytophaga sp. oral taxon 863	5e-04 ; 2e-04 ( 0 , 5e-04 )	5e-04 ; 3e-04 ( 0 , 6e-04 )	cov1	21	Not detected	0.000403923	-0.00438729	0.00519514	0.868771	0.926457
Bacteria	Bacteroidetes	Flavobacteriia	Flavobacteriales	Flavobacteriaceae	Capnocytophaga	Capnocytophaga sp. oral taxon 863	5e-04 ; 2e-04 ( 0 , 5e-04 )	5e-04 ; 3e-04 ( 0 , 6e-04 )	cov2	2	Not detected	-0.00012153	-0.00495644	0.00471338	0.960711	0.988424
Bacteria	Bacteroidetes	Flavobacteriia	Flavobacteriales	Flavobacteriaceae	Capnocytophaga	Capnocytophaga sp. oral taxon 863	5e-04 ; 2e-04 ( 0 , 5e-04 )	5e-04 ; 3e-04 ( 0 , 6e-04 )	cov3	8	Not detected	-0.000206358	-0.00521086	0.00479814	0.935592	0.979209
Bacteria	Bacteroidetes	Flavobacteriia	Flavobacteriales	Flavobacteriaceae	Capnocytophaga	Capnocytophaga sputigena	0 ; 0 ( 0 , 1e-04 )	0 ; 0 ( 0 , 1e-04 )	cov1	97	Not detected	-0.00149729	-0.00464603	0.00165144	0.351418	0.567595
Bacteria	Bacteroidetes	Flavobacteriia	Flavobacteriales	Flavobacteriaceae	Capnocytophaga	Capnocytophaga sputigena	0 ; 0 ( 0 , 1e-04 )	0 ; 0 ( 0 , 1e-04 )	cov2	43	Not detected	-0.00144679	-0.00463096	0.00173738	0.373253	0.635773
Bacteria	Bacteroidetes	Flavobacteriia	Flavobacteriales	Flavobacteriaceae	Capnocytophaga	Capnocytophaga sputigena	0 ; 0 ( 0 , 1e-04 )	0 ; 0 ( 0 , 1e-04 )	cov3	70	Not detected	-0.00226637	-0.00556048	0.00102774	0.177628	0.470423
Bacteria	Firmicutes	Bacilli	Lactobacillales	Carnobacteriaceae	Carnobacterium	Carnobacterium gallinarum	2e-04 ; 1e-04 ( 0 , 3e-04 )	3e-04 ; 2e-04 ( 0 , 3e-04 )	cov1	26	Not detected	0.000696167	-0.00389874	0.00529107	0.766525	0.863825
Bacteria	Firmicutes	Bacilli	Lactobacillales	Carnobacteriaceae	Carnobacterium	Carnobacterium gallinarum	2e-04 ; 1e-04 ( 0 , 3e-04 )	3e-04 ; 2e-04 ( 0 , 3e-04 )	cov2	2	Not detected	0.000773447	-0.00387292	0.00541981	0.744251	0.87686
Bacteria	Firmicutes	Bacilli	Lactobacillales	Carnobacteriaceae	Carnobacterium	Carnobacterium gallinarum	2e-04 ; 1e-04 ( 0 , 3e-04 )	3e-04 ; 2e-04 ( 0 , 3e-04 )	cov3	13	Not detected	0.000641359	-0.0041596	0.00544232	0.793471	0.936992
Bacteria	Firmicutes	Clostridia	Clostridiales	Catabacteriaceae	Catabacter	Catabacter hongkongensis	0.002 ; 0.0011 ( 5e-04 , 0.0025 )	0.0031 ; 0.0018 ( 5e-04 , 0.0041 )	cov1	16	Not detected	0.00271538	-0.00100039	0.00643115	0.152184	0.36705
Bacteria	Firmicutes	Clostridia	Clostridiales	Catabacteriaceae	Catabacter	Catabacter hongkongensis	0.002 ; 0.0011 ( 5e-04 , 0.0025 )	0.0031 ; 0.0018 ( 5e-04 , 0.0041 )	cov2	0	Not detected	0.00262334	-0.00112985	0.00637654	0.170825	0.438563
Bacteria	Firmicutes	Clostridia	Clostridiales	Catabacteriaceae	Catabacter	Catabacter hongkongensis	0.002 ; 0.0011 ( 5e-04 , 0.0025 )	0.0031 ; 0.0018 ( 5e-04 , 0.0041 )	cov3	18	Not detected	0.000352175	-0.00349719	0.00420154	0.857703	0.958662
Bacteria	Firmicutes	Erysipelotrichia	Erysipelotrichales	Erysipelotrichaceae	Catenibacterium	Catenibacterium mitsuokai	0.1836 ; 0.004 ( 0.0016 , 0.181 )	0.1113 ; 0.0038 ( 0.0015 , 0.073 )	cov1	0	Not detected	0.000469209	-0.00594218	0.00688059	0.885955	0.936058
Bacteria	Firmicutes	Erysipelotrichia	Erysipelotrichales	Erysipelotrichaceae	Catenibacterium	Catenibacterium mitsuokai	0.1836 ; 0.004 ( 0.0016 , 0.181 )	0.1113 ; 0.0038 ( 0.0015 , 0.073 )	cov2	0	Not detected	0.000621464	-0.00584992	0.00709284	0.850717	0.941951
Bacteria	Firmicutes	Erysipelotrichia	Erysipelotrichales	Erysipelotrichaceae	Catenibacterium	Catenibacterium mitsuokai	0.1836 ; 0.004 ( 0.0016 , 0.181 )	0.1113 ; 0.0038 ( 0.0015 , 0.073 )	cov3	0	Not detected	0.00316711	-0.00350442	0.00983864	0.352231	0.672733
Bacteria	Firmicutes	Erysipelotrichia	Erysipelotrichales	Erysipelotrichaceae	Catenibacterium	Catenibacterium sp. CAG:290	0.2121 ; 0.0016 ( 7e-04 , 0.2111 )	0.1271 ; 0.0011 ( 5e-04 , 0.1023 )	cov1	0	Not detected	0.000351904	-0.00750647	0.00821028	0.930067	0.963634
Bacteria	Firmicutes	Erysipelotrichia	Erysipelotrichales	Erysipelotrichaceae	Catenibacterium	Catenibacterium sp. CAG:290	0.2121 ; 0.0016 ( 7e-04 , 0.2111 )	0.1271 ; 0.0011 ( 5e-04 , 0.1023 )	cov2	0	Not detected	0.000399989	-0.00752238	0.00832236	0.92118	0.968106
Bacteria	Firmicutes	Erysipelotrichia	Erysipelotrichales	Erysipelotrichaceae	Catenibacterium	Catenibacterium sp. CAG:290	0.2121 ; 0.0016 ( 7e-04 , 0.2111 )	0.1271 ; 0.0011 ( 5e-04 , 0.1023 )	cov3	0	Not detected	0.0043717	-0.00377878	0.0125222	0.293231	0.609285
Bacteria	Firmicutes	Clostridia	Clostridiales	Lachnospiraceae	Catonella	Catonella morbi	0.0029 ; 0.0021 ( 0.0013 , 0.0036 )	0.0043 ; 0.0025 ( 0.0013 , 0.0038 )	cov1	37	Not detected	0.000233701	-0.00193966	0.00240706	0.833093	0.902901
Bacteria	Firmicutes	Clostridia	Clostridiales	Lachnospiraceae	Catonella	Catonella morbi	0.0029 ; 0.0021 ( 0.0013 , 0.0036 )	0.0043 ; 0.0025 ( 0.0013 , 0.0038 )	cov2	11	Not detected	-4.67204e-05	-0.00223908	0.00214564	0.966687	0.989858
Bacteria	Firmicutes	Clostridia	Clostridiales	Lachnospiraceae	Catonella	Catonella morbi	0.0029 ; 0.0021 ( 0.0013 , 0.0036 )	0.0043 ; 0.0025 ( 0.0013 , 0.0038 )	cov3	28	Not detected	-0.00022267	-0.00247633	0.00203099	0.846462	0.956186
Bacteria	Proteobacteria	Gammaproteobacteria	Enterobacterales	Enterobacteriaceae	Cedecea	Cedecea neteri	5e-04 ; 0 ( 0 , 2e-04 )	6e-04 ; 0 ( 0 , 3e-04 )	cov1	22	Not detected	-0.00162311	-0.00678649	0.00354027	0.537869	0.716956
Bacteria	Proteobacteria	Gammaproteobacteria	Enterobacterales	Enterobacteriaceae	Cedecea	Cedecea neteri	5e-04 ; 0 ( 0 , 2e-04 )	6e-04 ; 0 ( 0 , 3e-04 )	cov2	1	Not detected	-0.000664786	-0.00585831	0.00452874	0.801924	0.913712
Bacteria	Proteobacteria	Gammaproteobacteria	Enterobacterales	Enterobacteriaceae	Cedecea	Cedecea neteri	5e-04 ; 0 ( 0 , 2e-04 )	6e-04 ; 0 ( 0 , 3e-04 )	cov3	4	Not detected	0.000467117	-0.00483653	0.00577076	0.86296	0.958662
Bacteria	Actinobacteria	Actinobacteria	Micrococcales	Cellulomonadaceae	Cellulomonas	Cellulomonas carbonis	0.144 ; 0.0459 ( 0.0108 , 0.2075 )	0.1033 ; 0.0257 ( 0.0077 , 0.1115 )	cov1	0	Not detected	0.00150699	-0.00300689	0.00602087	0.512942	0.697792
Bacteria	Actinobacteria	Actinobacteria	Micrococcales	Cellulomonadaceae	Cellulomonas	Cellulomonas carbonis	0.144 ; 0.0459 ( 0.0108 , 0.2075 )	0.1033 ; 0.0257 ( 0.0077 , 0.1115 )	cov2	0	Not detected	0.00167604	-0.0028736	0.00622567	0.470339	0.711375
Bacteria	Actinobacteria	Actinobacteria	Micrococcales	Cellulomonadaceae	Cellulomonas	Cellulomonas carbonis	0.144 ; 0.0459 ( 0.0108 , 0.2075 )	0.1033 ; 0.0257 ( 0.0077 , 0.1115 )	cov3	2	Not detected	0.004255	-0.00042981	0.00893981	0.0751737	0.289149
Bacteria	Actinobacteria	Actinobacteria	Micrococcales	Cellulomonadaceae	Cellulomonas	Cellulomonas flavigena	7e-04 ; 3e-04 ( 0 , 7e-04 )	0.0033 ; 4e-04 ( 1e-04 , 0.0011 )	cov1	137	Not detected	-0.00400826	-0.00898952	0.000972998	0.114892	0.317943
Bacteria	Actinobacteria	Actinobacteria	Micrococcales	Cellulomonadaceae	Cellulomonas	Cellulomonas flavigena	7e-04 ; 3e-04 ( 0 , 7e-04 )	0.0033 ; 4e-04 ( 1e-04 , 0.0011 )	cov2	38	Not detected	-0.00350886	-0.00853135	0.00151362	0.171028	0.438563
Bacteria	Actinobacteria	Actinobacteria	Micrococcales	Cellulomonadaceae	Cellulomonas	Cellulomonas flavigena	7e-04 ; 3e-04 ( 0 , 7e-04 )	0.0033 ; 4e-04 ( 1e-04 , 0.0011 )	cov3	14	Not detected	-0.00201609	-0.00720628	0.00317409	0.446524	0.74341
Bacteria	Firmicutes	Clostridia	Clostridiales	Lachnospiraceae	Cellulosilyticum	Cellulosilyticum lentocellum	6e-04 ; 2e-04 ( 1e-04 , 2e-04 )	2e-04 ; 1e-04 ( 1e-04 , 2e-04 )	cov1	63	Not detected	0.00129534	-0.0022816	0.00487228	0.477905	0.672157
Bacteria	Firmicutes	Clostridia	Clostridiales	Lachnospiraceae	Cellulosilyticum	Cellulosilyticum lentocellum	6e-04 ; 2e-04 ( 1e-04 , 2e-04 )	2e-04 ; 1e-04 ( 1e-04 , 2e-04 )	cov2	26	Not detected	0.000795474	-0.00281799	0.00440894	0.66616	0.83733
Bacteria	Firmicutes	Clostridia	Clostridiales	Lachnospiraceae	Cellulosilyticum	Cellulosilyticum lentocellum	6e-04 ; 2e-04 ( 1e-04 , 2e-04 )	2e-04 ; 1e-04 ( 1e-04 , 2e-04 )	cov3	54	Not detected	0.00109219	-0.00263339	0.00481778	0.56562	0.805974
Bacteria	Firmicutes	Clostridia	Clostridiales	Lachnospiraceae	Cellulosilyticum	Cellulosilyticum ruminicola	1e-04 ; 1e-04 ( 0 , 2e-04 )	1e-04 ; 1e-04 ( 0 , 2e-04 )	cov1	60	Not detected	0.00111319	-0.00270771	0.00493408	0.568033	0.740393
Bacteria	Firmicutes	Clostridia	Clostridiales	Lachnospiraceae	Cellulosilyticum	Cellulosilyticum ruminicola	1e-04 ; 1e-04 ( 0 , 2e-04 )	1e-04 ; 1e-04 ( 0 , 2e-04 )	cov2	17	Not detected	0.000507743	-0.00335366	0.00436914	0.796642	0.912108
Bacteria	Firmicutes	Clostridia	Clostridiales	Lachnospiraceae	Cellulosilyticum	Cellulosilyticum ruminicola	1e-04 ; 1e-04 ( 0 , 2e-04 )	1e-04 ; 1e-04 ( 0 , 2e-04 )	cov3	41	Not detected	0.00157212	-0.00241724	0.00556147	0.439958	0.74341
Bacteria	Chlamydiae	Chlamydiia	Chlamydiales	Chlamydiaceae	Chlamydia	Chlamydia psittaci	1e-04 ; 0 ( 0 , 1e-04 )	2e-04 ; 0 ( 0 , 1e-04 )	cov1	285	Not detected	-0.0038146	-0.00796603	0.000336836	0.0718321	0.241345
Bacteria	Chlamydiae	Chlamydiia	Chlamydiales	Chlamydiaceae	Chlamydia	Chlamydia psittaci	1e-04 ; 0 ( 0 , 1e-04 )	2e-04 ; 0 ( 0 , 1e-04 )	cov2	148	Not detected	-0.00279978	-0.00698825	0.00138868	0.190265	0.45796
Bacteria	Chlamydiae	Chlamydiia	Chlamydiales	Chlamydiaceae	Chlamydia	Chlamydia psittaci	1e-04 ; 0 ( 0 , 1e-04 )	2e-04 ; 0 ( 0 , 1e-04 )	cov3	123	Not detected	-0.00234165	-0.00667326	0.00198997	0.28945	0.607277
Bacteria	Firmicutes	Clostridia	Clostridiales	Christensenellaceae	Christensenella	Christensenella sp. AF73-05CM02	3e-04 ; 0 ( 0 , 3e-04 )	4e-04 ; 1e-04 ( 0 , 4e-04 )	cov1	18	Not detected	0.0024179	-0.00242288	0.00725869	0.327682	0.552552
Bacteria	Firmicutes	Clostridia	Clostridiales	Christensenellaceae	Christensenella	Christensenella sp. AF73-05CM02	3e-04 ; 0 ( 0 , 3e-04 )	4e-04 ; 1e-04 ( 0 , 4e-04 )	cov2	0	Not detected	0.00211645	-0.00276864	0.00700154	0.395875	0.649706
Bacteria	Firmicutes	Clostridia	Clostridiales	Christensenellaceae	Christensenella	Christensenella sp. AF73-05CM02	3e-04 ; 0 ( 0 , 3e-04 )	4e-04 ; 1e-04 ( 0 , 4e-04 )	cov3	6	Not detected	-0.000794099	-0.00579159	0.00420339	0.755491	0.92051
Bacteria	Firmicutes	Clostridia	Clostridiales	Christensenellaceae		Christensenellaceae bacterium Phil1	0.135 ; 0.0287 ( 0.0137 , 0.0745 )	0.2635 ; 0.0329 ( 0.0135 , 0.0786 )	cov1	4	Not detected	0.00265664	-0.0006801	0.00599338	0.11877	0.321304
Bacteria	Firmicutes	Clostridia	Clostridiales	Christensenellaceae		Christensenellaceae bacterium Phil1	0.135 ; 0.0287 ( 0.0137 , 0.0745 )	0.2635 ; 0.0329 ( 0.0135 , 0.0786 )	cov2	0	Not detected	0.0024153	-0.000945638	0.00577623	0.159103	0.432482
Bacteria	Firmicutes	Clostridia	Clostridiales	Christensenellaceae		Christensenellaceae bacterium Phil1	0.135 ; 0.0287 ( 0.0137 , 0.0745 )	0.2635 ; 0.0329 ( 0.0135 , 0.0786 )	cov3	1	Not detected	0.000556035	-0.00289195	0.00400402	0.751971	0.919076
Bacteria	Firmicutes	Clostridia	Clostridiales	Christensenellaceae		Christensenellaceae bacterium Phil10	0.0063 ; 0.0024 ( 7e-04 , 0.0069 )	0.0067 ; 0.002 ( 6e-04 , 0.007 )	cov1	669	Not detected	0.00838927	0.00345313	0.0133254	0.00087794	0.0166559
Bacteria	Firmicutes	Clostridia	Clostridiales	Christensenellaceae		Christensenellaceae bacterium Phil10	0.0063 ; 0.0024 ( 7e-04 , 0.0069 )	0.0067 ; 0.002 ( 6e-04 , 0.007 )	cov2	556	Not detected	0.00783959	0.00285235	0.0128268	0.00208659	0.0423434
Bacteria	Firmicutes	Clostridia	Clostridiales	Christensenellaceae		Christensenellaceae bacterium Phil10	0.0063 ; 0.0024 ( 7e-04 , 0.0069 )	0.0067 ; 0.002 ( 6e-04 , 0.007 )	cov3	13	Not detected	0.00620128	0.00107319	0.0113294	0.0178582	0.130553
Bacteria	Firmicutes	Clostridia	Clostridiales	Christensenellaceae		Christensenellaceae bacterium Phil7	0.0053 ; 0.001 ( 3e-04 , 0.0043 )	0.0057 ; 0.001 ( 3e-04 , 0.0036 )	cov1	459	Not detected	0.00649271	0.00139775	0.0115877	0.0125661	0.0886194
Bacteria	Firmicutes	Clostridia	Clostridiales	Christensenellaceae		Christensenellaceae bacterium Phil7	0.0053 ; 0.001 ( 3e-04 , 0.0043 )	0.0057 ; 0.001 ( 3e-04 , 0.0036 )	cov2	501	Not detected	0.00654573	0.00140764	0.0116838	0.0125926	0.118572
Bacteria	Firmicutes	Clostridia	Clostridiales	Christensenellaceae		Christensenellaceae bacterium Phil7	0.0053 ; 0.001 ( 3e-04 , 0.0043 )	0.0057 ; 0.001 ( 3e-04 , 0.0036 )	cov3	12	Not detected	0.00480317	-0.000494577	0.0101009	0.0756918	0.290193
Bacteria	Bacteroidetes	Flavobacteriia	Flavobacteriales	Flavobacteriaceae	Chryseobacterium	Chryseobacterium gallinarum	0.0031 ; 8e-04 ( 2e-04 , 0.0026 )	0.0032 ; 0.0013 ( 2e-04 , 0.004 )	cov1	0	Not detected	-0.000549354	-0.00635238	0.00525367	0.852815	0.917517
Bacteria	Bacteroidetes	Flavobacteriia	Flavobacteriales	Flavobacteriaceae	Chryseobacterium	Chryseobacterium gallinarum	0.0031 ; 8e-04 ( 2e-04 , 0.0026 )	0.0032 ; 0.0013 ( 2e-04 , 0.004 )	cov2	0	Not detected	-0.00118812	-0.00705598	0.00467975	0.691507	0.849587
Bacteria	Bacteroidetes	Flavobacteriia	Flavobacteriales	Flavobacteriaceae	Chryseobacterium	Chryseobacterium gallinarum	0.0031 ; 8e-04 ( 2e-04 , 0.0026 )	0.0032 ; 0.0013 ( 2e-04 , 0.004 )	cov3	0	Not detected	-0.000580363	-0.00664829	0.00548756	0.851313	0.956186
Bacteria	Bacteroidetes	Flavobacteriia	Flavobacteriales	Flavobacteriaceae	Chryseobacterium	Chryseobacterium greenlandense	0.0018 ; 7e-04 ( 1e-04 , 0.0022 )	0.0019 ; 8e-04 ( 2e-04 , 0.0022 )	cov1	0	Not detected	0.000470432	-0.00510953	0.00605039	0.868767	0.926457
Bacteria	Bacteroidetes	Flavobacteriia	Flavobacteriales	Flavobacteriaceae	Chryseobacterium	Chryseobacterium greenlandense	0.0018 ; 7e-04 ( 1e-04 , 0.0022 )	0.0019 ; 8e-04 ( 2e-04 , 0.0022 )	cov2	0	Not detected	0.00012895	-0.00550674	0.00576464	0.964233	0.989453
Bacteria	Bacteroidetes	Flavobacteriia	Flavobacteriales	Flavobacteriaceae	Chryseobacterium	Chryseobacterium greenlandense	0.0018 ; 7e-04 ( 1e-04 , 0.0022 )	0.0019 ; 8e-04 ( 2e-04 , 0.0022 )	cov3	2	Not detected	0.00195163	-0.00386285	0.00776611	0.510683	0.770598
Bacteria	Proteobacteria	Gammaproteobacteria	Enterobacterales	Enterobacteriaceae	Citrobacter	Citrobacter amalonaticus	0.006 ; 3e-04 ( 0 , 0.0018 )	0.0142 ; 5e-04 ( 1e-04 , 0.0021 )	cov1	35	Not detected	-0.00588225	-0.012532	0.000767534	0.0830861	0.264303
Bacteria	Proteobacteria	Gammaproteobacteria	Enterobacterales	Enterobacteriaceae	Citrobacter	Citrobacter amalonaticus	0.006 ; 3e-04 ( 0 , 0.0018 )	0.0142 ; 5e-04 ( 1e-04 , 0.0021 )	cov2	0	Not detected	-0.00442596	-0.0111339	0.002282	0.196059	0.460978
Bacteria	Proteobacteria	Gammaproteobacteria	Enterobacterales	Enterobacteriaceae	Citrobacter	Citrobacter amalonaticus	0.006 ; 3e-04 ( 0 , 0.0018 )	0.0142 ; 5e-04 ( 1e-04 , 0.0021 )	cov3	0	Not detected	-0.00274357	-0.00952957	0.00404244	0.428192	0.740296
Bacteria	Proteobacteria	Gammaproteobacteria	Enterobacterales	Enterobacteriaceae	Citrobacter	Citrobacter freundii	0.0093 ; 6e-04 ( 1e-04 , 0.0035 )	0.0108 ; 9e-04 ( 2e-04 , 0.0055 )	cov1	19	Not detected	-0.00577461	-0.0125938	0.00104455	0.0970905	0.290589
Bacteria	Proteobacteria	Gammaproteobacteria	Enterobacterales	Enterobacteriaceae	Citrobacter	Citrobacter freundii	0.0093 ; 6e-04 ( 1e-04 , 0.0035 )	0.0108 ; 9e-04 ( 2e-04 , 0.0055 )	cov2	0	Not detected	-0.0045372	-0.0114259	0.00235146	0.196846	0.460978
Bacteria	Proteobacteria	Gammaproteobacteria	Enterobacterales	Enterobacteriaceae	Citrobacter	Citrobacter freundii	0.0093 ; 6e-04 ( 1e-04 , 0.0035 )	0.0108 ; 9e-04 ( 2e-04 , 0.0055 )	cov3	0	Not detected	-0.00308497	-0.0100816	0.00391161	0.387557	0.707216
Bacteria	Synergistetes	Synergistia	Synergistales	Synergistaceae	Cloacibacillus	Cloacibacillus evryensis	0.0039 ; 0 ( 0 , 1e-04 )	0.0144 ; 0 ( 0 , 0.001 )	cov1	0	Not detected	0.000569363	-0.00577078	0.00690951	0.860298	0.922196
Bacteria	Synergistetes	Synergistia	Synergistales	Synergistaceae	Cloacibacillus	Cloacibacillus evryensis	0.0039 ; 0 ( 0 , 1e-04 )	0.0144 ; 0 ( 0 , 0.001 )	cov2	0	Not detected	-0.000307766	-0.00671292	0.00609739	0.924976	0.969139
Bacteria	Synergistetes	Synergistia	Synergistales	Synergistaceae	Cloacibacillus	Cloacibacillus evryensis	0.0039 ; 0 ( 0 , 1e-04 )	0.0144 ; 0 ( 0 , 0.001 )	cov3	16	Not detected	-0.00370971	-0.0102757	0.00285626	0.268241	0.584665
Bacteria	Synergistetes	Synergistia	Synergistales	Synergistaceae	Cloacibacillus	Cloacibacillus porcorum	0.0109 ; 5e-04 ( 2e-04 , 0.0012 )	0.0421 ; 7e-04 ( 2e-04 , 0.0025 )	cov1	33	Not detected	0.000730103	-0.00452911	0.00598932	0.785573	0.878081
Bacteria	Synergistetes	Synergistia	Synergistales	Synergistaceae	Cloacibacillus	Cloacibacillus porcorum	0.0109 ; 5e-04 ( 2e-04 , 0.0012 )	0.0421 ; 7e-04 ( 2e-04 , 0.0025 )	cov2	5	Not detected	0.000459586	-0.00486004	0.00577921	0.865549	0.949732
Bacteria	Synergistetes	Synergistia	Synergistales	Synergistaceae	Cloacibacillus	Cloacibacillus porcorum	0.0109 ; 5e-04 ( 2e-04 , 0.0012 )	0.0421 ; 7e-04 ( 2e-04 , 0.0025 )	cov3	87	Not detected	-0.00212898	-0.007603	0.00334504	0.445961	0.74341
Bacteria	Bacteroidetes	Flavobacteriia	Flavobacteriales	Flavobacteriaceae	Cloacibacterium	Cloacibacterium normanense	5e-04 ; 1e-04 ( 0 , 5e-04 )	4e-04 ; 2e-04 ( 0 , 4e-04 )	cov1	6	Not detected	0.00257461	-0.00274065	0.00788987	0.342518	0.562514
Bacteria	Bacteroidetes	Flavobacteriia	Flavobacteriales	Flavobacteriaceae	Cloacibacterium	Cloacibacterium normanense	5e-04 ; 1e-04 ( 0 , 5e-04 )	4e-04 ; 2e-04 ( 0 , 4e-04 )	cov2	2	Not detected	0.00234775	-0.00302619	0.0077217	0.391929	0.646984
Bacteria	Bacteroidetes	Flavobacteriia	Flavobacteriales	Flavobacteriaceae	Cloacibacterium	Cloacibacterium normanense	5e-04 ; 1e-04 ( 0 , 5e-04 )	4e-04 ; 2e-04 ( 0 , 4e-04 )	cov3	23	Not detected	0.0036368	-0.00192122	0.00919483	0.199794	0.501401
Bacteria	Firmicutes	Clostridia				Clostridia bacterium UC5.1-1C12	0.001 ; 1e-04 ( 0 , 8e-04 )	0.0026 ; 3e-04 ( 0 , 0.0011 )	cov1	0	Not detected	0.000544768	-0.00535461	0.00644415	0.856388	0.92052
Bacteria	Firmicutes	Clostridia				Clostridia bacterium UC5.1-1C12	0.001 ; 1e-04 ( 0 , 8e-04 )	0.0026 ; 3e-04 ( 0 , 0.0011 )	cov2	0	Not detected	-0.000171577	-0.00613622	0.00579306	0.955043	0.985176
Bacteria	Firmicutes	Clostridia				Clostridia bacterium UC5.1-1C12	0.001 ; 1e-04 ( 0 , 8e-04 )	0.0026 ; 3e-04 ( 0 , 0.0011 )	cov3	6	Not detected	-0.00117671	-0.00732955	0.00497614	0.707811	0.896429
Bacteria	Firmicutes	Clostridia				Clostridia bacterium UC5.1-1D1	0.0374 ; 0.0274 ( 0.017 , 0.0441 )	0.0429 ; 0.033 ( 0.0161 , 0.056 )	cov1	60	Not detected	0.00183105	-2.43869e-06	0.00366454	0.0504163	0.197143
Bacteria	Firmicutes	Clostridia				Clostridia bacterium UC5.1-1D1	0.0374 ; 0.0274 ( 0.017 , 0.0441 )	0.0429 ; 0.033 ( 0.0161 , 0.056 )	cov2	32	Not detected	0.00164272	-0.000200952	0.0034864	0.0808749	0.307554
Bacteria	Firmicutes	Clostridia				Clostridia bacterium UC5.1-1D1	0.0374 ; 0.0274 ( 0.017 , 0.0441 )	0.0429 ; 0.033 ( 0.0161 , 0.056 )	cov3	51	Not detected	0.00139556	-0.000509787	0.00330091	0.15125	0.433141
Bacteria	Firmicutes	Clostridia				Clostridia bacterium UC5.1-1E11	0.0444 ; 0.0372 ( 0.0231 , 0.055 )	0.0444 ; 0.0386 ( 0.0223 , 0.0556 )	cov1	65	Not detected	0.00182926	7.41242e-05	0.0035844	0.0411829	0.17128
Bacteria	Firmicutes	Clostridia				Clostridia bacterium UC5.1-1E11	0.0444 ; 0.0372 ( 0.0231 , 0.055 )	0.0444 ; 0.0386 ( 0.0223 , 0.0556 )	cov2	28	Not detected	0.00144956	-0.000318384	0.00321751	0.108179	0.357905
Bacteria	Firmicutes	Clostridia				Clostridia bacterium UC5.1-1E11	0.0444 ; 0.0372 ( 0.0231 , 0.055 )	0.0444 ; 0.0386 ( 0.0223 , 0.0556 )	cov3	36	Not detected	0.000635527	-0.00117333	0.00244438	0.491123	0.75936
Bacteria	Firmicutes	Clostridia	Clostridiales			Clostridiales bacterium 1_7_47FAA	0.0464 ; 0.0305 ( 0.0188 , 0.0519 )	0.0625 ; 0.0422 ( 0.0204 , 0.0815 )	cov1	42	Not detected	-0.000516285	-0.0025096	0.00147703	0.611741	0.770499
Bacteria	Firmicutes	Clostridia	Clostridiales			Clostridiales bacterium 1_7_47FAA	0.0464 ; 0.0305 ( 0.0188 , 0.0519 )	0.0625 ; 0.0422 ( 0.0204 , 0.0815 )	cov2	9	Not detected	-0.000323322	-0.00232771	0.00168107	0.751908	0.883794
Bacteria	Firmicutes	Clostridia	Clostridiales			Clostridiales bacterium 1_7_47FAA	0.0464 ; 0.0305 ( 0.0188 , 0.0519 )	0.0625 ; 0.0422 ( 0.0204 , 0.0815 )	cov3	70	Not detected	-0.00134251	-0.00340588	0.000720853	0.202342	0.503501
Bacteria	Firmicutes	Clostridia	Clostridiales			Clostridiales bacterium 59_14	0.1752 ; 0.1341 ( 0.0612 , 0.2275 )	0.1668 ; 0.1376 ( 0.0545 , 0.2176 )	cov1	531	Not detected	0.00448608	0.00146729	0.00750487	0.00361654	0.0402647
Bacteria	Firmicutes	Clostridia	Clostridiales			Clostridiales bacterium 59_14	0.1752 ; 0.1341 ( 0.0612 , 0.2275 )	0.1668 ; 0.1376 ( 0.0545 , 0.2176 )	cov2	121	Not detected	0.00391816	0.000868417	0.00696791	0.0118632	0.117336
Bacteria	Firmicutes	Clostridia	Clostridiales			Clostridiales bacterium 59_14	0.1752 ; 0.1341 ( 0.0612 , 0.2275 )	0.1668 ; 0.1376 ( 0.0545 , 0.2176 )	cov3	83	Not detected	0.00356403	0.000432033	0.00669604	0.0258157	0.155026
Bacteria	Firmicutes	Clostridia	Clostridiales			Clostridiales bacterium DTU035	1e-04 ; 0 ( 0 , 1e-04 )	1e-04 ; 0 ( 0 , 1e-04 )	cov1	39	Not detected	0.000862432	-0.00301311	0.00473797	0.662757	0.810037
Bacteria	Firmicutes	Clostridia	Clostridiales			Clostridiales bacterium DTU035	1e-04 ; 0 ( 0 , 1e-04 )	1e-04 ; 0 ( 0 , 1e-04 )	cov2	5	Not detected	4.87918e-05	-0.00386527	0.00396285	0.980509	0.995737
Bacteria	Firmicutes	Clostridia	Clostridiales			Clostridiales bacterium DTU035	1e-04 ; 0 ( 0 , 1e-04 )	1e-04 ; 0 ( 0 , 1e-04 )	cov3	28	Not detected	0.00031275	-0.0037277	0.0043532	0.879426	0.959079
Bacteria	Firmicutes	Clostridia	Clostridiales			Clostridiales bacterium DTU036	1e-04 ; 0 ( 0 , 0 )	1e-04 ; 0 ( 0 , 1e-04 )	cov1	35	Not detected	0.00129999	-0.00229049	0.00489046	0.477991	0.672157
Bacteria	Firmicutes	Clostridia	Clostridiales			Clostridiales bacterium DTU036	1e-04 ; 0 ( 0 , 0 )	1e-04 ; 0 ( 0 , 1e-04 )	cov2	6	Not detected	0.00107922	-0.00255211	0.00471055	0.560282	0.775826
Bacteria	Firmicutes	Clostridia	Clostridiales			Clostridiales bacterium DTU036	1e-04 ; 0 ( 0 , 0 )	1e-04 ; 0 ( 0 , 1e-04 )	cov3	24	Not detected	0.000726795	-0.00303362	0.00448721	0.704856	0.896429
Bacteria	Firmicutes	Clostridia	Clostridiales			Clostridiales bacterium DTU089	0.0029 ; 0.0014 ( 6e-04 , 0.0033 )	0.0035 ; 0.0013 ( 7e-04 , 0.003 )	cov1	119	Not detected	0.00369931	0.000465156	0.00693346	0.0250583	0.129928
Bacteria	Firmicutes	Clostridia	Clostridiales			Clostridiales bacterium DTU089	0.0029 ; 0.0014 ( 6e-04 , 0.0033 )	0.0035 ; 0.0013 ( 7e-04 , 0.003 )	cov2	23	Not detected	0.00321552	-3.44037e-05	0.00646545	0.0525878	0.241781
Bacteria	Firmicutes	Clostridia	Clostridiales			Clostridiales bacterium DTU089	0.0029 ; 0.0014 ( 6e-04 , 0.0033 )	0.0035 ; 0.0013 ( 7e-04 , 0.003 )	cov3	18	Not detected	0.00222849	-0.00111532	0.0055723	0.191595	0.488111
Bacteria	Firmicutes	Clostridia	Clostridiales			Clostridiales bacterium Firm_03	0.0031 ; 0.0013 ( 5e-04 , 0.0032 )	0.0029 ; 0.001 ( 2e-04 , 0.0041 )	cov1	601	Not detected	0.00656994	0.00217379	0.0109661	0.00343046	0.0388464
Bacteria	Firmicutes	Clostridia	Clostridiales			Clostridiales bacterium Firm_03	0.0031 ; 0.0013 ( 5e-04 , 0.0032 )	0.0029 ; 0.001 ( 2e-04 , 0.0041 )	cov2	336	Not detected	0.00575375	0.00132783	0.0101797	0.0108953	0.110751
Bacteria	Firmicutes	Clostridia	Clostridiales			Clostridiales bacterium Firm_03	0.0031 ; 0.0013 ( 5e-04 , 0.0032 )	0.0029 ; 0.001 ( 2e-04 , 0.0041 )	cov3	30	Not detected	0.00414701	-0.000412061	0.00870608	0.0747376	0.288414
Bacteria	Firmicutes	Clostridia	Clostridiales			Clostridiales bacterium Firm_16	3e-04 ; 0 ( 0 , 2e-04 )	5e-04 ; 0 ( 0 , 4e-04 )	cov1	17	Not detected	-0.000274369	-0.00527502	0.00472628	0.914371	0.950719
Bacteria	Firmicutes	Clostridia	Clostridiales			Clostridiales bacterium Firm_16	3e-04 ; 0 ( 0 , 2e-04 )	5e-04 ; 0 ( 0 , 4e-04 )	cov2	0	Not detected	0.000298056	-0.00476425	0.00536036	0.908138	0.963537
Bacteria	Firmicutes	Clostridia	Clostridiales			Clostridiales bacterium Firm_16	3e-04 ; 0 ( 0 , 2e-04 )	5e-04 ; 0 ( 0 , 4e-04 )	cov3	4	Not detected	0.00122076	-0.0040024	0.00644392	0.646928	0.86097
Bacteria	Firmicutes	Clostridia	Clostridiales			Clostridiales bacterium NK3B98	4e-04 ; 2e-04 ( 1e-04 , 4e-04 )	4e-04 ; 2e-04 ( 1e-04 , 5e-04 )	cov1	148	Not detected	0.00436726	0.000208836	0.00852568	0.0396558	0.169766
Bacteria	Firmicutes	Clostridia	Clostridiales			Clostridiales bacterium NK3B98	4e-04 ; 2e-04 ( 1e-04 , 4e-04 )	4e-04 ; 2e-04 ( 1e-04 , 5e-04 )	cov2	42	Not detected	0.00374594	-0.000457057	0.00794893	0.0807898	0.307554
Bacteria	Firmicutes	Clostridia	Clostridiales			Clostridiales bacterium NK3B98	4e-04 ; 2e-04 ( 1e-04 , 4e-04 )	4e-04 ; 2e-04 ( 1e-04 , 5e-04 )	cov3	32	Not detected	0.00333775	-0.000997369	0.00767287	0.131414	0.405236
Bacteria	Firmicutes	Clostridia	Clostridiales	Clostridiales Family XIII. Incertae Sedis		Clostridiales bacterium S5-A14a	0.0017 ; 0.0013 ( 9e-04 , 0.002 )	0.0017 ; 0.0014 ( 8e-04 , 0.0019 )	cov1	68	Not detected	0.00131154	-0.000492299	0.00311538	0.154263	0.369039
Bacteria	Firmicutes	Clostridia	Clostridiales	Clostridiales Family XIII. Incertae Sedis		Clostridiales bacterium S5-A14a	0.0017 ; 0.0013 ( 9e-04 , 0.002 )	0.0017 ; 0.0014 ( 8e-04 , 0.0019 )	cov2	33	Not detected	0.0010625	-0.000758212	0.00288322	0.252827	0.527224
Bacteria	Firmicutes	Clostridia	Clostridiales	Clostridiales Family XIII. Incertae Sedis		Clostridiales bacterium S5-A14a	0.0017 ; 0.0013 ( 9e-04 , 0.002 )	0.0017 ; 0.0014 ( 8e-04 , 0.0019 )	cov3	64	Not detected	0.00100157	-0.00087083	0.00287396	0.294548	0.609285
Bacteria	Firmicutes	Clostridia	Clostridiales			Clostridiales bacterium SIT11	1e-04 ; 0 ( 0 , 2e-04 )	1e-04 ; 1e-04 ( 0 , 2e-04 )	cov1	278	Not detected	-0.00694438	-0.0111044	-0.00278432	0.0010836	0.0182199
Bacteria	Firmicutes	Clostridia	Clostridiales			Clostridiales bacterium SIT11	1e-04 ; 0 ( 0 , 2e-04 )	1e-04 ; 1e-04 ( 0 , 2e-04 )	cov2	192	Not detected	-0.00685972	-0.0110668	-0.00265263	0.0014125	0.033821
Bacteria	Firmicutes	Clostridia	Clostridiales			Clostridiales bacterium SIT11	1e-04 ; 0 ( 0 , 2e-04 )	1e-04 ; 1e-04 ( 0 , 2e-04 )	cov3	186	Not detected	-0.0065621	-0.0109135	-0.00221071	0.00314942	0.0469224
Bacteria	Firmicutes	Clostridia	Clostridiales			Clostridiales bacterium VE202-08	0.0154 ; 0.0111 ( 0.0068 , 0.0185 )	0.0197 ; 0.0127 ( 0.0079 , 0.0272 )	cov1	125	Not detected	-0.00099277	-0.00300847	0.00102293	0.334473	0.556038
Bacteria	Firmicutes	Clostridia	Clostridiales			Clostridiales bacterium VE202-08	0.0154 ; 0.0111 ( 0.0068 , 0.0185 )	0.0197 ; 0.0127 ( 0.0079 , 0.0272 )	cov2	61	Not detected	-0.00103289	-0.00306499	0.000999207	0.319232	0.594866
Bacteria	Firmicutes	Clostridia	Clostridiales			Clostridiales bacterium VE202-08	0.0154 ; 0.0111 ( 0.0068 , 0.0185 )	0.0197 ; 0.0127 ( 0.0079 , 0.0272 )	cov3	138	Not detected	-0.0017833	-0.00388086	0.000314263	0.0957753	0.343681
Bacteria	Firmicutes	Clostridia	Clostridiales	Peptostreptococcaceae	Clostridioides	Clostridioides difficile	0.0369 ; 0.027 ( 0.0172 , 0.0419 )	0.048 ; 0.0333 ( 0.0192 , 0.0643 )	cov1	120	Not detected	-0.000983341	-0.00277566	0.000808975	0.28233	0.506558
Bacteria	Firmicutes	Clostridia	Clostridiales	Peptostreptococcaceae	Clostridioides	Clostridioides difficile	0.0369 ; 0.027 ( 0.0172 , 0.0419 )	0.048 ; 0.0333 ( 0.0192 , 0.0643 )	cov2	43	Not detected	-0.000958532	-0.00275476	0.000837697	0.295701	0.575272
Bacteria	Firmicutes	Clostridia	Clostridiales	Peptostreptococcaceae	Clostridioides	Clostridioides difficile	0.0369 ; 0.027 ( 0.0172 , 0.0419 )	0.048 ; 0.0333 ( 0.0192 , 0.0643 )	cov3	152	Not detected	-0.00173315	-0.00358374	0.00011743	0.066537	0.275754
Bacteria	Firmicutes	Clostridia	Clostridiales	Peptostreptococcaceae	Clostridioides	Clostridioides mangenotii	1e-04 ; 0 ( 0 , 1e-04 )	1e-04 ; 0 ( 0 , 1e-04 )	cov1	117	Not detected	-0.00304033	-0.00713799	0.00105734	0.146006	0.355061
Bacteria	Firmicutes	Clostridia	Clostridiales	Peptostreptococcaceae	Clostridioides	Clostridioides mangenotii	1e-04 ; 0 ( 0 , 1e-04 )	1e-04 ; 0 ( 0 , 1e-04 )	cov2	64	Not detected	-0.00292912	-0.00708133	0.0012231	0.1669	0.437509
Bacteria	Firmicutes	Clostridia	Clostridiales	Peptostreptococcaceae	Clostridioides	Clostridioides mangenotii	1e-04 ; 0 ( 0 , 1e-04 )	1e-04 ; 0 ( 0 , 1e-04 )	cov3	32	Not detected	-0.00221284	-0.00647032	0.00204465	0.308442	0.623773
Bacteria	Firmicutes	Clostridia	Clostridiales	Clostridiaceae	Clostridium	Clostridium baratii	0.0011 ; 0 ( 0 , 2e-04 )	0.0018 ; 0 ( 0 , 1e-04 )	cov1	20	Not detected	0.000103263	-0.00469511	0.00490163	0.966359	0.979676
Bacteria	Firmicutes	Clostridia	Clostridiales	Clostridiaceae	Clostridium	Clostridium baratii	0.0011 ; 0 ( 0 , 2e-04 )	0.0018 ; 0 ( 0 , 1e-04 )	cov2	0	Not detected	-0.000308509	-0.00515931	0.00454229	0.900807	0.959502
Bacteria	Firmicutes	Clostridia	Clostridiales	Clostridiaceae	Clostridium	Clostridium baratii	0.0011 ; 0 ( 0 , 2e-04 )	0.0018 ; 0 ( 0 , 1e-04 )	cov3	3	Not detected	0.00143012	-0.00353959	0.00639984	0.57279	0.81128
Bacteria	Firmicutes	Clostridia	Clostridiales	Clostridiaceae	Clostridium	Clostridium beijerinckii	2e-04 ; 0 ( 0 , 1e-04 )	1e-04 ; 0 ( 0 , 1e-04 )	cov1	23	Not detected	-0.00166549	-0.00602622	0.00269523	0.454181	0.650539
Bacteria	Firmicutes	Clostridia	Clostridiales	Clostridiaceae	Clostridium	Clostridium beijerinckii	2e-04 ; 0 ( 0 , 1e-04 )	1e-04 ; 0 ( 0 , 1e-04 )	cov2	0	Not detected	-0.00230041	-0.00670948	0.00210866	0.306591	0.585808
Bacteria	Firmicutes	Clostridia	Clostridiales	Clostridiaceae	Clostridium	Clostridium beijerinckii	2e-04 ; 0 ( 0 , 1e-04 )	1e-04 ; 0 ( 0 , 1e-04 )	cov3	14	Not detected	-0.00109564	-0.00559325	0.00340196	0.633072	0.852553
Bacteria	Firmicutes	Clostridia	Clostridiales	Clostridiaceae	Clostridium	Clostridium botulinum	3e-04 ; 0 ( 0 , 2e-04 )	1e-04 ; 0 ( 0 , 1e-04 )	cov1	65	Not detected	0.00485202	0.000185506	0.00951853	0.0416671	0.172078
Bacteria	Firmicutes	Clostridia	Clostridiales	Clostridiaceae	Clostridium	Clostridium botulinum	3e-04 ; 0 ( 0 , 2e-04 )	1e-04 ; 0 ( 0 , 1e-04 )	cov2	6	Not detected	0.00416144	-0.000548873	0.00887175	0.0834716	0.314891
Bacteria	Firmicutes	Clostridia	Clostridiales	Clostridiaceae	Clostridium	Clostridium botulinum	3e-04 ; 0 ( 0 , 2e-04 )	1e-04 ; 0 ( 0 , 1e-04 )	cov3	60	Not detected	0.00495212	0.000122534	0.0097817	0.0445722	0.224081
Bacteria	Firmicutes	Clostridia	Clostridiales	Clostridiaceae	Clostridium	Clostridium butyricum	0.0034 ; 0 ( 0 , 1e-04 )	1e-04 ; 0 ( 0 , 1e-04 )	cov1	19	Not detected	0.00318608	-0.0015449	0.00791706	0.186972	0.403864
Bacteria	Firmicutes	Clostridia	Clostridiales	Clostridiaceae	Clostridium	Clostridium butyricum	0.0034 ; 0 ( 0 , 1e-04 )	1e-04 ; 0 ( 0 , 1e-04 )	cov2	2	Not detected	0.00266439	-0.00211142	0.00744019	0.274298	0.549235
Bacteria	Firmicutes	Clostridia	Clostridiales	Clostridiaceae	Clostridium	Clostridium butyricum	0.0034 ; 0 ( 0 , 1e-04 )	1e-04 ; 0 ( 0 , 1e-04 )	cov3	45	Not detected	0.00407551	-0.000825071	0.0089761	0.103231	0.352182
Bacteria	Firmicutes	Clostridia	Clostridiales	Clostridiaceae	Clostridium	Clostridium cadaveris	0.001 ; 4e-04 ( 2e-04 , 8e-04 )	6e-04 ; 5e-04 ( 2e-04 , 8e-04 )	cov1	246	Not detected	0.00456297	0.000615972	0.00850997	0.0235469	0.127554
Bacteria	Firmicutes	Clostridia	Clostridiales	Clostridiaceae	Clostridium	Clostridium cadaveris	0.001 ; 4e-04 ( 2e-04 , 8e-04 )	6e-04 ; 5e-04 ( 2e-04 , 8e-04 )	cov2	76	Not detected	0.00367292	-0.000293346	0.00763919	0.0696429	0.276938
Bacteria	Firmicutes	Clostridia	Clostridiales	Clostridiaceae	Clostridium	Clostridium cadaveris	0.001 ; 4e-04 ( 2e-04 , 8e-04 )	6e-04 ; 5e-04 ( 2e-04 , 8e-04 )	cov3	44	Not detected	0.00254541	-0.00151246	0.00660328	0.219019	0.524066
Bacteria	Firmicutes	Clostridia	Clostridiales	Clostridiaceae	Clostridium	Clostridium celatum	0.004 ; 3e-04 ( 0 , 0.0016 )	0.0015 ; 2e-04 ( 0 , 9e-04 )	cov1	0	Not detected	-0.000546328	-0.00744654	0.00635388	0.876689	0.93156
Bacteria	Firmicutes	Clostridia	Clostridiales	Clostridiaceae	Clostridium	Clostridium celatum	0.004 ; 3e-04 ( 0 , 0.0016 )	0.0015 ; 2e-04 ( 0 , 9e-04 )	cov2	0	Not detected	-0.00117754	-0.00814398	0.00578891	0.740448	0.874748
Bacteria	Firmicutes	Clostridia	Clostridiales	Clostridiaceae	Clostridium	Clostridium celatum	0.004 ; 3e-04 ( 0 , 0.0016 )	0.0015 ; 2e-04 ( 0 , 9e-04 )	cov3	0	Not detected	0.000144774	-0.00692438	0.00721393	0.967985	0.995003
Bacteria	Firmicutes	Clostridia	Clostridiales	Clostridiaceae	Clostridium	Clostridium cellulovorans	4e-04 ; 4e-04 ( 2e-04 , 6e-04 )	5e-04 ; 4e-04 ( 2e-04 , 5e-04 )	cov1	57	Not detected	0.000436309	-0.00220636	0.00307897	0.746269	0.857285
Bacteria	Firmicutes	Clostridia	Clostridiales	Clostridiaceae	Clostridium	Clostridium cellulovorans	4e-04 ; 4e-04 ( 2e-04 , 6e-04 )	5e-04 ; 4e-04 ( 2e-04 , 5e-04 )	cov2	14	Not detected	-0.000191336	-0.00285749	0.00247482	0.888151	0.959226
Bacteria	Firmicutes	Clostridia	Clostridiales	Clostridiaceae	Clostridium	Clostridium cellulovorans	4e-04 ; 4e-04 ( 2e-04 , 6e-04 )	5e-04 ; 4e-04 ( 2e-04 , 5e-04 )	cov3	39	Not detected	0.000706784	-0.00204107	0.00345464	0.614211	0.841258
Bacteria	Firmicutes	Clostridia	Clostridiales	Clostridiaceae	Clostridium	Clostridium colicanis	1e-04 ; 0 ( 0 , 0 )	4e-04 ; 0 ( 0 , 0 )	cov1	29	Not detected	0.00102695	-0.00260144	0.00465534	0.579122	0.748129
Bacteria	Firmicutes	Clostridia	Clostridiales	Clostridiaceae	Clostridium	Clostridium colicanis	1e-04 ; 0 ( 0 , 0 )	4e-04 ; 0 ( 0 , 0 )	cov2	4	Not detected	0.000638487	-0.00303071	0.00430768	0.733085	0.871847
Bacteria	Firmicutes	Clostridia	Clostridiales	Clostridiaceae	Clostridium	Clostridium colicanis	1e-04 ; 0 ( 0 , 0 )	4e-04 ; 0 ( 0 , 0 )	cov3	19	Not detected	0.00126699	-0.00250303	0.00503702	0.510153	0.770598
Bacteria	Firmicutes	Clostridia	Clostridiales	Clostridiaceae	Clostridium	Clostridium disporicum	0.0042 ; 0.0015 ( 7e-04 , 0.0027 )	0.003 ; 0.0017 ( 8e-04 , 0.0026 )	cov1	23	Not detected	-0.000555104	-0.0039049	0.00279469	0.745363	0.857285
Bacteria	Firmicutes	Clostridia	Clostridiales	Clostridiaceae	Clostridium	Clostridium disporicum	0.0042 ; 0.0015 ( 7e-04 , 0.0027 )	0.003 ; 0.0017 ( 8e-04 , 0.0026 )	cov2	11	Not detected	-0.00121921	-0.0046007	0.00216228	0.47983	0.7167
Bacteria	Firmicutes	Clostridia	Clostridiales	Clostridiaceae	Clostridium	Clostridium disporicum	0.0042 ; 0.0015 ( 7e-04 , 0.0027 )	0.003 ; 0.0017 ( 8e-04 , 0.0026 )	cov3	3	Not detected	-0.000148694	-0.0036232	0.00332581	0.933159	0.978902
Bacteria	Firmicutes	Clostridia	Clostridiales	Clostridiaceae	Clostridium	Clostridium ihumii	1e-04 ; 0 ( 0 , 1e-04 )	1e-04 ; 0 ( 0 , 2e-04 )	cov1	40	Not detected	-0.000523419	-0.00444849	0.00340165	0.793828	0.881449
Bacteria	Firmicutes	Clostridia	Clostridiales	Clostridiaceae	Clostridium	Clostridium ihumii	1e-04 ; 0 ( 0 , 1e-04 )	1e-04 ; 0 ( 0 , 2e-04 )	cov2	5	Not detected	1.82385e-05	-0.00394258	0.00397905	0.9928	0.998177
Bacteria	Firmicutes	Clostridia	Clostridiales	Clostridiaceae	Clostridium	Clostridium ihumii	1e-04 ; 0 ( 0 , 1e-04 )	1e-04 ; 0 ( 0 , 2e-04 )	cov3	23	Not detected	0.000430604	-0.00366859	0.0045298	0.836894	0.953672
Bacteria	Firmicutes	Clostridia	Clostridiales	Clostridiaceae	Clostridium	Clostridium kluyveri	5e-04 ; 3e-04 ( 1e-04 , 7e-04 )	6e-04 ; 4e-04 ( 1e-04 , 9e-04 )	cov1	612	Not detected	-0.00525431	-0.00983317	-0.000675438	0.0245944	0.12923
Bacteria	Firmicutes	Clostridia	Clostridiales	Clostridiaceae	Clostridium	Clostridium kluyveri	5e-04 ; 3e-04 ( 1e-04 , 7e-04 )	6e-04 ; 4e-04 ( 1e-04 , 9e-04 )	cov2	598	Not detected	-0.00553179	-0.0101638	-0.000899735	0.0193285	0.138717
Bacteria	Firmicutes	Clostridia	Clostridiales	Clostridiaceae	Clostridium	Clostridium kluyveri	5e-04 ; 3e-04 ( 1e-04 , 7e-04 )	6e-04 ; 4e-04 ( 1e-04 , 9e-04 )	cov3	446	Not detected	-0.004982	-0.00977605	-0.00018795	0.0417759	0.214653
Bacteria	Firmicutes	Clostridia	Clostridiales	Clostridiaceae	Clostridium	Clostridium leptum CAG:27	0.0402 ; 0.0107 ( 0.0037 , 0.032 )	0.0447 ; 0.014 ( 0.0046 , 0.03 )	cov1	0	Not detected	0.000758238	-0.00434244	0.00585892	0.770799	0.864771
Bacteria	Firmicutes	Clostridia	Clostridiales	Clostridiaceae	Clostridium	Clostridium leptum CAG:27	0.0402 ; 0.0107 ( 0.0037 , 0.032 )	0.0447 ; 0.014 ( 0.0046 , 0.03 )	cov2	0	Not detected	0.000893157	-0.00427055	0.00605686	0.734626	0.871847
Bacteria	Firmicutes	Clostridia	Clostridiales	Clostridiaceae	Clostridium	Clostridium leptum CAG:27	0.0402 ; 0.0107 ( 0.0037 , 0.032 )	0.0447 ; 0.014 ( 0.0046 , 0.03 )	cov3	0	Not detected	0.000158287	-0.0051865	0.00550307	0.953717	0.989009
Bacteria	Firmicutes	Clostridia	Clostridiales	Clostridiaceae	Clostridium	Clostridium lundense	8e-04 ; 4e-04 ( 1e-04 , 0.001 )	8e-04 ; 5e-04 ( 2e-04 , 0.0012 )	cov1	519	Not detected	-0.00312324	-0.00767739	0.00143092	0.17902	0.393845
Bacteria	Firmicutes	Clostridia	Clostridiales	Clostridiaceae	Clostridium	Clostridium lundense	8e-04 ; 4e-04 ( 1e-04 , 0.001 )	8e-04 ; 5e-04 ( 2e-04 , 0.0012 )	cov2	490	Not detected	-0.00330129	-0.00791295	0.00131036	0.160721	0.432881
Bacteria	Firmicutes	Clostridia	Clostridiales	Clostridiaceae	Clostridium	Clostridium lundense	8e-04 ; 4e-04 ( 1e-04 , 0.001 )	8e-04 ; 5e-04 ( 2e-04 , 0.0012 )	cov3	235	Not detected	-0.0024494	-0.00722186	0.00232307	0.314546	0.628834
Bacteria	Firmicutes	Clostridia	Clostridiales	Clostridiaceae	Clostridium	Clostridium neonatale	0.0012 ; 0 ( 0 , 0 )	1e-04 ; 0 ( 0 , 0 )	cov1	15	Not detected	0.00189269	-0.00215531	0.00594069	0.359538	0.57186
Bacteria	Firmicutes	Clostridia	Clostridiales	Clostridiaceae	Clostridium	Clostridium neonatale	0.0012 ; 0 ( 0 , 0 )	1e-04 ; 0 ( 0 , 0 )	cov2	3	Not detected	0.00150971	-0.00258074	0.00560016	0.469505	0.711375
Bacteria	Firmicutes	Clostridia	Clostridiales	Clostridiaceae	Clostridium	Clostridium neonatale	0.0012 ; 0 ( 0 , 0 )	1e-04 ; 0 ( 0 , 0 )	cov3	17	Not detected	0.00201966	-0.00218718	0.0062265	0.346813	0.669178
Bacteria	Firmicutes	Clostridia	Clostridiales	Clostridiaceae	Clostridium	Clostridium nexile CAG:348	0.0387 ; 0.0052 ( 0.0031 , 0.0093 )	0.0835 ; 0.0067 ( 0.0033 , 0.019 )	cov1	439	Not detected	-0.00391748	-0.00730239	-0.000532566	0.0233941	0.127554
Bacteria	Firmicutes	Clostridia	Clostridiales	Clostridiaceae	Clostridium	Clostridium nexile CAG:348	0.0387 ; 0.0052 ( 0.0031 , 0.0093 )	0.0835 ; 0.0067 ( 0.0033 , 0.019 )	cov2	193	Not detected	-0.00358902	-0.00700631	-0.000171725	0.0396505	0.204687
Bacteria	Firmicutes	Clostridia	Clostridiales	Clostridiaceae	Clostridium	Clostridium nexile CAG:348	0.0387 ; 0.0052 ( 0.0031 , 0.0093 )	0.0835 ; 0.0067 ( 0.0033 , 0.019 )	cov3	489	Not detected	-0.00442746	-0.00795356	-0.000901358	0.0139243	0.110736
Bacteria	Firmicutes	Clostridia	Clostridiales	Clostridiaceae	Clostridium	Clostridium paraputrificum	0.0064 ; 2e-04 ( 0 , 7e-04 )	0.0063 ; 4e-04 ( 1e-04 , 8e-04 )	cov1	6	Not detected	-0.00128926	-0.00692435	0.00434583	0.653882	0.802522
Bacteria	Firmicutes	Clostridia	Clostridiales	Clostridiaceae	Clostridium	Clostridium paraputrificum	0.0064 ; 2e-04 ( 0 , 7e-04 )	0.0063 ; 4e-04 ( 1e-04 , 8e-04 )	cov2	0	Not detected	-0.00166246	-0.00735728	0.00403237	0.567259	0.777366
Bacteria	Firmicutes	Clostridia	Clostridiales	Clostridiaceae	Clostridium	Clostridium paraputrificum	0.0064 ; 2e-04 ( 0 , 7e-04 )	0.0063 ; 4e-04 ( 1e-04 , 8e-04 )	cov3	0	Not detected	-0.00110601	-0.00697942	0.00476741	0.712099	0.896429
Bacteria	Firmicutes	Clostridia	Clostridiales	Clostridiaceae	Clostridium	Clostridium perfringens	0.0118 ; 0 ( 0 , 5e-04 )	0.0069 ; 0 ( 0 , 6e-04 )	cov1	20	Not detected	-0.00345918	-0.0103944	0.00347607	0.328364	0.552693
Bacteria	Firmicutes	Clostridia	Clostridiales	Clostridiaceae	Clostridium	Clostridium perfringens	0.0118 ; 0 ( 0 , 5e-04 )	0.0069 ; 0 ( 0 , 6e-04 )	cov2	0	Not detected	-0.00220695	-0.00920214	0.00478825	0.53639	0.757829
Bacteria	Firmicutes	Clostridia	Clostridiales	Clostridiaceae	Clostridium	Clostridium perfringens	0.0118 ; 0 ( 0 , 5e-04 )	0.0069 ; 0 ( 0 , 6e-04 )	cov3	0	Not detected	0.000543238	-0.00664669	0.00773317	0.882285	0.959079
Bacteria	Firmicutes	Clostridia	Clostridiales	Clostridiaceae	Clostridium	Clostridium phoceensis	0.1869 ; 0.1363 ( 0.0652 , 0.2564 )	0.2133 ; 0.1572 ( 0.0883 , 0.3118 )	cov1	13	Not detected	0.00181094	-0.000818705	0.00444058	0.177213	0.392464
Bacteria	Firmicutes	Clostridia	Clostridiales	Clostridiaceae	Clostridium	Clostridium phoceensis	0.1869 ; 0.1363 ( 0.0652 , 0.2564 )	0.2133 ; 0.1572 ( 0.0883 , 0.3118 )	cov2	2	Not detected	0.0012746	-0.00135694	0.00390615	0.342545	0.611799
Bacteria	Firmicutes	Clostridia	Clostridiales	Clostridiaceae	Clostridium	Clostridium phoceensis	0.1869 ; 0.1363 ( 0.0652 , 0.2564 )	0.2133 ; 0.1572 ( 0.0883 , 0.3118 )	cov3	6	Not detected	-0.000126913	-0.00282999	0.00257616	0.926686	0.976988
Bacteria	Firmicutes	Clostridia	Clostridiales	Clostridiaceae	Clostridium	Clostridium polynesiense	7e-04 ; 4e-04 ( 1e-04 , 8e-04 )	8e-04 ; 5e-04 ( 1e-04 , 0.001 )	cov1	20	Not detected	0.000580798	-0.00390345	0.00506504	0.799626	0.884007
Bacteria	Firmicutes	Clostridia	Clostridiales	Clostridiaceae	Clostridium	Clostridium polynesiense	7e-04 ; 4e-04 ( 1e-04 , 8e-04 )	8e-04 ; 5e-04 ( 1e-04 , 0.001 )	cov2	3	Not detected	9.13983e-06	-0.00451666	0.00453494	0.996842	0.999327
Bacteria	Firmicutes	Clostridia	Clostridiales	Clostridiaceae	Clostridium	Clostridium polynesiense	7e-04 ; 4e-04 ( 1e-04 , 8e-04 )	8e-04 ; 5e-04 ( 1e-04 , 0.001 )	cov3	10	Not detected	-0.00112158	-0.00578918	0.00354602	0.637706	0.854874
Bacteria	Firmicutes	Clostridia	Clostridiales	Clostridiaceae	Clostridium	Clostridium saccharobutylicum	1e-04 ; 0 ( 0 , 1e-04 )	1e-04 ; 0 ( 0 , 0 )	cov1	29	Not detected	0.00186971	-0.00218415	0.00592357	0.366093	0.577603
Bacteria	Firmicutes	Clostridia	Clostridiales	Clostridiaceae	Clostridium	Clostridium saccharobutylicum	1e-04 ; 0 ( 0 , 1e-04 )	1e-04 ; 0 ( 0 , 0 )	cov2	0	Not detected	0.00102295	-0.00307354	0.00511944	0.624575	0.808719
Bacteria	Firmicutes	Clostridia	Clostridiales	Clostridiaceae	Clostridium	Clostridium saccharobutylicum	1e-04 ; 0 ( 0 , 1e-04 )	1e-04 ; 0 ( 0 , 0 )	cov3	18	Not detected	0.00205389	-0.00214504	0.00625282	0.337794	0.661303
Bacteria	Firmicutes	Clostridia	Clostridiales	Clostridiaceae	Clostridium	Clostridium saccharoperbutylacetonicum	1e-04 ; 0 ( 0 , 1e-04 )	0 ; 0 ( 0 , 0 )	cov1	30	Not detected	0.00165832	-0.00225886	0.0055755	0.406758	0.617189
Bacteria	Firmicutes	Clostridia	Clostridiales	Clostridiaceae	Clostridium	Clostridium saccharoperbutylacetonicum	1e-04 ; 0 ( 0 , 1e-04 )	0 ; 0 ( 0 , 0 )	cov2	3	Not detected	0.00121712	-0.00274567	0.00517991	0.54724	0.763444
Bacteria	Firmicutes	Clostridia	Clostridiales	Clostridiaceae	Clostridium	Clostridium saccharoperbutylacetonicum	1e-04 ; 0 ( 0 , 1e-04 )	0 ; 0 ( 0 , 0 )	cov3	32	Not detected	0.00249521	-0.00156512	0.00655554	0.228521	0.539017
Bacteria	Firmicutes	Clostridia	Clostridiales	Clostridiaceae	Clostridium	Clostridium sartagoforme	3e-04 ; 0 ( 0 , 2e-04 )	1e-04 ; 0 ( 0 , 1e-04 )	cov1	21	Not detected	0.00323705	-0.00162876	0.00810287	0.192386	0.410232
Bacteria	Firmicutes	Clostridia	Clostridiales	Clostridiaceae	Clostridium	Clostridium sartagoforme	3e-04 ; 0 ( 0 , 2e-04 )	1e-04 ; 0 ( 0 , 1e-04 )	cov2	7	Not detected	0.00266303	-0.00224472	0.00757078	0.287648	0.566157
Bacteria	Firmicutes	Clostridia	Clostridiales	Clostridiaceae	Clostridium	Clostridium sartagoforme	3e-04 ; 0 ( 0 , 2e-04 )	1e-04 ; 0 ( 0 , 1e-04 )	cov3	93	Not detected	0.00408945	-0.000914263	0.00909316	0.109315	0.363458
Bacteria	Firmicutes	Clostridia	Clostridiales	Clostridiaceae	Clostridium	Clostridium sp. 44_14	0.0109 ; 0.002 ( 9e-04 , 0.0052 )	0.0093 ; 0.0016 ( 7e-04 , 0.0041 )	cov1	687	Not detected	0.00615454	0.00212692	0.0101822	0.00277191	0.0352005
Bacteria	Firmicutes	Clostridia	Clostridiales	Clostridiaceae	Clostridium	Clostridium sp. 44_14	0.0109 ; 0.002 ( 9e-04 , 0.0052 )	0.0093 ; 0.0016 ( 7e-04 , 0.0041 )	cov2	77	Not detected	0.00484471	0.00079029	0.00889914	0.0192598	0.138717
Bacteria	Firmicutes	Clostridia	Clostridiales	Clostridiaceae	Clostridium	Clostridium sp. 44_14	0.0109 ; 0.002 ( 9e-04 , 0.0052 )	0.0093 ; 0.0016 ( 7e-04 , 0.0041 )	cov3	184	Not detected	0.00482685	0.000650911	0.00900279	0.0235706	0.147784
Bacteria	Firmicutes	Clostridia	Clostridiales	Clostridiaceae	Clostridium	Clostridium sp. Ade.TY	1e-04 ; 0 ( 0 , 1e-04 )	1e-04 ; 0 ( 0 , 0 )	cov1	24	Not detected	-0.000656366	-0.00478078	0.00346804	0.75513	0.861229
Bacteria	Firmicutes	Clostridia	Clostridiales	Clostridiaceae	Clostridium	Clostridium sp. Ade.TY	1e-04 ; 0 ( 0 , 1e-04 )	1e-04 ; 0 ( 0 , 0 )	cov2	0	Not detected	-0.00110886	-0.00527738	0.00305966	0.602153	0.796866
Bacteria	Firmicutes	Clostridia	Clostridiales	Clostridiaceae	Clostridium	Clostridium sp. Ade.TY	1e-04 ; 0 ( 0 , 1e-04 )	1e-04 ; 0 ( 0 , 0 )	cov3	16	Not detected	-8.5229e-05	-0.00436085	0.00419039	0.968838	0.995003
Bacteria	Firmicutes	Clostridia	Clostridiales	Clostridiaceae	Clostridium	Clostridium sp. ASF356	4e-04 ; 2e-04 ( 0 , 5e-04 )	5e-04 ; 2e-04 ( 1e-04 , 7e-04 )	cov1	31	Not detected	0.00164814	-0.0029703	0.00626658	0.48434	0.673737
Bacteria	Firmicutes	Clostridia	Clostridiales	Clostridiaceae	Clostridium	Clostridium sp. ASF356	4e-04 ; 2e-04 ( 0 , 5e-04 )	5e-04 ; 2e-04 ( 1e-04 , 7e-04 )	cov2	4	Not detected	0.000812322	-0.00385597	0.00548062	0.733091	0.871847
Bacteria	Firmicutes	Clostridia	Clostridiales	Clostridiaceae	Clostridium	Clostridium sp. ASF356	4e-04 ; 2e-04 ( 0 , 5e-04 )	5e-04 ; 2e-04 ( 1e-04 , 7e-04 )	cov3	25	Not detected	0.0007398	-0.00408535	0.00556495	0.763814	0.926813
Bacteria	Firmicutes	Clostridia	Clostridiales	Clostridiaceae	Clostridium	Clostridium sp. CAG:1193	0.0034 ; 0 ( 0 , 0 )	3e-04 ; 0 ( 0 , 0 )	cov1	21	Not detected	0.00532598	0.000346154	0.0103058	0.0361645	0.1658
Bacteria	Firmicutes	Clostridia	Clostridiales	Clostridiaceae	Clostridium	Clostridium sp. CAG:1193	0.0034 ; 0 ( 0 , 0 )	3e-04 ; 0 ( 0 , 0 )	cov2	7	Not detected	0.00500934	-2.36338e-05	0.0100423	0.0511975	0.237624
Bacteria	Firmicutes	Clostridia	Clostridiales	Clostridiaceae	Clostridium	Clostridium sp. CAG:1193	0.0034 ; 0 ( 0 , 0 )	3e-04 ; 0 ( 0 , 0 )	cov3	3	Not detected	0.00338387	-0.00180922	0.00857696	0.201671	0.502897
Bacteria	Firmicutes	Clostridia	Clostridiales	Clostridiaceae	Clostridium	Clostridium sp. CAG:12237_41	0.0267 ; 0.0055 ( 0.0022 , 0.0167 )	0.0101 ; 0.0037 ( 0.0012 , 0.0096 )	cov1	969	0.8	0.00790926	0.00388928	0.0119292	0.000118137	0.00598312
Bacteria	Firmicutes	Clostridia	Clostridiales	Clostridiaceae	Clostridium	Clostridium sp. CAG:12237_41	0.0267 ; 0.0055 ( 0.0022 , 0.0167 )	0.0101 ; 0.0037 ( 0.0012 , 0.0096 )	cov2	891	0.7	0.00681144	0.00276105	0.0108618	0.000994695	0.0292689
Bacteria	Firmicutes	Clostridia	Clostridiales	Clostridiaceae	Clostridium	Clostridium sp. CAG:12237_41	0.0267 ; 0.0055 ( 0.0022 , 0.0167 )	0.0101 ; 0.0037 ( 0.0012 , 0.0096 )	cov3	770	0.6	0.00617313	0.00203064	0.0103156	0.00352418	0.0482321
Bacteria	Firmicutes	Clostridia	Clostridiales	Clostridiaceae	Clostridium	Clostridium sp. CAG:138	0.4054 ; 0.0022 ( 7e-04 , 0.0626 )	0.3417 ; 0.0018 ( 5e-04 , 0.144 )	cov1	0	Not detected	0.00632172	-0.00171914	0.0143626	0.12346	0.324357
Bacteria	Firmicutes	Clostridia	Clostridiales	Clostridiaceae	Clostridium	Clostridium sp. CAG:138	0.4054 ; 0.0022 ( 7e-04 , 0.0626 )	0.3417 ; 0.0018 ( 5e-04 , 0.144 )	cov2	0	Not detected	0.00747863	-0.000659765	0.015617	0.0718116	0.281741
Bacteria	Firmicutes	Clostridia	Clostridiales	Clostridiaceae	Clostridium	Clostridium sp. CAG:138	0.4054 ; 0.0022 ( 7e-04 , 0.0626 )	0.3417 ; 0.0018 ( 5e-04 , 0.144 )	cov3	0	Not detected	0.00401882	-0.00434595	0.0123836	0.346455	0.669178
Bacteria	Firmicutes	Clostridia	Clostridiales	Clostridiaceae	Clostridium	Clostridium sp. CAG:167	0.0148 ; 5e-04 ( 0 , 0.0018 )	0.0049 ; 4e-04 ( 0 , 0.0012 )	cov1	0	Not detected	0.00828407	0.00138462	0.0151835	0.0186852	0.112689
Bacteria	Firmicutes	Clostridia	Clostridiales	Clostridiaceae	Clostridium	Clostridium sp. CAG:167	0.0148 ; 5e-04 ( 0 , 0.0018 )	0.0049 ; 4e-04 ( 0 , 0.0012 )	cov2	0	Not detected	0.00656476	-0.000404541	0.0135341	0.064982	0.268364
Bacteria	Firmicutes	Clostridia	Clostridiales	Clostridiaceae	Clostridium	Clostridium sp. CAG:167	0.0148 ; 5e-04 ( 0 , 0.0018 )	0.0049 ; 4e-04 ( 0 , 0.0012 )	cov3	0	Not detected	0.00510297	-0.00207431	0.0122803	0.163586	0.454809
Bacteria	Firmicutes	Clostridia	Clostridiales	Clostridiaceae	Clostridium	Clostridium sp. CAG:226	0.0978 ; 0.0058 ( 0.0014 , 0.0221 )	0.2009 ; 0.0047 ( 0.0013 , 0.0229 )	cov1	0	Not detected	0.00606275	1.52423e-05	0.0121103	0.0495356	0.194995
Bacteria	Firmicutes	Clostridia	Clostridiales	Clostridiaceae	Clostridium	Clostridium sp. CAG:226	0.0978 ; 0.0058 ( 0.0014 , 0.0221 )	0.2009 ; 0.0047 ( 0.0013 , 0.0229 )	cov2	0	Not detected	0.00578388	-0.000330485	0.0118982	0.0638531	0.265666
Bacteria	Firmicutes	Clostridia	Clostridiales	Clostridiaceae	Clostridium	Clostridium sp. CAG:226	0.0978 ; 0.0058 ( 0.0014 , 0.0221 )	0.2009 ; 0.0047 ( 0.0013 , 0.0229 )	cov3	0	Not detected	0.00298817	-0.00331197	0.00928831	0.352656	0.672733
Bacteria	Firmicutes	Clostridia	Clostridiales	Clostridiaceae	Clostridium	Clostridium sp. CAG:230	0.0134 ; 0.0019 ( 9e-04 , 0.0037 )	0.0056 ; 0.0016 ( 7e-04 , 0.0026 )	cov1	704	Not detected	0.00620931	0.00198325	0.0104354	0.00401417	0.0425647
Bacteria	Firmicutes	Clostridia	Clostridiales	Clostridiaceae	Clostridium	Clostridium sp. CAG:230	0.0134 ; 0.0019 ( 9e-04 , 0.0037 )	0.0056 ; 0.0016 ( 7e-04 , 0.0026 )	cov2	226	Not detected	0.00506654	0.000806257	0.00932682	0.0198395	0.141522
Bacteria	Firmicutes	Clostridia	Clostridiales	Clostridiaceae	Clostridium	Clostridium sp. CAG:230	0.0134 ; 0.0019 ( 9e-04 , 0.0037 )	0.0056 ; 0.0016 ( 7e-04 , 0.0026 )	cov3	183	Not detected	0.00523099	0.000860568	0.0096014	0.0190605	0.132671
Bacteria	Firmicutes	Clostridia	Clostridiales	Clostridiaceae	Clostridium	Clostridium sp. CAG:242	0.0102 ; 8e-04 ( 2e-04 , 0.0026 )	0.0156 ; 0.0014 ( 4e-04 , 0.003 )	cov1	13	Not detected	0.0046358	-0.00152207	0.0107937	0.140199	0.346953
Bacteria	Firmicutes	Clostridia	Clostridiales	Clostridiaceae	Clostridium	Clostridium sp. CAG:242	0.0102 ; 8e-04 ( 2e-04 , 0.0026 )	0.0156 ; 0.0014 ( 4e-04 , 0.003 )	cov2	2	Not detected	0.00386511	-0.00235972	0.0100899	0.223724	0.494168
Bacteria	Firmicutes	Clostridia	Clostridiales	Clostridiaceae	Clostridium	Clostridium sp. CAG:242	0.0102 ; 8e-04 ( 2e-04 , 0.0026 )	0.0156 ; 0.0014 ( 4e-04 , 0.003 )	cov3	0	Not detected	0.00118464	-0.00522821	0.00759748	0.717333	0.898193
Bacteria	Firmicutes	Clostridia	Clostridiales	Clostridiaceae	Clostridium	Clostridium sp. CAG:245	0.0473 ; 3e-04 ( 0 , 0.0053 )	0.0117 ; 1e-04 ( 0 , 0.0032 )	cov1	0	Not detected	0.00678762	-0.0022756	0.0158508	0.142266	0.348849
Bacteria	Firmicutes	Clostridia	Clostridiales	Clostridiaceae	Clostridium	Clostridium sp. CAG:245	0.0473 ; 3e-04 ( 0 , 0.0053 )	0.0117 ; 1e-04 ( 0 , 0.0032 )	cov2	0	Not detected	0.00654931	-0.00263157	0.0157302	0.162184	0.433288
Bacteria	Firmicutes	Clostridia	Clostridiales	Clostridiaceae	Clostridium	Clostridium sp. CAG:245	0.0473 ; 3e-04 ( 0 , 0.0053 )	0.0117 ; 1e-04 ( 0 , 0.0032 )	cov3	0	Not detected	0.00580314	-0.00366611	0.0152724	0.229805	0.540962
Bacteria	Firmicutes	Clostridia	Clostridiales	Clostridiaceae	Clostridium	Clostridium sp. CAG:245_30_32	0.0583 ; 0.0109 ( 0.0057 , 0.0272 )	0.0216 ; 0.0085 ( 0.0044 , 0.0213 )	cov1	540	Not detected	0.00577496	0.00204292	0.009507	0.00244791	0.0323729
Bacteria	Firmicutes	Clostridia	Clostridiales	Clostridiaceae	Clostridium	Clostridium sp. CAG:245_30_32	0.0583 ; 0.0109 ( 0.0057 , 0.0272 )	0.0216 ; 0.0085 ( 0.0044 , 0.0213 )	cov2	262	Not detected	0.00550053	0.00172835	0.00927271	0.00429944	0.0624745
Bacteria	Firmicutes	Clostridia	Clostridiales	Clostridiaceae	Clostridium	Clostridium sp. CAG:245_30_32	0.0583 ; 0.0109 ( 0.0057 , 0.0272 )	0.0216 ; 0.0085 ( 0.0044 , 0.0213 )	cov3	213	Not detected	0.00561297	0.00173858	0.00948736	0.00455632	0.0592437
Bacteria	Firmicutes	Clostridia	Clostridiales	Clostridiaceae	Clostridium	Clostridium sp. CAG:277	0.0131 ; 0.0028 ( 0.0012 , 0.0064 )	0.0112 ; 0.0022 ( 0.001 , 0.0055 )	cov1	712	0.6	0.00570444	0.00151469	0.00989419	0.00766808	0.0676529
Bacteria	Firmicutes	Clostridia	Clostridiales	Clostridiaceae	Clostridium	Clostridium sp. CAG:277	0.0131 ; 0.0028 ( 0.0012 , 0.0064 )	0.0112 ; 0.0022 ( 0.001 , 0.0055 )	cov2	113	Not detected	0.00443811	0.000220457	0.00865576	0.0392724	0.203628
Bacteria	Firmicutes	Clostridia	Clostridiales	Clostridiaceae	Clostridium	Clostridium sp. CAG:277	0.0131 ; 0.0028 ( 0.0012 , 0.0064 )	0.0112 ; 0.0022 ( 0.001 , 0.0055 )	cov3	553	Not detected	0.00536252	0.00102027	0.00970477	0.0155721	0.118837
Bacteria	Firmicutes	Clostridia	Clostridiales	Clostridiaceae	Clostridium	Clostridium sp. CAG:288	0.0123 ; 0 ( 0 , 1e-04 )	0.0048 ; 0 ( 0 , 0 )	cov1	0	Not detected	0.00558	-0.00064851	0.0118085	0.0792278	0.257547
Bacteria	Firmicutes	Clostridia	Clostridiales	Clostridiaceae	Clostridium	Clostridium sp. CAG:288	0.0123 ; 0 ( 0 , 1e-04 )	0.0048 ; 0 ( 0 , 0 )	cov2	0	Not detected	0.0044758	-0.00181183	0.0107634	0.163081	0.433288
Bacteria	Firmicutes	Clostridia	Clostridiales	Clostridiaceae	Clostridium	Clostridium sp. CAG:288	0.0123 ; 0 ( 0 , 1e-04 )	0.0048 ; 0 ( 0 , 0 )	cov3	0	Not detected	0.00272577	-0.00376198	0.00921352	0.410319	0.727328
Bacteria	Firmicutes	Clostridia	Clostridiales	Clostridiaceae	Clostridium	Clostridium sp. CAG:299	0.0284 ; 0.0015 ( 7e-04 , 0.0043 )	0.0275 ; 0.0016 ( 8e-04 , 0.0038 )	cov1	0	Not detected	-0.00207367	-0.00739841	0.00325107	0.445356	0.646343
Bacteria	Firmicutes	Clostridia	Clostridiales	Clostridiaceae	Clostridium	Clostridium sp. CAG:299	0.0284 ; 0.0015 ( 7e-04 , 0.0043 )	0.0275 ; 0.0016 ( 8e-04 , 0.0038 )	cov2	0	Not detected	-0.00240192	-0.00778593	0.00298208	0.381989	0.639546
Bacteria	Firmicutes	Clostridia	Clostridiales	Clostridiaceae	Clostridium	Clostridium sp. CAG:299	0.0284 ; 0.0015 ( 7e-04 , 0.0043 )	0.0275 ; 0.0016 ( 8e-04 , 0.0038 )	cov3	0	Not detected	-0.00221964	-0.00778298	0.0033437	0.434296	0.740821
Bacteria	Firmicutes	Clostridia	Clostridiales	Clostridiaceae	Clostridium	Clostridium sp. CAG:307_30_263	0.0158 ; 0.0052 ( 0.0023 , 0.0134 )	0.0073 ; 0.0043 ( 0.0023 , 0.0077 )	cov1	696	Not detected	0.00575756	0.00222756	0.00928755	0.00140738	0.0226915
Bacteria	Firmicutes	Clostridia	Clostridiales	Clostridiaceae	Clostridium	Clostridium sp. CAG:307_30_263	0.0158 ; 0.0052 ( 0.0023 , 0.0134 )	0.0073 ; 0.0043 ( 0.0023 , 0.0077 )	cov2	91	Not detected	0.00454796	0.00101002	0.00808591	0.0118151	0.117336
Bacteria	Firmicutes	Clostridia	Clostridiales	Clostridiaceae	Clostridium	Clostridium sp. CAG:307_30_263	0.0158 ; 0.0052 ( 0.0023 , 0.0134 )	0.0073 ; 0.0043 ( 0.0023 , 0.0077 )	cov3	69	Not detected	0.00450595	0.000878851	0.00813305	0.0149682	0.116263
Bacteria	Firmicutes	Clostridia	Clostridiales	Clostridiaceae	Clostridium	Clostridium sp. CAG:349	0.1293 ; 0 ( 0 , 5e-04 )	0.154 ; 0 ( 0 , 8e-04 )	cov1	0	Not detected	-0.00391763	-0.0122524	0.00441715	0.357003	0.571691
Bacteria	Firmicutes	Clostridia	Clostridiales	Clostridiaceae	Clostridium	Clostridium sp. CAG:349	0.1293 ; 0 ( 0 , 5e-04 )	0.154 ; 0 ( 0 , 8e-04 )	cov2	0	Not detected	-0.00483847	-0.0132608	0.00358388	0.260286	0.536407
Bacteria	Firmicutes	Clostridia	Clostridiales	Clostridiaceae	Clostridium	Clostridium sp. CAG:349	0.1293 ; 0 ( 0 , 5e-04 )	0.154 ; 0 ( 0 , 8e-04 )	cov3	3	Not detected	-0.00732525	-0.0160307	0.0013802	0.0992271	0.349117
Bacteria	Firmicutes	Clostridia	Clostridiales	Clostridiaceae	Clostridium	Clostridium sp. CAG:352	0.1408 ; 0.0079 ( 0.003 , 0.023 )	0.2059 ; 0.0099 ( 0.0034 , 0.0233 )	cov1	407	Not detected	0.00653346	0.00144136	0.0116256	0.0119746	0.0875413
Bacteria	Firmicutes	Clostridia	Clostridiales	Clostridiaceae	Clostridium	Clostridium sp. CAG:352	0.1408 ; 0.0079 ( 0.003 , 0.023 )	0.2059 ; 0.0099 ( 0.0034 , 0.0233 )	cov2	34	Not detected	0.00584185	0.000696842	0.0109869	0.0261427	0.167228
Bacteria	Firmicutes	Clostridia	Clostridiales	Clostridiaceae	Clostridium	Clostridium sp. CAG:352	0.1408 ; 0.0079 ( 0.003 , 0.023 )	0.2059 ; 0.0099 ( 0.0034 , 0.0233 )	cov3	0	Not detected	0.00341826	-0.00187449	0.00871102	0.205692	0.508613
Bacteria	Firmicutes	Clostridia	Clostridiales	Clostridiaceae	Clostridium	Clostridium sp. CAG:413	0.0799 ; 0.0023 ( 7e-04 , 0.0165 )	0.0835 ; 0.002 ( 6e-04 , 0.0196 )	cov1	0	Not detected	0.00520966	-0.000917355	0.0113367	0.0957349	0.289725
Bacteria	Firmicutes	Clostridia	Clostridiales	Clostridiaceae	Clostridium	Clostridium sp. CAG:413	0.0799 ; 0.0023 ( 7e-04 , 0.0165 )	0.0835 ; 0.002 ( 6e-04 , 0.0196 )	cov2	0	Not detected	0.00500263	-0.0011857	0.011191	0.113221	0.367953
Bacteria	Firmicutes	Clostridia	Clostridiales	Clostridiaceae	Clostridium	Clostridium sp. CAG:413	0.0799 ; 0.0023 ( 7e-04 , 0.0165 )	0.0835 ; 0.002 ( 6e-04 , 0.0196 )	cov3	0	Not detected	0.00277108	-0.00361376	0.00915592	0.395044	0.713507
Bacteria	Firmicutes	Clostridia	Clostridiales	Clostridiaceae	Clostridium	Clostridium sp. CAG:448	0.0062 ; 0 ( 0 , 5e-04 )	8e-04 ; 0 ( 0 , 4e-04 )	cov1	0	Not detected	0.00670651	-2.75698e-05	0.0134406	0.0510565	0.198328
Bacteria	Firmicutes	Clostridia	Clostridiales	Clostridiaceae	Clostridium	Clostridium sp. CAG:448	0.0062 ; 0 ( 0 , 5e-04 )	8e-04 ; 0 ( 0 , 4e-04 )	cov2	0	Not detected	0.00664372	-0.000159402	0.0134468	0.0557293	0.25222
Bacteria	Firmicutes	Clostridia	Clostridiales	Clostridiaceae	Clostridium	Clostridium sp. CAG:448	0.0062 ; 0 ( 0 , 5e-04 )	8e-04 ; 0 ( 0 , 4e-04 )	cov3	0	Not detected	0.00481283	-0.0022045	0.0118302	0.17899	0.470423
Bacteria	Firmicutes	Clostridia	Clostridiales	Clostridiaceae	Clostridium	Clostridium sp. CAG:451	0.0084 ; 1e-04 ( 0 , 8e-04 )	0.015 ; 1e-04 ( 0 , 8e-04 )	cov1	0	Not detected	0.00105575	-0.005792	0.00790351	0.762538	0.861955
Bacteria	Firmicutes	Clostridia	Clostridiales	Clostridiaceae	Clostridium	Clostridium sp. CAG:451	0.0084 ; 1e-04 ( 0 , 8e-04 )	0.015 ; 1e-04 ( 0 , 8e-04 )	cov2	0	Not detected	0.000322819	-0.00660061	0.00724625	0.927191	0.969187
Bacteria	Firmicutes	Clostridia	Clostridiales	Clostridiaceae	Clostridium	Clostridium sp. CAG:451	0.0084 ; 1e-04 ( 0 , 8e-04 )	0.015 ; 1e-04 ( 0 , 8e-04 )	cov3	0	Not detected	-0.00151353	-0.00865977	0.0056327	0.678093	0.878015
Bacteria	Firmicutes	Clostridia	Clostridiales	Clostridiaceae	Clostridium	Clostridium sp. CAG:465	0.0161 ; 0 ( 0 , 4e-04 )	0.0819 ; 0 ( 0 , 6e-04 )	cov1	0	Not detected	0.00340464	-0.00303136	0.00984064	0.299915	0.524936
Bacteria	Firmicutes	Clostridia	Clostridiales	Clostridiaceae	Clostridium	Clostridium sp. CAG:465	0.0161 ; 0 ( 0 , 4e-04 )	0.0819 ; 0 ( 0 , 6e-04 )	cov2	0	Not detected	0.00262635	-0.00388244	0.00913514	0.429095	0.675949
Bacteria	Firmicutes	Clostridia	Clostridiales	Clostridiaceae	Clostridium	Clostridium sp. CAG:465	0.0161 ; 0 ( 0 , 4e-04 )	0.0819 ; 0 ( 0 , 6e-04 )	cov3	0	Not detected	0.00155403	-0.00517264	0.00828069	0.650727	0.86097
Bacteria	Firmicutes	Clostridia	Clostridiales	Clostridiaceae	Clostridium	Clostridium sp. CAG:568	0.1201 ; 0 ( 0 , 2e-04 )	0.0174 ; 0 ( 0 , 1e-04 )	cov1	0	Not detected	-0.00104623	-0.00782031	0.00572785	0.762134	0.861955
Bacteria	Firmicutes	Clostridia	Clostridiales	Clostridiaceae	Clostridium	Clostridium sp. CAG:568	0.1201 ; 0 ( 0 , 2e-04 )	0.0174 ; 0 ( 0 , 1e-04 )	cov2	0	Not detected	-0.0016268	-0.00848427	0.00523068	0.641995	0.823315
Bacteria	Firmicutes	Clostridia	Clostridiales	Clostridiaceae	Clostridium	Clostridium sp. CAG:568	0.1201 ; 0 ( 0 , 2e-04 )	0.0174 ; 0 ( 0 , 1e-04 )	cov3	0	Not detected	-0.00292856	-0.0100211	0.004164	0.418426	0.734954
Bacteria	Firmicutes	Clostridia	Clostridiales	Clostridiaceae	Clostridium	Clostridium sp. CAG:58	0.0802 ; 0.0207 ( 0.0054 , 0.0997 )	0.1155 ; 0.0296 ( 0.0051 , 0.1552 )	cov1	12	Not detected	-0.00205276	-0.00640896	0.00230345	0.355785	0.570517
Bacteria	Firmicutes	Clostridia	Clostridiales	Clostridiaceae	Clostridium	Clostridium sp. CAG:58	0.0802 ; 0.0207 ( 0.0054 , 0.0997 )	0.1155 ; 0.0296 ( 0.0051 , 0.1552 )	cov2	0	Not detected	-0.00221713	-0.0066135	0.00217923	0.323033	0.594866
Bacteria	Firmicutes	Clostridia	Clostridiales	Clostridiaceae	Clostridium	Clostridium sp. CAG:58	0.0802 ; 0.0207 ( 0.0054 , 0.0997 )	0.1155 ; 0.0296 ( 0.0051 , 0.1552 )	cov3	0	Not detected	-0.00173366	-0.00626995	0.00280263	0.453893	0.747103
Bacteria	Firmicutes	Clostridia	Clostridiales	Clostridiaceae	Clostridium	Clostridium sp. CAG:590	0.0182 ; 0.0031 ( 0.0017 , 0.0055 )	0.0149 ; 0.003 ( 0.0014 , 0.0046 )	cov1	737	0.6	0.00507662	0.00188286	0.00827038	0.00185787	0.026492
Bacteria	Firmicutes	Clostridia	Clostridiales	Clostridiaceae	Clostridium	Clostridium sp. CAG:590	0.0182 ; 0.0031 ( 0.0017 , 0.0055 )	0.0149 ; 0.003 ( 0.0014 , 0.0046 )	cov2	547	Not detected	0.00419786	0.00098325	0.00741247	0.010543	0.109775
Bacteria	Firmicutes	Clostridia	Clostridiales	Clostridiaceae	Clostridium	Clostridium sp. CAG:590	0.0182 ; 0.0031 ( 0.0017 , 0.0055 )	0.0149 ; 0.003 ( 0.0014 , 0.0046 )	cov3	403	Not detected	0.00427754	0.000968628	0.00758646	0.0113481	0.0960916
Bacteria	Firmicutes	Clostridia	Clostridiales	Clostridiaceae	Clostridium	Clostridium sp. CAG:594	0.0125 ; 0 ( 0 , 0.001 )	0.0067 ; 0 ( 0 , 8e-04 )	cov1	0	Not detected	0.00233994	-0.00496664	0.00964652	0.530265	0.712467
Bacteria	Firmicutes	Clostridia	Clostridiales	Clostridiaceae	Clostridium	Clostridium sp. CAG:594	0.0125 ; 0 ( 0 , 0.001 )	0.0067 ; 0 ( 0 , 8e-04 )	cov2	0	Not detected	0.00135378	-0.00603136	0.00873892	0.71941	0.864908
Bacteria	Firmicutes	Clostridia	Clostridiales	Clostridiaceae	Clostridium	Clostridium sp. CAG:594	0.0125 ; 0 ( 0 , 0.001 )	0.0067 ; 0 ( 0 , 8e-04 )	cov3	0	Not detected	0.000415827	-0.00720689	0.00803854	0.914861	0.971834
Bacteria	Firmicutes	Clostridia	Clostridiales	Clostridiaceae	Clostridium	Clostridium sp. CAG:62_40_43	0.1529 ; 0.0155 ( 0.001 , 0.1909 )	0.1185 ; 0.002 ( 7e-04 , 0.0968 )	cov1	1105	0.9	0.0126431	0.00548717	0.0197991	0.000543639	0.0128833
Bacteria	Firmicutes	Clostridia	Clostridiales	Clostridiaceae	Clostridium	Clostridium sp. CAG:62_40_43	0.1529 ; 0.0155 ( 0.001 , 0.1909 )	0.1185 ; 0.002 ( 7e-04 , 0.0968 )	cov2	1068	0.9	0.0109866	0.00378409	0.0181891	0.0028204	0.0518689
Bacteria	Firmicutes	Clostridia	Clostridiales	Clostridiaceae	Clostridium	Clostridium sp. CAG:62_40_43	0.1529 ; 0.0155 ( 0.001 , 0.1909 )	0.1185 ; 0.002 ( 7e-04 , 0.0968 )	cov3	25	Not detected	0.00744635	7.63621e-05	0.0148163	0.0477834	0.233229
Bacteria	Firmicutes	Clostridia	Clostridiales	Clostridiaceae	Clostridium	Clostridium sp. CAG:628	0.0241 ; 0 ( 0 , 5e-04 )	0.0014 ; 0 ( 0 , 4e-04 )	cov1	0	Not detected	0.00248856	-0.00440421	0.00938133	0.479238	0.672305
Bacteria	Firmicutes	Clostridia	Clostridiales	Clostridiaceae	Clostridium	Clostridium sp. CAG:628	0.0241 ; 0 ( 0 , 5e-04 )	0.0014 ; 0 ( 0 , 4e-04 )	cov2	0	Not detected	0.0016098	-0.00535548	0.00857509	0.650596	0.828735
Bacteria	Firmicutes	Clostridia	Clostridiales	Clostridiaceae	Clostridium	Clostridium sp. CAG:628	0.0241 ; 0 ( 0 , 5e-04 )	0.0014 ; 0 ( 0 , 4e-04 )	cov3	2	Not detected	-0.000674772	-0.00786196	0.00651241	0.854017	0.958225
Bacteria	Firmicutes	Clostridia	Clostridiales	Clostridiaceae	Clostridium	Clostridium sp. CAG:632	0.0347 ; 0.001 ( 5e-04 , 0.0021 )	0.0033 ; 7e-04 ( 4e-04 , 0.0017 )	cov1	894	0.7	0.00838765	0.0040628	0.0127125	0.000147536	0.00692036
Bacteria	Firmicutes	Clostridia	Clostridiales	Clostridiaceae	Clostridium	Clostridium sp. CAG:632	0.0347 ; 0.001 ( 5e-04 , 0.0021 )	0.0033 ; 7e-04 ( 4e-04 , 0.0017 )	cov2	821	0.6	0.00742561	0.00306567	0.0117855	0.000856219	0.0265553
Bacteria	Firmicutes	Clostridia	Clostridiales	Clostridiaceae	Clostridium	Clostridium sp. CAG:632	0.0347 ; 0.001 ( 5e-04 , 0.0021 )	0.0033 ; 7e-04 ( 4e-04 , 0.0017 )	cov3	728	0.6	0.00671105	0.00221808	0.011204	0.00344804	0.0482321
Bacteria	Firmicutes	Clostridia	Clostridiales	Clostridiaceae	Clostridium	Clostridium sp. CAG:678	0.0028 ; 0.001 ( 3e-04 , 0.0028 )	0.0026 ; 0.0015 ( 5e-04 , 0.0033 )	cov1	0	Not detected	0.00303334	-0.00203137	0.00809804	0.240561	0.463404
Bacteria	Firmicutes	Clostridia	Clostridiales	Clostridiaceae	Clostridium	Clostridium sp. CAG:678	0.0028 ; 0.001 ( 3e-04 , 0.0028 )	0.0026 ; 0.0015 ( 5e-04 , 0.0033 )	cov2	0	Not detected	0.00268434	-0.00243044	0.00779913	0.303749	0.583218
Bacteria	Firmicutes	Clostridia	Clostridiales	Clostridiaceae	Clostridium	Clostridium sp. CAG:678	0.0028 ; 0.001 ( 3e-04 , 0.0028 )	0.0026 ; 0.0015 ( 5e-04 , 0.0033 )	cov3	1	Not detected	0.00115962	-0.00410459	0.00642383	0.665957	0.871285
Bacteria	Firmicutes	Clostridia	Clostridiales	Clostridiaceae	Clostridium	Clostridium sp. CAG:762	0.0109 ; 0 ( 0 , 2e-04 )	0.0105 ; 0 ( 0 , 1e-04 )	cov1	0	Not detected	0.00377474	-0.00199768	0.00954717	0.200072	0.420509
Bacteria	Firmicutes	Clostridia	Clostridiales	Clostridiaceae	Clostridium	Clostridium sp. CAG:762	0.0109 ; 0 ( 0 , 2e-04 )	0.0105 ; 0 ( 0 , 1e-04 )	cov2	0	Not detected	0.00299964	-0.00282546	0.00882475	0.31293	0.588369
Bacteria	Firmicutes	Clostridia	Clostridiales	Clostridiaceae	Clostridium	Clostridium sp. CAG:762	0.0109 ; 0 ( 0 , 2e-04 )	0.0105 ; 0 ( 0 , 1e-04 )	cov3	0	Not detected	0.00168015	-0.00433116	0.00769146	0.583869	0.819477
Bacteria	Firmicutes	Clostridia	Clostridiales	Clostridiaceae	Clostridium	Clostridium sp. CAG:768	0.0012 ; 0 ( 0 , 1e-04 )	1e-04 ; 0 ( 0 , 1e-04 )	cov1	29	Not detected	0.0020606	-0.00182195	0.00594316	0.298333	0.523306
Bacteria	Firmicutes	Clostridia	Clostridiales	Clostridiaceae	Clostridium	Clostridium sp. CAG:768	0.0012 ; 0 ( 0 , 1e-04 )	1e-04 ; 0 ( 0 , 1e-04 )	cov2	2	Not detected	0.00178909	-0.00213209	0.00571027	0.371264	0.634897
Bacteria	Firmicutes	Clostridia	Clostridiales	Clostridiaceae	Clostridium	Clostridium sp. CAG:768	0.0012 ; 0 ( 0 , 1e-04 )	1e-04 ; 0 ( 0 , 1e-04 )	cov3	22	Not detected	0.00184812	-0.00220684	0.00590308	0.371783	0.689116
Bacteria	Firmicutes	Clostridia	Clostridiales	Clostridiaceae	Clostridium	Clostridium sp. CAG:780	0.0201 ; 0 ( 0 , 0.0011 )	0.007 ; 0 ( 0 , 9e-04 )	cov1	0	Not detected	0.00446474	-0.00291124	0.0118407	0.23558	0.457554
Bacteria	Firmicutes	Clostridia	Clostridiales	Clostridiaceae	Clostridium	Clostridium sp. CAG:780	0.0201 ; 0 ( 0 , 0.0011 )	0.007 ; 0 ( 0 , 9e-04 )	cov2	0	Not detected	0.00417378	-0.00330521	0.0116528	0.274147	0.549235
Bacteria	Firmicutes	Clostridia	Clostridiales	Clostridiaceae	Clostridium	Clostridium sp. CAG:780	0.0201 ; 0 ( 0 , 0.0011 )	0.007 ; 0 ( 0 , 9e-04 )	cov3	0	Not detected	0.00147473	-0.00621957	0.00916904	0.707199	0.896429
Bacteria	Firmicutes	Clostridia	Clostridiales	Clostridiaceae	Clostridium	Clostridium sp. CAG:793	0.0031 ; 0 ( 0 , 5e-04 )	6e-04 ; 0 ( 0 , 3e-04 )	cov1	0	Not detected	0.00459999	-0.00131621	0.0105162	0.127653	0.329489
Bacteria	Firmicutes	Clostridia	Clostridiales	Clostridiaceae	Clostridium	Clostridium sp. CAG:793	0.0031 ; 0 ( 0 , 5e-04 )	6e-04 ; 0 ( 0 , 3e-04 )	cov2	0	Not detected	0.00385888	-0.00213207	0.00984983	0.206902	0.471944
Bacteria	Firmicutes	Clostridia	Clostridiales	Clostridiaceae	Clostridium	Clostridium sp. CAG:793	0.0031 ; 0 ( 0 , 5e-04 )	6e-04 ; 0 ( 0 , 3e-04 )	cov3	0	Not detected	0.0031174	-0.00306659	0.0093014	0.323227	0.643642
Bacteria	Firmicutes	Clostridia	Clostridiales	Clostridiaceae	Clostridium	Clostridium sp. CAG:81	0.1464 ; 0.1147 ( 0.0517 , 0.1945 )	0.1246 ; 0.0684 ( 0.0156 , 0.1684 )	cov1	781	0.6	0.0056426	0.00244724	0.00883796	0.000547296	0.0128833
Bacteria	Firmicutes	Clostridia	Clostridiales	Clostridiaceae	Clostridium	Clostridium sp. CAG:81	0.1464 ; 0.1147 ( 0.0517 , 0.1945 )	0.1246 ; 0.0684 ( 0.0156 , 0.1684 )	cov2	554	Not detected	0.00476516	0.00154727	0.00798304	0.00373645	0.0589277
Bacteria	Firmicutes	Clostridia	Clostridiales	Clostridiaceae	Clostridium	Clostridium sp. CAG:81	0.1464 ; 0.1147 ( 0.0517 , 0.1945 )	0.1246 ; 0.0684 ( 0.0156 , 0.1684 )	cov3	812	0.6	0.00572916	0.00243684	0.00902148	0.000658698	0.0184846
Bacteria	Firmicutes	Clostridia	Clostridiales	Clostridiaceae	Clostridium	Clostridium sp. CAG:964	0.0189 ; 0.0072 ( 0.0036 , 0.0129 )	0.0131 ; 0.0081 ( 0.0039 , 0.0138 )	cov1	3	Not detected	0.00159228	-0.00160923	0.00479379	0.329751	0.552874
Bacteria	Firmicutes	Clostridia	Clostridiales	Clostridiaceae	Clostridium	Clostridium sp. CAG:964	0.0189 ; 0.0072 ( 0.0036 , 0.0129 )	0.0131 ; 0.0081 ( 0.0039 , 0.0138 )	cov2	0	Not detected	0.00121065	-0.00202455	0.00444586	0.463352	0.705819
Bacteria	Firmicutes	Clostridia	Clostridiales	Clostridiaceae	Clostridium	Clostridium sp. CAG:964	0.0189 ; 0.0072 ( 0.0036 , 0.0129 )	0.0131 ; 0.0081 ( 0.0039 , 0.0138 )	cov3	15	Not detected	-0.000433549	-0.00376502	0.00289792	0.798691	0.938916
Bacteria	Firmicutes	Clostridia	Clostridiales	Clostridiaceae	Clostridium	Clostridium sp. CL-6	0.0013 ; 0 ( 0 , 0 )	0 ; 0 ( 0 , 0 )	cov1	66	Not detected	0.00284597	-0.000655024	0.00634697	0.111226	0.311976
Bacteria	Firmicutes	Clostridia	Clostridiales	Clostridiaceae	Clostridium	Clostridium sp. CL-6	0.0013 ; 0 ( 0 , 0 )	0 ; 0 ( 0 , 0 )	cov2	7	Not detected	0.00279925	-0.000733877	0.00633238	0.120583	0.373931
Bacteria	Firmicutes	Clostridia	Clostridiales	Clostridiaceae	Clostridium	Clostridium sp. CL-6	0.0013 ; 0 ( 0 , 0 )	0 ; 0 ( 0 , 0 )	cov3	29	Not detected	0.00313725	-0.000509762	0.00678427	0.0919185	0.336067
Bacteria	Firmicutes	Clostridia	Clostridiales	Clostridiaceae	Clostridium	Clostridium sp. HGF2	0.0127 ; 0.0084 ( 0.0055 , 0.0129 )	0.0178 ; 0.0088 ( 0.006 , 0.0153 )	cov1	241	Not detected	-0.00167725	-0.00352462	0.000170113	0.075281	0.249594
Bacteria	Firmicutes	Clostridia	Clostridiales	Clostridiaceae	Clostridium	Clostridium sp. HGF2	0.0127 ; 0.0084 ( 0.0055 , 0.0129 )	0.0178 ; 0.0088 ( 0.006 , 0.0153 )	cov2	130	Not detected	-0.00151609	-0.00337834	0.000346167	0.110696	0.362768
Bacteria	Firmicutes	Clostridia	Clostridiales	Clostridiaceae	Clostridium	Clostridium sp. HGF2	0.0127 ; 0.0084 ( 0.0055 , 0.0129 )	0.0178 ; 0.0088 ( 0.006 , 0.0153 )	cov3	382	Not detected	-0.00253229	-0.00444659	-0.000617987	0.00957954	0.087404
Bacteria	Firmicutes	Clostridia	Clostridiales	Clostridiaceae	Clostridium	Clostridium sp. K4410.MGS-306	0.0088 ; 0.0043 ( 0.0026 , 0.0065 )	0.009 ; 0.0048 ( 0.0032 , 0.0066 )	cov1	23	Not detected	-0.000241285	-0.00258729	0.00210472	0.840259	0.908993
Bacteria	Firmicutes	Clostridia	Clostridiales	Clostridiaceae	Clostridium	Clostridium sp. K4410.MGS-306	0.0088 ; 0.0043 ( 0.0026 , 0.0065 )	0.009 ; 0.0048 ( 0.0032 , 0.0066 )	cov2	6	Not detected	-0.000339072	-0.00269366	0.00201551	0.777776	0.897659
Bacteria	Firmicutes	Clostridia	Clostridiales	Clostridiaceae	Clostridium	Clostridium sp. K4410.MGS-306	0.0088 ; 0.0043 ( 0.0026 , 0.0065 )	0.009 ; 0.0048 ( 0.0032 , 0.0066 )	cov3	16	Not detected	-0.000711797	-0.00314805	0.00172445	0.566934	0.80687
Bacteria	Firmicutes	Clostridia	Clostridiales	Clostridiaceae	Clostridium	Clostridium sp. KNHs205	0.0011 ; 0.001 ( 7e-04 , 0.0014 )	0.0011 ; 9e-04 ( 6e-04 , 0.0013 )	cov1	234	Not detected	0.00173517	8.61013e-05	0.00338424	0.0392825	0.169766
Bacteria	Firmicutes	Clostridia	Clostridiales	Clostridiaceae	Clostridium	Clostridium sp. KNHs205	0.0011 ; 0.001 ( 7e-04 , 0.0014 )	0.0011 ; 9e-04 ( 6e-04 , 0.0013 )	cov2	101	Not detected	0.0013331	-0.00032655	0.00299275	0.115538	0.369262
Bacteria	Firmicutes	Clostridia	Clostridiales	Clostridiaceae	Clostridium	Clostridium sp. KNHs205	0.0011 ; 0.001 ( 7e-04 , 0.0014 )	0.0011 ; 9e-04 ( 6e-04 , 0.0013 )	cov3	154	Not detected	0.00143205	-0.00026625	0.00313036	0.0985187	0.349117
Bacteria	Firmicutes	Clostridia	Clostridiales	Clostridiaceae	Clostridium	Clostridium sp. KNHs209	0.0015 ; 0.0013 ( 9e-04 , 0.0019 )	0.0014 ; 0.0011 ( 8e-04 , 0.0016 )	cov1	231	Not detected	0.00236605	0.000832885	0.00389921	0.00251449	0.0328839
Bacteria	Firmicutes	Clostridia	Clostridiales	Clostridiaceae	Clostridium	Clostridium sp. KNHs209	0.0015 ; 0.0013 ( 9e-04 , 0.0019 )	0.0014 ; 0.0011 ( 8e-04 , 0.0016 )	cov2	92	Not detected	0.00188908	0.000348604	0.00342955	0.0163125	0.134334
Bacteria	Firmicutes	Clostridia	Clostridiales	Clostridiaceae	Clostridium	Clostridium sp. KNHs209	0.0015 ; 0.0013 ( 9e-04 , 0.0019 )	0.0014 ; 0.0011 ( 8e-04 , 0.0016 )	cov3	156	Not detected	0.002172	0.000591557	0.00375245	0.0071174	0.0761561
Bacteria	Firmicutes	Clostridia	Clostridiales	Clostridiaceae	Clostridium	Clostridium sp. KNHs214	0.0074 ; 0.0054 ( 0.0027 , 0.0097 )	0.0065 ; 0.005 ( 0.002 , 0.0088 )	cov1	921	0.7	0.00668361	0.00404306	0.00932417	7.49948e-07	0.000441344
Bacteria	Firmicutes	Clostridia	Clostridiales	Clostridiaceae	Clostridium	Clostridium sp. KNHs214	0.0074 ; 0.0054 ( 0.0027 , 0.0097 )	0.0065 ; 0.005 ( 0.002 , 0.0088 )	cov2	912	0.7	0.00641722	0.00374693	0.00908751	2.61528e-06	0.00153909
Bacteria	Firmicutes	Clostridia	Clostridiales	Clostridiaceae	Clostridium	Clostridium sp. KNHs214	0.0074 ; 0.0054 ( 0.0027 , 0.0097 )	0.0065 ; 0.005 ( 0.002 , 0.0088 )	cov3	798	0.6	0.00579558	0.00304811	0.00854304	3.68043e-05	0.00404789
Bacteria	Firmicutes	Clostridia	Clostridiales	Clostridiaceae	Clostridium	Clostridium sp. L2-50	0.1699 ; 0.0712 ( 0.0479 , 0.1091 )	0.1087 ; 0.0693 ( 0.0482 , 0.0962 )	cov1	460	Not detected	0.00368121	0.00131961	0.00604281	0.00227363	0.0304737
Bacteria	Firmicutes	Clostridia	Clostridiales	Clostridiaceae	Clostridium	Clostridium sp. L2-50	0.1699 ; 0.0712 ( 0.0479 , 0.1091 )	0.1087 ; 0.0693 ( 0.0482 , 0.0962 )	cov2	242	Not detected	0.00342776	0.00104107	0.00581446	0.00491832	0.0689151
Bacteria	Firmicutes	Clostridia	Clostridiales	Clostridiaceae	Clostridium	Clostridium sp. L2-50	0.1699 ; 0.0712 ( 0.0479 , 0.1091 )	0.1087 ; 0.0693 ( 0.0482 , 0.0962 )	cov3	198	Not detected	0.00329374	0.000836372	0.0057511	0.00866682	0.0836135
Bacteria	Firmicutes	Clostridia	Clostridiales	Clostridiaceae	Clostridium	Clostridium sp. LF2	1e-04 ; 0 ( 0 , 0 )	0 ; 0 ( 0 , 0 )	cov1	50	Not detected	-7.57085e-05	-0.003297	0.00314558	0.963262	0.979334
Bacteria	Firmicutes	Clostridia	Clostridiales	Clostridiaceae	Clostridium	Clostridium sp. LF2	1e-04 ; 0 ( 0 , 0 )	0 ; 0 ( 0 , 0 )	cov2	12	Not detected	-0.00033825	-0.003598	0.0029215	0.838855	0.938528
Bacteria	Firmicutes	Clostridia	Clostridiales	Clostridiaceae	Clostridium	Clostridium sp. LF2	1e-04 ; 0 ( 0 , 0 )	0 ; 0 ( 0 , 0 )	cov3	24	Not detected	0.000123481	-0.00324017	0.00348713	0.942646	0.982723
Bacteria	Firmicutes	Clostridia	Clostridiales	Clostridiaceae	Clostridium	Clostridium sp. M62/1	0.1386 ; 0.1205 ( 0.082 , 0.1753 )	0.1339 ; 0.1228 ( 0.0836 , 0.1762 )	cov1	120	Not detected	0.00181796	0.000316531	0.00331939	0.0177122	0.10858
Bacteria	Firmicutes	Clostridia	Clostridiales	Clostridiaceae	Clostridium	Clostridium sp. M62/1	0.1386 ; 0.1205 ( 0.082 , 0.1753 )	0.1339 ; 0.1228 ( 0.0836 , 0.1762 )	cov2	39	Not detected	0.00143411	-7.66294e-05	0.00294485	0.0629253	0.265459
Bacteria	Firmicutes	Clostridia	Clostridiales	Clostridiaceae	Clostridium	Clostridium sp. M62/1	0.1386 ; 0.1205 ( 0.082 , 0.1753 )	0.1339 ; 0.1228 ( 0.0836 , 0.1762 )	cov3	53	Not detected	0.000952582	-0.000605803	0.00251097	0.231007	0.542622
Bacteria	Firmicutes	Clostridia	Clostridiales	Clostridiaceae	Clostridium	Clostridium sp. ND2	2e-04 ; 0 ( 0 , 0 )	1e-04 ; 0 ( 0 , 0 )	cov1	28	Not detected	-0.000558041	-0.00446122	0.00334514	0.77933	0.872761
Bacteria	Firmicutes	Clostridia	Clostridiales	Clostridiaceae	Clostridium	Clostridium sp. ND2	2e-04 ; 0 ( 0 , 0 )	1e-04 ; 0 ( 0 , 0 )	cov2	10	Not detected	-0.000883412	-0.00483306	0.00306624	0.661143	0.833153
Bacteria	Firmicutes	Clostridia	Clostridiales	Clostridiaceae	Clostridium	Clostridium sp. ND2	2e-04 ; 0 ( 0 , 0 )	1e-04 ; 0 ( 0 , 0 )	cov3	17	Not detected	0.000120957	-0.00393924	0.00418115	0.953443	0.989009
Bacteria	Firmicutes	Clostridia	Clostridiales	Clostridiaceae	Clostridium	Clostridium sp. SY8519	0.0119 ; 0.01 ( 0.0065 , 0.0146 )	0.0119 ; 0.0093 ( 0.0061 , 0.0148 )	cov1	47	Not detected	0.000785553	-0.00093181	0.00250292	0.370054	0.581513
Bacteria	Firmicutes	Clostridia	Clostridiales	Clostridiaceae	Clostridium	Clostridium sp. SY8519	0.0119 ; 0.01 ( 0.0065 , 0.0146 )	0.0119 ; 0.0093 ( 0.0061 , 0.0148 )	cov2	12	Not detected	0.000544624	-0.00119246	0.00228171	0.538933	0.757829
Bacteria	Firmicutes	Clostridia	Clostridiales	Clostridiaceae	Clostridium	Clostridium sp. SY8519	0.0119 ; 0.01 ( 0.0065 , 0.0146 )	0.0119 ; 0.0093 ( 0.0061 , 0.0148 )	cov3	34	Not detected	0.000486215	-0.00130943	0.00228186	0.595664	0.826249
Bacteria	Firmicutes	Clostridia	Clostridiales	Clostridiaceae	Clostridium	Clostridium sulfidigenes	3e-04 ; 3e-04 ( 2e-04 , 4e-04 )	3e-04 ; 3e-04 ( 2e-04 , 4e-04 )	cov1	159	Not detected	-0.00177933	-0.00489934	0.00134067	0.263769	0.485088
Bacteria	Firmicutes	Clostridia	Clostridiales	Clostridiaceae	Clostridium	Clostridium sulfidigenes	3e-04 ; 3e-04 ( 2e-04 , 4e-04 )	3e-04 ; 3e-04 ( 2e-04 , 4e-04 )	cov2	73	Not detected	-0.00128081	-0.0044388	0.00187718	0.426732	0.675949
Bacteria	Firmicutes	Clostridia	Clostridiales	Clostridiaceae	Clostridium	Clostridium sulfidigenes	3e-04 ; 3e-04 ( 2e-04 , 4e-04 )	3e-04 ; 3e-04 ( 2e-04 , 4e-04 )	cov3	84	Not detected	-0.00104721	-0.00431808	0.00222365	0.530377	0.778371
Bacteria	Actinobacteria	Coriobacteriia	Coriobacteriales	Coriobacteriaceae	Collinsella	Collinsella aerofaciens	0.4177 ; 0.316 ( 0.1436 , 0.5464 )	0.4612 ; 0.3096 ( 0.1587 , 0.6202 )	cov1	0	Not detected	0.000732188	-0.00398115	0.00544553	0.760793	0.861955
Bacteria	Actinobacteria	Coriobacteriia	Coriobacteriales	Coriobacteriaceae	Collinsella	Collinsella aerofaciens	0.4177 ; 0.316 ( 0.1436 , 0.5464 )	0.4612 ; 0.3096 ( 0.1587 , 0.6202 )	cov2	0	Not detected	0.0016141	-0.00313039	0.00635859	0.504964	0.740152
Bacteria	Actinobacteria	Coriobacteriia	Coriobacteriales	Coriobacteriaceae	Collinsella	Collinsella aerofaciens	0.4177 ; 0.316 ( 0.1436 , 0.5464 )	0.4612 ; 0.3096 ( 0.1587 , 0.6202 )	cov3	0	Not detected	0.00221257	-0.00268944	0.00711458	0.376427	0.696626
Bacteria	Actinobacteria	Coriobacteriia	Coriobacteriales	Coriobacteriaceae	Collinsella	Collinsella intestinalis	0.0108 ; 9e-04 ( 4e-04 , 0.002 )	0.0084 ; 0.001 ( 5e-04 , 0.0023 )	cov1	0	Not detected	-0.000187186	-0.00562152	0.00524715	0.94618	0.974825
Bacteria	Actinobacteria	Coriobacteriia	Coriobacteriales	Coriobacteriaceae	Collinsella	Collinsella intestinalis	0.0108 ; 9e-04 ( 4e-04 , 0.002 )	0.0084 ; 0.001 ( 5e-04 , 0.0023 )	cov2	0	Not detected	0.000943237	-0.00452246	0.00640894	0.735208	0.871847
Bacteria	Actinobacteria	Coriobacteriia	Coriobacteriales	Coriobacteriaceae	Collinsella	Collinsella intestinalis	0.0108 ; 9e-04 ( 4e-04 , 0.002 )	0.0084 ; 0.001 ( 5e-04 , 0.0023 )	cov3	0	Not detected	0.00130068	-0.00434684	0.00694819	0.651737	0.86097
Bacteria	Actinobacteria	Coriobacteriia	Coriobacteriales	Coriobacteriaceae	Collinsella	Collinsella sp. CAG:166	0.1223 ; 0.0918 ( 0.0412 , 0.1599 )	0.1329 ; 0.0871 ( 0.0481 , 0.1923 )	cov1	0	Not detected	0.000848878	-0.0044406	0.00613835	0.753131	0.861029
Bacteria	Actinobacteria	Coriobacteriia	Coriobacteriales	Coriobacteriaceae	Collinsella	Collinsella sp. CAG:166	0.1223 ; 0.0918 ( 0.0412 , 0.1599 )	0.1329 ; 0.0871 ( 0.0481 , 0.1923 )	cov2	0	Not detected	0.00170443	-0.00362043	0.00702928	0.530474	0.755893
Bacteria	Actinobacteria	Coriobacteriia	Coriobacteriales	Coriobacteriaceae	Collinsella	Collinsella sp. CAG:166	0.1223 ; 0.0918 ( 0.0412 , 0.1599 )	0.1329 ; 0.0871 ( 0.0481 , 0.1923 )	cov3	0	Not detected	0.002559	-0.00294062	0.00805862	0.361862	0.681974
Bacteria	Actinobacteria	Coriobacteriia	Coriobacteriales	Coriobacteriaceae	Collinsella	Collinsella sp. MS5	0.0122 ; 0.0045 ( 0.0023 , 0.0108 )	0.0109 ; 0.0045 ( 0.0023 , 0.0074 )	cov1	0	Not detected	0.00253619	-0.000995766	0.00606814	0.159433	0.37193
Bacteria	Actinobacteria	Coriobacteriia	Coriobacteriales	Coriobacteriaceae	Collinsella	Collinsella sp. MS5	0.0122 ; 0.0045 ( 0.0023 , 0.0108 )	0.0109 ; 0.0045 ( 0.0023 , 0.0074 )	cov2	0	Not detected	0.00267557	-0.000869918	0.00622106	0.139246	0.401161
Bacteria	Actinobacteria	Coriobacteriia	Coriobacteriales	Coriobacteriaceae	Collinsella	Collinsella sp. MS5	0.0122 ; 0.0045 ( 0.0023 , 0.0108 )	0.0109 ; 0.0045 ( 0.0023 , 0.0074 )	cov3	0	Not detected	0.00250953	-0.00114926	0.00616833	0.178964	0.470423
Bacteria	Actinobacteria	Coriobacteriia	Coriobacteriales	Coriobacteriaceae	Collinsella	Collinsella stercoris	0.0047 ; 0.0013 ( 5e-04 , 0.0027 )	0.0038 ; 0.0017 ( 6e-04 , 0.0028 )	cov1	26	Not detected	-0.00107698	-0.00590449	0.00375054	0.661963	0.809907
Bacteria	Actinobacteria	Coriobacteriia	Coriobacteriales	Coriobacteriaceae	Collinsella	Collinsella stercoris	0.0047 ; 0.0013 ( 5e-04 , 0.0027 )	0.0038 ; 0.0017 ( 6e-04 , 0.0028 )	cov2	0	Not detected	-0.000155063	-0.00500461	0.00469448	0.950034	0.983457
Bacteria	Actinobacteria	Coriobacteriia	Coriobacteriales	Coriobacteriaceae	Collinsella	Collinsella stercoris	0.0047 ; 0.0013 ( 5e-04 , 0.0027 )	0.0038 ; 0.0017 ( 6e-04 , 0.0028 )	cov3	0	Not detected	0.000569287	-0.00444157	0.00558014	0.823806	0.952475
Bacteria	Actinobacteria	Coriobacteriia	Coriobacteriales	Coriobacteriaceae	Collinsella	Collinsella tanakaei	0.0056 ; 9e-04 ( 5e-04 , 0.0016 )	0.0097 ; 0.001 ( 6e-04 , 0.0023 )	cov1	29	Not detected	-0.000129233	-0.00365718	0.00339871	0.942769	0.974825
Bacteria	Actinobacteria	Coriobacteriia	Coriobacteriales	Coriobacteriaceae	Collinsella	Collinsella tanakaei	0.0056 ; 9e-04 ( 5e-04 , 0.0016 )	0.0097 ; 0.001 ( 6e-04 , 0.0023 )	cov2	0	Not detected	0.000563657	-0.00299505	0.00412237	0.756253	0.885681
Bacteria	Actinobacteria	Coriobacteriia	Coriobacteriales	Coriobacteriaceae	Collinsella	Collinsella tanakaei	0.0056 ; 9e-04 ( 5e-04 , 0.0016 )	0.0097 ; 0.001 ( 6e-04 , 0.0023 )	cov3	6	Not detected	-1.52406e-05	-0.00369606	0.00366558	0.993526	0.996914
Bacteria	Proteobacteria	Betaproteobacteria	Burkholderiales	Comamonadaceae	Comamonas	Comamonas kerstersii	0.0047 ; 0 ( 0 , 2e-04 )	0.0036 ; 0 ( 0 , 3e-04 )	cov1	384	Not detected	-0.0058911	-0.0113878	-0.00039442	0.0357758	0.16513
Bacteria	Proteobacteria	Betaproteobacteria	Burkholderiales	Comamonadaceae	Comamonas	Comamonas kerstersii	0.0047 ; 0 ( 0 , 2e-04 )	0.0036 ; 0 ( 0 , 3e-04 )	cov2	206	Not detected	-0.00546942	-0.0110236	8.47528e-05	0.0537132	0.245351
Bacteria	Proteobacteria	Betaproteobacteria	Burkholderiales	Comamonadaceae	Comamonas	Comamonas kerstersii	0.0047 ; 0 ( 0 , 2e-04 )	0.0036 ; 0 ( 0 , 3e-04 )	cov3	156	Not detected	-0.00559997	-0.0113212	0.00012125	0.0551715	0.246908
Bacteria	Firmicutes	Erysipelotrichia	Erysipelotrichales	Erysipelotrichaceae	Coprobacillus	Coprobacillus sp. CAG:605	0.0027 ; 0 ( 0 , 0.001 )	9e-04 ; 0 ( 0 , 4e-04 )	cov1	2	Not detected	0.00685486	0.000389231	0.0133205	0.0378155	0.166928
Bacteria	Firmicutes	Erysipelotrichia	Erysipelotrichales	Erysipelotrichaceae	Coprobacillus	Coprobacillus sp. CAG:605	0.0027 ; 0 ( 0 , 0.001 )	9e-04 ; 0 ( 0 , 4e-04 )	cov2	0	Not detected	0.00605553	-0.000470666	0.0125817	0.06909	0.276938
Bacteria	Firmicutes	Erysipelotrichia	Erysipelotrichales	Erysipelotrichaceae	Coprobacillus	Coprobacillus sp. CAG:605	0.0027 ; 0 ( 0 , 0.001 )	9e-04 ; 0 ( 0 , 4e-04 )	cov3	0	Not detected	0.00420492	-0.00253021	0.01094	0.221194	0.52595
Bacteria	Firmicutes	Erysipelotrichia	Erysipelotrichales	Erysipelotrichaceae	Coprobacillus	Coprobacillus sp. D6	0.0555 ; 0.0257 ( 0.015 , 0.0437 )	0.1087 ; 0.0343 ( 0.02 , 0.0535 )	cov1	142	Not detected	-0.00150783	-0.00382135	0.000805695	0.201577	0.422916
Bacteria	Firmicutes	Erysipelotrichia	Erysipelotrichales	Erysipelotrichaceae	Coprobacillus	Coprobacillus sp. D6	0.0555 ; 0.0257 ( 0.015 , 0.0437 )	0.1087 ; 0.0343 ( 0.02 , 0.0535 )	cov2	100	Not detected	-0.00159585	-0.00392372	0.000732024	0.179186	0.444941
Bacteria	Firmicutes	Erysipelotrichia	Erysipelotrichales	Erysipelotrichaceae	Coprobacillus	Coprobacillus sp. D6	0.0555 ; 0.0257 ( 0.015 , 0.0437 )	0.1087 ; 0.0343 ( 0.02 , 0.0535 )	cov3	156	Not detected	-0.00219	-0.00459523	0.000215234	0.0744518	0.288414
Bacteria	Bacteroidetes	Bacteroidia	Bacteroidales	Porphyromonadaceae	Coprobacter	Coprobacter secundus	0.0362 ; 0.028 ( 0.018 , 0.0431 )	0.0344 ; 0.0245 ( 0.0168 , 0.0386 )	cov1	21	Not detected	4.55703e-05	-0.00202778	0.00211892	0.965642	0.979676
Bacteria	Bacteroidetes	Bacteroidia	Bacteroidales	Porphyromonadaceae	Coprobacter	Coprobacter secundus	0.0362 ; 0.028 ( 0.018 , 0.0431 )	0.0344 ; 0.0245 ( 0.0168 , 0.0386 )	cov2	2	Not detected	1.34686e-06	-0.00209224	0.00209494	0.998994	0.999327
Bacteria	Bacteroidetes	Bacteroidia	Bacteroidales	Porphyromonadaceae	Coprobacter	Coprobacter secundus	0.0362 ; 0.028 ( 0.018 , 0.0431 )	0.0344 ; 0.0245 ( 0.0168 , 0.0386 )	cov3	15	Not detected	-0.000194286	-0.00235932	0.00197075	0.860398	0.958662
Bacteria	Firmicutes	Clostridia	Clostridiales	Lachnospiraceae	Coprococcus	Coprococcus comes	0.2848 ; 0.2493 ( 0.1493 , 0.3667 )	0.2794 ; 0.2139 ( 0.1128 , 0.385 )	cov1	52	Not detected	0.00197229	0.000122487	0.00382209	0.0367415	0.1658
Bacteria	Firmicutes	Clostridia	Clostridiales	Lachnospiraceae	Coprococcus	Coprococcus comes	0.2848 ; 0.2493 ( 0.1493 , 0.3667 )	0.2794 ; 0.2139 ( 0.1128 , 0.385 )	cov2	16	Not detected	0.00174946	-0.000120427	0.00361934	0.0668119	0.272673
Bacteria	Firmicutes	Clostridia	Clostridiales	Lachnospiraceae	Coprococcus	Coprococcus comes	0.2848 ; 0.2493 ( 0.1493 , 0.3667 )	0.2794 ; 0.2139 ( 0.1128 , 0.385 )	cov3	83	Not detected	0.00202205	9.50703e-05	0.00394903	0.0398235	0.207399
Bacteria	Firmicutes	Clostridia	Clostridiales	Lachnospiraceae	Coprococcus	Coprococcus eutactus	0.1397 ; 0.0457 ( 0.0287 , 0.0862 )	0.1218 ; 0.044 ( 0.0263 , 0.0879 )	cov1	572	Not detected	0.00419749	0.0015229	0.00687208	0.00212136	0.029033
Bacteria	Firmicutes	Clostridia	Clostridiales	Lachnospiraceae	Coprococcus	Coprococcus eutactus	0.1397 ; 0.0457 ( 0.0287 , 0.0862 )	0.1218 ; 0.044 ( 0.0263 , 0.0879 )	cov2	114	Not detected	0.00352085	0.000833219	0.00620847	0.0102994	0.109775
Bacteria	Firmicutes	Clostridia	Clostridiales	Lachnospiraceae	Coprococcus	Coprococcus eutactus	0.1397 ; 0.0457 ( 0.0287 , 0.0862 )	0.1218 ; 0.044 ( 0.0263 , 0.0879 )	cov3	489	Not detected	0.0041378	0.00137591	0.00689968	0.00335188	0.0481117
Bacteria	Firmicutes	Clostridia	Clostridiales	Lachnospiraceae	Coprococcus	Coprococcus sp. 43_8	0.0731 ; 0.0608 ( 0.0232 , 0.1016 )	0.0689 ; 0.0465 ( 0.0055 , 0.1084 )	cov1	19	Not detected	0.00401467	0.000288981	0.00774035	0.0347866	0.161833
Bacteria	Firmicutes	Clostridia	Clostridiales	Lachnospiraceae	Coprococcus	Coprococcus sp. 43_8	0.0731 ; 0.0608 ( 0.0232 , 0.1016 )	0.0689 ; 0.0465 ( 0.0055 , 0.1084 )	cov2	0	Not detected	0.00380948	4.27976e-05	0.00757616	0.0475629	0.229253
Bacteria	Firmicutes	Clostridia	Clostridiales	Lachnospiraceae	Coprococcus	Coprococcus sp. 43_8	0.0731 ; 0.0608 ( 0.0232 , 0.1016 )	0.0689 ; 0.0465 ( 0.0055 , 0.1084 )	cov3	101	Not detected	0.0045256	0.00064173	0.00840946	0.0224677	0.144505
Bacteria	Firmicutes	Clostridia	Clostridiales	Lachnospiraceae	Coprococcus	Coprococcus sp. HPP0048	0.0468 ; 0.0105 ( 0.007 , 0.0174 )	0.0904 ; 0.0134 ( 0.0078 , 0.0337 )	cov1	829	0.7	-0.00487113	-0.0077349	-0.00200735	0.000869443	0.0166559
Bacteria	Firmicutes	Clostridia	Clostridiales	Lachnospiraceae	Coprococcus	Coprococcus sp. HPP0048	0.0468 ; 0.0105 ( 0.007 , 0.0174 )	0.0904 ; 0.0134 ( 0.0078 , 0.0337 )	cov2	762	0.6	-0.0045109	-0.00739801	-0.00162379	0.00222037	0.0435563
Bacteria	Firmicutes	Clostridia	Clostridiales	Lachnospiraceae	Coprococcus	Coprococcus sp. HPP0048	0.0468 ; 0.0105 ( 0.007 , 0.0174 )	0.0904 ; 0.0134 ( 0.0078 , 0.0337 )	cov3	706	0.6	-0.00449932	-0.00748063	-0.00151802	0.0031269	0.0469224
Bacteria	Actinobacteria	Coriobacteriia	Coriobacteriales	Coriobacteriaceae		Coriobacteriaceae bacterium 68-1-3	5e-04 ; 3e-04 ( 1e-04 , 6e-04 )	8e-04 ; 3e-04 ( 1e-04 , 6e-04 )	cov1	81	Not detected	0.0037767	4.34058e-05	0.00751	0.0475042	0.190178
Bacteria	Actinobacteria	Coriobacteriia	Coriobacteriales	Coriobacteriaceae		Coriobacteriaceae bacterium 68-1-3	5e-04 ; 3e-04 ( 1e-04 , 6e-04 )	8e-04 ; 3e-04 ( 1e-04 , 6e-04 )	cov2	53	Not detected	0.00405286	0.00027396	0.00783176	0.0356489	0.193359
Bacteria	Actinobacteria	Coriobacteriia	Coriobacteriales	Coriobacteriaceae		Coriobacteriaceae bacterium 68-1-3	5e-04 ; 3e-04 ( 1e-04 , 6e-04 )	8e-04 ; 3e-04 ( 1e-04 , 6e-04 )	cov3	28	Not detected	0.00236129	-0.00153269	0.00625526	0.234741	0.544951
Bacteria	Actinobacteria	Coriobacteriia	Coriobacteriales	Coriobacteriaceae		Coriobacteriaceae bacterium BV3Ac1	3e-04 ; 1e-04 ( 0 , 3e-04 )	3e-04 ; 0 ( 0 , 3e-04 )	cov1	4	Not detected	0.00136229	-0.00352002	0.0062446	0.584505	0.749844
Bacteria	Actinobacteria	Coriobacteriia	Coriobacteriales	Coriobacteriaceae		Coriobacteriaceae bacterium BV3Ac1	3e-04 ; 1e-04 ( 0 , 3e-04 )	3e-04 ; 0 ( 0 , 3e-04 )	cov2	2	Not detected	0.00130015	-0.00363262	0.00623293	0.60548	0.797045
Bacteria	Actinobacteria	Coriobacteriia	Coriobacteriales	Coriobacteriaceae		Coriobacteriaceae bacterium BV3Ac1	3e-04 ; 1e-04 ( 0 , 3e-04 )	3e-04 ; 0 ( 0 , 3e-04 )	cov3	10	Not detected	0.00118561	-0.00391543	0.00628664	0.648752	0.86097
Bacteria	Actinobacteria	Coriobacteriia	Coriobacteriales			Coriobacteriales bacterium DNF00809	3e-04 ; 1e-04 ( 0 , 3e-04 )	2e-04 ; 1e-04 ( 0 , 3e-04 )	cov1	33	Not detected	0.00210187	-0.00223151	0.00643525	0.341861	0.562514
Bacteria	Actinobacteria	Coriobacteriia	Coriobacteriales			Coriobacteriales bacterium DNF00809	3e-04 ; 1e-04 ( 0 , 3e-04 )	2e-04 ; 1e-04 ( 0 , 3e-04 )	cov2	5	Not detected	0.00259514	-0.00177614	0.00696642	0.244697	0.516143
Bacteria	Actinobacteria	Coriobacteriia	Coriobacteriales			Coriobacteriales bacterium DNF00809	3e-04 ; 1e-04 ( 0 , 3e-04 )	2e-04 ; 1e-04 ( 0 , 3e-04 )	cov3	17	Not detected	0.0014183	-0.00310467	0.00594127	0.53887	0.787587
Bacteria	Actinobacteria	Coriobacteriia	Coriobacteriales	Coriobacteriaceae	Coriobacterium	Coriobacterium glomerans	2e-04 ; 1e-04 ( 0 , 3e-04 )	2e-04 ; 2e-04 ( 0 , 3e-04 )	cov1	53	Not detected	-8.39562e-05	-0.0041205	0.00395259	0.967486	0.979975
Bacteria	Actinobacteria	Coriobacteriia	Coriobacteriales	Coriobacteriaceae	Coriobacterium	Coriobacterium glomerans	2e-04 ; 1e-04 ( 0 , 3e-04 )	2e-04 ; 2e-04 ( 0 , 3e-04 )	cov2	7	Not detected	0.000549319	-0.0035104	0.00460904	0.790873	0.908153
Bacteria	Actinobacteria	Coriobacteriia	Coriobacteriales	Coriobacteriaceae	Coriobacterium	Coriobacterium glomerans	2e-04 ; 1e-04 ( 0 , 3e-04 )	2e-04 ; 2e-04 ( 0 , 3e-04 )	cov3	31	Not detected	0.000564591	-0.00362819	0.00475738	0.791857	0.936992
Bacteria	Actinobacteria	Actinobacteria	Corynebacteriales	Corynebacteriaceae	Corynebacterium	Corynebacterium amycolatum	3e-04 ; 3e-04 ( 1e-04 , 4e-04 )	9e-04 ; 2e-04 ( 1e-04 , 5e-04 )	cov1	58	Not detected	0.000430854	-0.00275679	0.0036185	0.791093	0.880305
Bacteria	Actinobacteria	Actinobacteria	Corynebacteriales	Corynebacteriaceae	Corynebacterium	Corynebacterium amycolatum	3e-04 ; 3e-04 ( 1e-04 , 4e-04 )	9e-04 ; 2e-04 ( 1e-04 , 5e-04 )	cov2	21	Not detected	1.67912e-05	-0.00320388	0.00323746	0.991848	0.998177
Bacteria	Actinobacteria	Actinobacteria	Corynebacteriales	Corynebacteriaceae	Corynebacterium	Corynebacterium amycolatum	3e-04 ; 3e-04 ( 1e-04 , 4e-04 )	9e-04 ; 2e-04 ( 1e-04 , 5e-04 )	cov3	47	Not detected	0.00035439	-0.0029793	0.00368808	0.834966	0.953672
Bacteria	Actinobacteria	Actinobacteria	Corynebacteriales	Corynebacteriaceae	Corynebacterium	Corynebacterium durum	2e-04 ; 0 ( 0 , 3e-04 )	2e-04 ; 0 ( 0 , 2e-04 )	cov1	52	Not detected	-0.00224553	-0.00703785	0.00254679	0.358504	0.57186
Bacteria	Actinobacteria	Actinobacteria	Corynebacteriales	Corynebacteriaceae	Corynebacterium	Corynebacterium durum	2e-04 ; 0 ( 0 , 3e-04 )	2e-04 ; 0 ( 0 , 2e-04 )	cov2	29	Not detected	-0.00250355	-0.00733798	0.00233089	0.310208	0.586059
Bacteria	Actinobacteria	Actinobacteria	Corynebacteriales	Corynebacteriaceae	Corynebacterium	Corynebacterium durum	2e-04 ; 0 ( 0 , 3e-04 )	2e-04 ; 0 ( 0 , 2e-04 )	cov3	23	Not detected	-0.00176606	-0.00676457	0.00323245	0.48869	0.758824
Bacteria	Actinobacteria	Actinobacteria	Corynebacteriales	Corynebacteriaceae	Corynebacterium	Corynebacterium glucuronolyticum	2e-04 ; 2e-04 ( 1e-04 , 4e-04 )	2e-04 ; 2e-04 ( 0 , 4e-04 )	cov1	56	Not detected	0.00447524	0.000656078	0.00829439	0.021721	0.124194
Bacteria	Actinobacteria	Actinobacteria	Corynebacteriales	Corynebacteriaceae	Corynebacterium	Corynebacterium glucuronolyticum	2e-04 ; 2e-04 ( 1e-04 , 4e-04 )	2e-04 ; 2e-04 ( 0 , 4e-04 )	cov2	23	Not detected	0.00437691	0.000513789	0.00824003	0.0264659	0.167289
Bacteria	Actinobacteria	Actinobacteria	Corynebacteriales	Corynebacteriaceae	Corynebacterium	Corynebacterium glucuronolyticum	2e-04 ; 2e-04 ( 1e-04 , 4e-04 )	2e-04 ; 2e-04 ( 0 , 4e-04 )	cov3	34	Not detected	0.00304847	-0.000933484	0.00703042	0.133612	0.405651
Bacteria	Actinobacteria	Actinobacteria	Corynebacteriales	Corynebacteriaceae	Corynebacterium	Corynebacterium singulare	1e-04 ; 0 ( 0 , 0 )	1e-04 ; 0 ( 0 , 1e-04 )	cov1	291	Not detected	-0.00465216	-0.00819409	-0.00111023	0.0101013	0.0772029
Bacteria	Actinobacteria	Actinobacteria	Corynebacteriales	Corynebacteriaceae	Corynebacterium	Corynebacterium singulare	1e-04 ; 0 ( 0 , 0 )	1e-04 ; 0 ( 0 , 1e-04 )	cov2	140	Not detected	-0.00376489	-0.00733699	-0.000192792	0.0389559	0.202881
Bacteria	Actinobacteria	Actinobacteria	Corynebacteriales	Corynebacteriaceae	Corynebacterium	Corynebacterium singulare	1e-04 ; 0 ( 0 , 0 )	1e-04 ; 0 ( 0 , 1e-04 )	cov3	154	Not detected	-0.00367977	-0.00736744	7.90834e-06	0.0506055	0.23825
Bacteria	Actinobacteria	Actinobacteria	Corynebacteriales	Corynebacteriaceae	Corynebacterium	Corynebacterium urealyticum	1e-04 ; 0 ( 0 , 0 )	1e-04 ; 0 ( 0 , 1e-04 )	cov1	186	Not detected	-0.00385269	-0.00775881	5.34242e-05	0.0533291	0.203134
Bacteria	Actinobacteria	Actinobacteria	Corynebacteriales	Corynebacteriaceae	Corynebacterium	Corynebacterium urealyticum	1e-04 ; 0 ( 0 , 0 )	1e-04 ; 0 ( 0 , 1e-04 )	cov2	86	Not detected	-0.00331653	-0.00725925	0.000626194	0.0993385	0.340478
Bacteria	Actinobacteria	Actinobacteria	Corynebacteriales	Corynebacteriaceae	Corynebacterium	Corynebacterium urealyticum	1e-04 ; 0 ( 0 , 0 )	1e-04 ; 0 ( 0 , 1e-04 )	cov3	75	Not detected	-0.00287639	-0.00695064	0.00119786	0.166566	0.457102
Bacteria	Firmicutes	Clostridia	Clostridiales	Peptostreptococcaceae	Criibacterium	Criibacterium bergeronii	0.0135 ; 0.007 ( 0.0036 , 0.0144 )	0.0157 ; 0.0074 ( 0.004 , 0.0169 )	cov1	12	Not detected	0.00141931	-0.00119261	0.00403123	0.286957	0.510966
Bacteria	Firmicutes	Clostridia	Clostridiales	Peptostreptococcaceae	Criibacterium	Criibacterium bergeronii	0.0135 ; 0.007 ( 0.0036 , 0.0144 )	0.0157 ; 0.0074 ( 0.004 , 0.0169 )	cov2	0	Not detected	0.0012856	-0.00134432	0.00391553	0.338099	0.609407
Bacteria	Firmicutes	Clostridia	Clostridiales	Peptostreptococcaceae	Criibacterium	Criibacterium bergeronii	0.0135 ; 0.007 ( 0.0036 , 0.0144 )	0.0157 ; 0.0074 ( 0.004 , 0.0169 )	cov3	5	Not detected	0.000386551	-0.00231713	0.00309024	0.779329	0.930425
Bacteria	Proteobacteria	Gammaproteobacteria	Enterobacterales	Enterobacteriaceae	Cronobacter	Cronobacter sakazakii	0.0027 ; 2e-04 ( 0 , 0.0011 )	0.0035 ; 3e-04 ( 0 , 0.0011 )	cov1	25	Not detected	-0.00464317	-0.0110971	0.00181073	0.15864	0.371616
Bacteria	Proteobacteria	Gammaproteobacteria	Enterobacterales	Enterobacteriaceae	Cronobacter	Cronobacter sakazakii	0.0027 ; 2e-04 ( 0 , 0.0011 )	0.0035 ; 3e-04 ( 0 , 0.0011 )	cov2	0	Not detected	-0.00316728	-0.00967794	0.00334337	0.340435	0.611744
Bacteria	Proteobacteria	Gammaproteobacteria	Enterobacterales	Enterobacteriaceae	Cronobacter	Cronobacter sakazakii	0.0027 ; 2e-04 ( 0 , 0.0011 )	0.0035 ; 3e-04 ( 0 , 0.0011 )	cov3	0	Not detected	-0.00147885	-0.00809561	0.0051379	0.661381	0.867832
Bacteria	Actinobacteria	Coriobacteriia	Eggerthellales	Eggerthellaceae	Cryptobacterium	Cryptobacterium sp. CAG:338	0.0055 ; 0 ( 0 , 0 )	0.0057 ; 0 ( 0 , 0 )	cov1	0	Not detected	-0.00411741	-0.010856	0.00262114	0.231188	0.454302
Bacteria	Actinobacteria	Coriobacteriia	Eggerthellales	Eggerthellaceae	Cryptobacterium	Cryptobacterium sp. CAG:338	0.0055 ; 0 ( 0 , 0 )	0.0057 ; 0 ( 0 , 0 )	cov2	0	Not detected	-0.00413625	-0.0109604	0.0026879	0.234953	0.504322
Bacteria	Actinobacteria	Coriobacteriia	Eggerthellales	Eggerthellaceae	Cryptobacterium	Cryptobacterium sp. CAG:338	0.0055 ; 0 ( 0 , 0 )	0.0057 ; 0 ( 0 , 0 )	cov3	0	Not detected	-0.00495759	-0.0120198	0.00210464	0.168983	0.459892
Bacteria	Bacteroidetes	Bacteroidia	Bacteroidales	Odoribacteraceae	Culturomica	Culturomica massiliensis	0.1698 ; 0.1205 ( 0.067 , 0.2055 )	0.172 ; 0.129 ( 0.075 , 0.2201 )	cov1	14	Not detected	0.000367173	-0.00201946	0.00275381	0.763031	0.861955
Bacteria	Bacteroidetes	Bacteroidia	Bacteroidales	Odoribacteraceae	Culturomica	Culturomica massiliensis	0.1698 ; 0.1205 ( 0.067 , 0.2055 )	0.172 ; 0.129 ( 0.075 , 0.2201 )	cov2	0	Not detected	0.000231904	-0.002173	0.00263681	0.850107	0.941951
Bacteria	Bacteroidetes	Bacteroidia	Bacteroidales	Odoribacteraceae	Culturomica	Culturomica massiliensis	0.1698 ; 0.1205 ( 0.067 , 0.2055 )	0.172 ; 0.129 ( 0.075 , 0.2201 )	cov3	3	Not detected	4.92772e-05	-0.00243452	0.00253308	0.968985	0.995003
Bacteria	Actinobacteria	Actinobacteria	Propionibacteriales	Propionibacteriaceae	Cutibacterium	Cutibacterium acnes	2e-04 ; 0 ( 0 , 1e-04 )	1e-04 ; 0 ( 0 , 1e-04 )	cov1	18	Not detected	-0.00114641	-0.0055447	0.00325187	0.609485	0.770499
Bacteria	Actinobacteria	Actinobacteria	Propionibacteriales	Propionibacteriaceae	Cutibacterium	Cutibacterium acnes	2e-04 ; 0 ( 0 , 1e-04 )	1e-04 ; 0 ( 0 , 1e-04 )	cov2	0	Not detected	-0.0010076	-0.00545424	0.00343903	0.656986	0.831481
Bacteria	Actinobacteria	Actinobacteria	Propionibacteriales	Propionibacteriaceae	Cutibacterium	Cutibacterium acnes	2e-04 ; 0 ( 0 , 1e-04 )	1e-04 ; 0 ( 0 , 1e-04 )	cov3	9	Not detected	-0.000663633	-0.00526428	0.00393701	0.777411	0.930425
Bacteria	Firmicutes	Clostridia	Clostridiales	Defluviitaleaceae	Defluviitalea	Defluviitalea phaphyphila	0 ; 0 ( 0 , 1e-04 )	0 ; 0 ( 0 , 0 )	cov1	50	Not detected	0.00179693	-0.00144301	0.00503688	0.277123	0.500266
Bacteria	Firmicutes	Clostridia	Clostridiales	Defluviitaleaceae	Defluviitalea	Defluviitalea phaphyphila	0 ; 0 ( 0 , 1e-04 )	0 ; 0 ( 0 , 0 )	cov2	12	Not detected	0.00139053	-0.00188226	0.00466333	0.405065	0.657602
Bacteria	Firmicutes	Clostridia	Clostridiales	Defluviitaleaceae	Defluviitalea	Defluviitalea phaphyphila	0 ; 0 ( 0 , 1e-04 )	0 ; 0 ( 0 , 0 )	cov3	30	Not detected	0.0019557	-0.00143179	0.00534318	0.257929	0.572118
Bacteria	Firmicutes	Clostridia	Clostridiales	Peptococcaceae	Dehalobacter	Dehalobacter restrictus	1e-04 ; 0 ( 0 , 0 )	1e-04 ; 0 ( 0 , 1e-04 )	cov1	64	Not detected	-0.000172736	-0.00353586	0.00319039	0.919821	0.953895
Bacteria	Firmicutes	Clostridia	Clostridiales	Peptococcaceae	Dehalobacter	Dehalobacter restrictus	1e-04 ; 0 ( 0 , 0 )	1e-04 ; 0 ( 0 , 1e-04 )	cov2	18	Not detected	-0.000499459	-0.00389187	0.00289295	0.772937	0.89454
Bacteria	Firmicutes	Clostridia	Clostridiales	Peptococcaceae	Dehalobacter	Dehalobacter restrictus	1e-04 ; 0 ( 0 , 0 )	1e-04 ; 0 ( 0 , 1e-04 )	cov3	38	Not detected	-0.00116433	-0.00466409	0.00233543	0.514418	0.771299
Bacteria	Firmicutes	Negativicutes	Selenomonadales	Sporomusaceae	Dendrosporobacter	Dendrosporobacter quercicolus	0 ; 0 ( 0 , 1e-04 )	1e-04 ; 0 ( 0 , 1e-04 )	cov1	105	Not detected	-0.00145361	-0.00471052	0.00180331	0.381783	0.592821
Bacteria	Firmicutes	Negativicutes	Selenomonadales	Sporomusaceae	Dendrosporobacter	Dendrosporobacter quercicolus	0 ; 0 ( 0 , 1e-04 )	1e-04 ; 0 ( 0 , 1e-04 )	cov2	44	Not detected	-0.0014312	-0.00472668	0.00186427	0.394734	0.649706
Bacteria	Firmicutes	Negativicutes	Selenomonadales	Sporomusaceae	Dendrosporobacter	Dendrosporobacter quercicolus	0 ; 0 ( 0 , 1e-04 )	1e-04 ; 0 ( 0 , 1e-04 )	cov3	31	Not detected	6.35868e-05	-0.00332484	0.00345202	0.970663	0.995003
Bacteria	Actinobacteria	Coriobacteriia	Eggerthellales	Eggerthellaceae	Denitrobacterium	Denitrobacterium detoxificans	4e-04 ; 3e-04 ( 2e-04 , 6e-04 )	9e-04 ; 3e-04 ( 2e-04 , 6e-04 )	cov1	64	Not detected	0.00267292	-0.000655132	0.00600098	0.115579	0.317943
Bacteria	Actinobacteria	Coriobacteriia	Eggerthellales	Eggerthellaceae	Denitrobacterium	Denitrobacterium detoxificans	4e-04 ; 3e-04 ( 2e-04 , 6e-04 )	9e-04 ; 3e-04 ( 2e-04 , 6e-04 )	cov2	21	Not detected	0.00236281	-0.00100732	0.00573293	0.169519	0.438563
Bacteria	Actinobacteria	Coriobacteriia	Eggerthellales	Eggerthellaceae	Denitrobacterium	Denitrobacterium detoxificans	4e-04 ; 3e-04 ( 2e-04 , 6e-04 )	9e-04 ; 3e-04 ( 2e-04 , 6e-04 )	cov3	32	Not detected	0.00116109	-0.00231571	0.00463788	0.512821	0.771299
Bacteria	Firmicutes	Clostridia	Clostridiales	Clostridiaceae	Desnuesiella	Desnuesiella massiliensis	1e-04 ; 0 ( 0 , 0 )	0 ; 0 ( 0 , 0 )	cov1	36	Not detected	0.000428569	-0.00299999	0.00385713	0.806477	0.887955
Bacteria	Firmicutes	Clostridia	Clostridiales	Clostridiaceae	Desnuesiella	Desnuesiella massiliensis	1e-04 ; 0 ( 0 , 0 )	0 ; 0 ( 0 , 0 )	cov2	5	Not detected	0.000365383	-0.00310511	0.00383588	0.836532	0.93682
Bacteria	Firmicutes	Clostridia	Clostridiales	Clostridiaceae	Desnuesiella	Desnuesiella massiliensis	1e-04 ; 0 ( 0 , 0 )	0 ; 0 ( 0 , 0 )	cov3	25	Not detected	0.00120329	-0.00235995	0.00476652	0.50811	0.768696
Bacteria	Proteobacteria	Deltaproteobacteria	Desulfovibrionales	Desulfovibrionaceae	Desulfovibrio	Desulfovibrio desulfuricans	0.0031 ; 2e-04 ( 0 , 6e-04 )	0.0068 ; 3e-04 ( 1e-04 , 9e-04 )	cov1	113	Not detected	-0.00474787	-0.0106446	0.00114887	0.114666	0.317943
Bacteria	Proteobacteria	Deltaproteobacteria	Desulfovibrionales	Desulfovibrionaceae	Desulfovibrio	Desulfovibrio desulfuricans	0.0031 ; 2e-04 ( 0 , 6e-04 )	0.0068 ; 3e-04 ( 1e-04 , 9e-04 )	cov2	52	Not detected	-0.00439276	-0.0103595	0.00157396	0.149159	0.417006
Bacteria	Proteobacteria	Deltaproteobacteria	Desulfovibrionales	Desulfovibrionaceae	Desulfovibrio	Desulfovibrio desulfuricans	0.0031 ; 2e-04 ( 0 , 6e-04 )	0.0068 ; 3e-04 ( 1e-04 , 9e-04 )	cov3	158	Not detected	-0.00525716	-0.0114154	0.000901098	0.0944176	0.340888
Bacteria	Proteobacteria	Deltaproteobacteria	Desulfovibrionales	Desulfovibrionaceae	Desulfovibrio	Desulfovibrio fairfieldensis	0.0119 ; 0 ( 0 , 4e-04 )	0.0094 ; 1e-04 ( 0 , 6e-04 )	cov1	34	Not detected	-0.00327069	-0.0100251	0.00348373	0.34267	0.562514
Bacteria	Proteobacteria	Deltaproteobacteria	Desulfovibrionales	Desulfovibrionaceae	Desulfovibrio	Desulfovibrio fairfieldensis	0.0119 ; 0 ( 0 , 4e-04 )	0.0094 ; 1e-04 ( 0 , 6e-04 )	cov2	16	Not detected	-0.00295267	-0.00979779	0.00389245	0.397941	0.649706
Bacteria	Proteobacteria	Deltaproteobacteria	Desulfovibrionales	Desulfovibrionaceae	Desulfovibrio	Desulfovibrio fairfieldensis	0.0119 ; 0 ( 0 , 4e-04 )	0.0094 ; 1e-04 ( 0 , 6e-04 )	cov3	46	Not detected	-0.00384211	-0.010921	0.00323681	0.287528	0.606046
Bacteria	Proteobacteria	Deltaproteobacteria	Desulfovibrionales	Desulfovibrionaceae	Desulfovibrio	Desulfovibrio piger	0.0267 ; 3e-04 ( 0 , 0.0022 )	0.0254 ; 4e-04 ( 1e-04 , 0.0018 )	cov1	0	Not detected	-0.000427142	-0.00871292	0.00785863	0.919527	0.953895
Bacteria	Proteobacteria	Deltaproteobacteria	Desulfovibrionales	Desulfovibrionaceae	Desulfovibrio	Desulfovibrio piger	0.0267 ; 3e-04 ( 0 , 0.0022 )	0.0254 ; 4e-04 ( 1e-04 , 0.0018 )	cov2	0	Not detected	0.000715506	-0.00763353	0.00906454	0.866621	0.949732
Bacteria	Proteobacteria	Deltaproteobacteria	Desulfovibrionales	Desulfovibrionaceae	Desulfovibrio	Desulfovibrio piger	0.0267 ; 3e-04 ( 0 , 0.0022 )	0.0254 ; 4e-04 ( 1e-04 , 0.0018 )	cov3	0	Not detected	0.000701507	-0.00794226	0.00934527	0.873628	0.958831
Bacteria	Proteobacteria	Deltaproteobacteria	Desulfovibrionales	Desulfovibrionaceae	Desulfovibrio	Desulfovibrio vulgaris	1e-04 ; 0 ( 0 , 1e-04 )	1e-04 ; 1e-04 ( 0 , 2e-04 )	cov1	132	Not detected	-0.00311257	-0.00703042	0.000805274	0.119568	0.321304
Bacteria	Proteobacteria	Deltaproteobacteria	Desulfovibrionales	Desulfovibrionaceae	Desulfovibrio	Desulfovibrio vulgaris	1e-04 ; 0 ( 0 , 1e-04 )	1e-04 ; 1e-04 ( 0 , 2e-04 )	cov2	51	Not detected	-0.00242807	-0.00638807	0.00153192	0.22957	0.499452
Bacteria	Proteobacteria	Deltaproteobacteria	Desulfovibrionales	Desulfovibrionaceae	Desulfovibrio	Desulfovibrio vulgaris	1e-04 ; 0 ( 0 , 1e-04 )	1e-04 ; 1e-04 ( 0 , 2e-04 )	cov3	78	Not detected	-0.0031189	-0.00720813	0.000970333	0.135069	0.407633
Bacteria	Proteobacteria	Alphaproteobacteria	Rhizobiales	Hyphomicrobiaceae	Devosia	Devosia insulae	0 ; 0 ( 0 , 0 )	0 ; 0 ( 0 , 0 )	cov1	58	Not detected	0.000732731	-0.00198043	0.00344589	0.596626	0.757845
Bacteria	Proteobacteria	Alphaproteobacteria	Rhizobiales	Hyphomicrobiaceae	Devosia	Devosia insulae	0 ; 0 ( 0 , 0 )	0 ; 0 ( 0 , 0 )	cov2	13	Not detected	0.000472092	-0.00227519	0.00321937	0.736293	0.871847
Bacteria	Proteobacteria	Alphaproteobacteria	Rhizobiales	Hyphomicrobiaceae	Devosia	Devosia insulae	0 ; 0 ( 0 , 0 )	0 ; 0 ( 0 , 0 )	cov3	35	Not detected	-0.000234909	-0.00307517	0.00260535	0.871237	0.958831
Bacteria	Firmicutes	Negativicutes	Veillonellales	Veillonellaceae	Dialister	Dialister invisus	0.127 ; 0.0011 ( 2e-04 , 0.0052 )	0.1179 ; 8e-04 ( 2e-04 , 0.0039 )	cov1	0	Not detected	-0.00522866	-0.0140616	0.00360429	0.246073	0.469414
Bacteria	Firmicutes	Negativicutes	Veillonellales	Veillonellaceae	Dialister	Dialister invisus	0.127 ; 0.0011 ( 2e-04 , 0.0052 )	0.1179 ; 8e-04 ( 2e-04 , 0.0039 )	cov2	0	Not detected	-0.00552066	-0.0144638	0.00342248	0.226428	0.49726
Bacteria	Firmicutes	Negativicutes	Veillonellales	Veillonellaceae	Dialister	Dialister invisus	0.127 ; 0.0011 ( 2e-04 , 0.0052 )	0.1179 ; 8e-04 ( 2e-04 , 0.0039 )	cov3	0	Not detected	-0.00503143	-0.0142602	0.00419738	0.285373	0.605196
Bacteria	Firmicutes	Negativicutes	Veillonellales	Veillonellaceae	Dialister	Dialister invisus CAG:218	0.1242 ; 7e-04 ( 1e-04 , 0.0032 )	0.1141 ; 6e-04 ( 2e-04 , 0.003 )	cov1	0	Not detected	-0.00301939	-0.0120432	0.00600445	0.512004	0.697792
Bacteria	Firmicutes	Negativicutes	Veillonellales	Veillonellaceae	Dialister	Dialister invisus CAG:218	0.1242 ; 7e-04 ( 1e-04 , 0.0032 )	0.1141 ; 6e-04 ( 2e-04 , 0.003 )	cov2	0	Not detected	-0.00383599	-0.0129699	0.00529795	0.410509	0.659045
Bacteria	Firmicutes	Negativicutes	Veillonellales	Veillonellaceae	Dialister	Dialister invisus CAG:218	0.1242 ; 7e-04 ( 1e-04 , 0.0032 )	0.1141 ; 6e-04 ( 2e-04 , 0.003 )	cov3	0	Not detected	-0.00353295	-0.0129695	0.00590363	0.463141	0.751352
Bacteria	Firmicutes	Negativicutes	Veillonellales	Veillonellaceae	Dialister	Dialister micraerophilus	9e-04 ; 3e-04 ( 0 , 0.0013 )	7e-04 ; 5e-04 ( 1e-04 , 0.001 )	cov1	0	Not detected	-0.00347672	-0.00895434	0.0020009	0.213606	0.433021
Bacteria	Firmicutes	Negativicutes	Veillonellales	Veillonellaceae	Dialister	Dialister micraerophilus	9e-04 ; 3e-04 ( 0 , 0.0013 )	7e-04 ; 5e-04 ( 1e-04 , 0.001 )	cov2	0	Not detected	-0.00306035	-0.00858055	0.00245985	0.27732	0.55136
Bacteria	Firmicutes	Negativicutes	Veillonellales	Veillonellaceae	Dialister	Dialister micraerophilus	9e-04 ; 3e-04 ( 0 , 0.0013 )	7e-04 ; 5e-04 ( 1e-04 , 0.001 )	cov3	2	Not detected	-0.00266492	-0.00837371	0.00304386	0.36031	0.681809
Bacteria	Firmicutes	Negativicutes	Veillonellales	Veillonellaceae	Dialister	Dialister sp. CAG:357	0.1387 ; 3e-04 ( 0 , 0.0017 )	0.1541 ; 2e-04 ( 0 , 0.0011 )	cov1	0	Not detected	0.00255411	-0.00617745	0.0112857	0.566475	0.740004
Bacteria	Firmicutes	Negativicutes	Veillonellales	Veillonellaceae	Dialister	Dialister sp. CAG:357	0.1387 ; 3e-04 ( 0 , 0.0017 )	0.1541 ; 2e-04 ( 0 , 0.0011 )	cov2	0	Not detected	0.00413971	-0.00469156	0.012971	0.358313	0.624364
Bacteria	Firmicutes	Negativicutes	Veillonellales	Veillonellaceae	Dialister	Dialister sp. CAG:357	0.1387 ; 3e-04 ( 0 , 0.0017 )	0.1541 ; 2e-04 ( 0 , 0.0011 )	cov3	0	Not detected	0.00311019	-0.00602201	0.0122424	0.504502	0.765204
Bacteria	Firmicutes	Negativicutes	Veillonellales	Veillonellaceae	Dialister	Dialister sp. CAG:486	0.1659 ; 8e-04 ( 3e-04 , 0.0028 )	0.0654 ; 7e-04 ( 2e-04 , 0.0019 )	cov1	0	Not detected	0.00454198	-0.00330646	0.0123904	0.256792	0.481281
Bacteria	Firmicutes	Negativicutes	Veillonellales	Veillonellaceae	Dialister	Dialister sp. CAG:486	0.1659 ; 8e-04 ( 3e-04 , 0.0028 )	0.0654 ; 7e-04 ( 2e-04 , 0.0019 )	cov2	0	Not detected	0.00562046	-0.00228412	0.013525	0.163557	0.433573
Bacteria	Firmicutes	Negativicutes	Veillonellales	Veillonellaceae	Dialister	Dialister sp. CAG:486	0.1659 ; 8e-04 ( 3e-04 , 0.0028 )	0.0654 ; 7e-04 ( 2e-04 , 0.0019 )	cov3	0	Not detected	0.0068516	-0.00132217	0.0150254	0.100524	0.349348
Bacteria	Firmicutes	Negativicutes	Veillonellales	Veillonellaceae	Dialister	Dialister sp. CAG:588	5e-04 ; 0 ( 0 , 1e-04 )	0.0037 ; 0 ( 0 , 1e-04 )	cov1	70	Not detected	-0.00203273	-0.00674059	0.00267512	0.397481	0.61051
Bacteria	Firmicutes	Negativicutes	Veillonellales	Veillonellaceae	Dialister	Dialister sp. CAG:588	5e-04 ; 0 ( 0 , 1e-04 )	0.0037 ; 0 ( 0 , 1e-04 )	cov2	31	Not detected	-0.00224221	-0.00700674	0.00252232	0.35642	0.623073
Bacteria	Firmicutes	Negativicutes	Veillonellales	Veillonellaceae	Dialister	Dialister sp. CAG:588	5e-04 ; 0 ( 0 , 1e-04 )	0.0037 ; 0 ( 0 , 1e-04 )	cov3	14	Not detected	-0.00100948	-0.00593684	0.00391789	0.688052	0.886037
Bacteria	Firmicutes	Negativicutes	Veillonellales	Veillonellaceae	Dialister	Dialister succinatiphilus	0.037 ; 0.0017 ( 6e-04 , 0.0067 )	0.0401 ; 0.0018 ( 7e-04 , 0.0055 )	cov1	0	Not detected	-0.00167872	-0.00664312	0.00328569	0.507537	0.696237
Bacteria	Firmicutes	Negativicutes	Veillonellales	Veillonellaceae	Dialister	Dialister succinatiphilus	0.037 ; 0.0017 ( 6e-04 , 0.0067 )	0.0401 ; 0.0018 ( 7e-04 , 0.0055 )	cov2	0	Not detected	-0.00139535	-0.00640086	0.00361015	0.584858	0.787617
Bacteria	Firmicutes	Negativicutes	Veillonellales	Veillonellaceae	Dialister	Dialister succinatiphilus	0.037 ; 0.0017 ( 6e-04 , 0.0067 )	0.0401 ; 0.0018 ( 7e-04 , 0.0055 )	cov3	0	Not detected	-0.000324934	-0.00550005	0.00485019	0.902067	0.96697
Bacteria	Proteobacteria	Gammaproteobacteria	Enterobacterales	Pectobacteriaceae	Dickeya	Dickeya dadantii	1e-04 ; 0 ( 0 , 0 )	2e-04 ; 0 ( 0 , 0 )	cov1	148	Not detected	-0.00211715	-0.00579615	0.00156184	0.259465	0.482505
Bacteria	Proteobacteria	Gammaproteobacteria	Enterobacterales	Pectobacteriaceae	Dickeya	Dickeya dadantii	1e-04 ; 0 ( 0 , 0 )	2e-04 ; 0 ( 0 , 0 )	cov2	63	Not detected	-0.00122836	-0.00493049	0.00247376	0.515543	0.745775
Bacteria	Proteobacteria	Gammaproteobacteria	Enterobacterales	Pectobacteriaceae	Dickeya	Dickeya dadantii	1e-04 ; 0 ( 0 , 0 )	2e-04 ; 0 ( 0 , 0 )	cov3	44	Not detected	-0.000817428	-0.00462162	0.00298676	0.673679	0.875188
Bacteria	Firmicutes	Erysipelotrichia	Erysipelotrichales	Erysipelotrichaceae	Dielma	Dielma fastidiosa	0.0086 ; 0.0026 ( 9e-04 , 0.0076 )	0.0209 ; 0.0028 ( 9e-04 , 0.0118 )	cov1	2	Not detected	0.00305088	-0.00127745	0.00737921	0.167243	0.382967
Bacteria	Firmicutes	Erysipelotrichia	Erysipelotrichales	Erysipelotrichaceae	Dielma	Dielma fastidiosa	0.0086 ; 0.0026 ( 9e-04 , 0.0076 )	0.0209 ; 0.0028 ( 9e-04 , 0.0118 )	cov2	0	Not detected	0.00231091	-0.00205394	0.00667576	0.299517	0.578869
Bacteria	Firmicutes	Erysipelotrichia	Erysipelotrichales	Erysipelotrichaceae	Dielma	Dielma fastidiosa	0.0086 ; 0.0026 ( 9e-04 , 0.0076 )	0.0209 ; 0.0028 ( 9e-04 , 0.0118 )	cov3	2	Not detected	0.00166867	-0.0028319	0.00616924	0.467477	0.754031
Bacteria	Firmicutes	Clostridia	Clostridiales	Lachnospiraceae	Dorea	Dorea formicigenerans	0.2663 ; 0.2373 ( 0.1612 , 0.3301 )	0.2339 ; 0.1822 ( 0.1117 , 0.3115 )	cov1	532	Not detected	0.00330012	0.00159453	0.00500571	0.000152871	0.00692036
Bacteria	Firmicutes	Clostridia	Clostridiales	Lachnospiraceae	Dorea	Dorea formicigenerans	0.2663 ; 0.2373 ( 0.1612 , 0.3301 )	0.2339 ; 0.1822 ( 0.1117 , 0.3115 )	cov2	420	Not detected	0.0031028	0.00137824	0.00482735	0.000429139	0.0220673
Bacteria	Firmicutes	Clostridia	Clostridiales	Lachnospiraceae	Dorea	Dorea formicigenerans	0.2663 ; 0.2373 ( 0.1612 , 0.3301 )	0.2339 ; 0.1822 ( 0.1117 , 0.3115 )	cov3	653	Not detected	0.00368329	0.00191132	0.00545525	4.76877e-05	0.00404789
Bacteria	Firmicutes	Clostridia	Clostridiales	Lachnospiraceae	Dorea	Dorea longicatena	0.3444 ; 0.2705 ( 0.1364 , 0.4452 )	0.3071 ; 0.1889 ( 0.1014 , 0.4105 )	cov1	220	Not detected	0.00331254	0.000830069	0.00579502	0.00896859	0.0733058
Bacteria	Firmicutes	Clostridia	Clostridiales	Lachnospiraceae	Dorea	Dorea longicatena	0.3444 ; 0.2705 ( 0.1364 , 0.4452 )	0.3071 ; 0.1889 ( 0.1014 , 0.4105 )	cov2	106	Not detected	0.00321926	0.000704157	0.00573437	0.0121816	0.118219
Bacteria	Firmicutes	Clostridia	Clostridiales	Lachnospiraceae	Dorea	Dorea longicatena	0.3444 ; 0.2705 ( 0.1364 , 0.4452 )	0.3071 ; 0.1889 ( 0.1014 , 0.4105 )	cov3	599	Not detected	0.0041291	0.00157061	0.00668758	0.00157998	0.0343439
Bacteria	Firmicutes	Clostridia	Clostridiales	Lachnospiraceae	Dorea	Dorea sp. 42_8	0.1342 ; 0.1003 ( 0.0537 , 0.1708 )	0.1691 ; 0.1021 ( 0.025 , 0.1854 )	cov1	170	Not detected	0.00364589	0.000775472	0.00651632	0.0128586	0.0886194
Bacteria	Firmicutes	Clostridia	Clostridiales	Lachnospiraceae	Dorea	Dorea sp. 42_8	0.1342 ; 0.1003 ( 0.0537 , 0.1708 )	0.1691 ; 0.1021 ( 0.025 , 0.1854 )	cov2	55	Not detected	0.00344438	0.000543792	0.00634498	0.0200239	0.141977
Bacteria	Firmicutes	Clostridia	Clostridiales	Lachnospiraceae	Dorea	Dorea sp. 42_8	0.1342 ; 0.1003 ( 0.0537 , 0.1708 )	0.1691 ; 0.1021 ( 0.025 , 0.1854 )	cov3	661	Not detected	0.00477538	0.00180231	0.00774844	0.00166321	0.0343439
Bacteria	Firmicutes	Clostridia	Clostridiales	Lachnospiraceae	Dorea	Dorea sp. 5-2	0.0145 ; 0.013 ( 0.0093 , 0.0178 )	0.016 ; 0.0137 ( 0.0093 , 0.0199 )	cov1	77	Not detected	0.00056093	-0.00067737	0.00179923	0.374711	0.585703
Bacteria	Firmicutes	Clostridia	Clostridiales	Lachnospiraceae	Dorea	Dorea sp. 5-2	0.0145 ; 0.013 ( 0.0093 , 0.0178 )	0.016 ; 0.0137 ( 0.0093 , 0.0199 )	cov2	45	Not detected	0.000283037	-0.000960825	0.0015269	0.655643	0.831481
Bacteria	Firmicutes	Clostridia	Clostridiales	Lachnospiraceae	Dorea	Dorea sp. 5-2	0.0145 ; 0.013 ( 0.0093 , 0.0178 )	0.016 ; 0.0137 ( 0.0093 , 0.0199 )	cov3	89	Not detected	-0.000249021	-0.00152774	0.0010297	0.702722	0.896429
Bacteria	Firmicutes	Clostridia	Clostridiales	Lachnospiraceae	Dorea	Dorea sp. CAG:105	0.0234 ; 0.0093 ( 0.0027 , 0.0265 )	0.0193 ; 0.005 ( 0.0024 , 0.0213 )	cov1	19	Not detected	0.00447439	0.000655192	0.00829359	0.0217472	0.124194
Bacteria	Firmicutes	Clostridia	Clostridiales	Lachnospiraceae	Dorea	Dorea sp. CAG:105	0.0234 ; 0.0093 ( 0.0027 , 0.0265 )	0.0193 ; 0.005 ( 0.0024 , 0.0213 )	cov2	0	Not detected	0.00393817	7.69972e-05	0.00779933	0.0457117	0.224737
Bacteria	Firmicutes	Clostridia	Clostridiales	Lachnospiraceae	Dorea	Dorea sp. CAG:105	0.0234 ; 0.0093 ( 0.0027 , 0.0265 )	0.0193 ; 0.005 ( 0.0024 , 0.0213 )	cov3	89	Not detected	0.00517226	0.0011965	0.00914803	0.0108386	0.0931168
Bacteria	Bacteroidetes	Bacteroidia	Bacteroidales	Prolixibacteraceae	Draconibacterium	Draconibacterium orientale	0 ; 0 ( 0 , 1e-04 )	0 ; 0 ( 0 , 0 )	cov1	46	Not detected	0.00121759	-0.00196266	0.00439784	0.453084	0.650539
Bacteria	Bacteroidetes	Bacteroidia	Bacteroidales	Prolixibacteraceae	Draconibacterium	Draconibacterium orientale	0 ; 0 ( 0 , 1e-04 )	0 ; 0 ( 0 , 0 )	cov2	15	Not detected	0.00150691	-0.00171126	0.00472508	0.358832	0.624364
Bacteria	Bacteroidetes	Bacteroidia	Bacteroidales	Prolixibacteraceae	Draconibacterium	Draconibacterium orientale	0 ; 0 ( 0 , 1e-04 )	0 ; 0 ( 0 , 0 )	cov3	33	Not detected	0.000471449	-0.0028572	0.0038001	0.781342	0.930809
Bacteria	Firmicutes	Erysipelotrichia	Erysipelotrichales	Erysipelotrichaceae	Dubosiella	Dubosiella newyorkensis	1e-04 ; 0 ( 0 , 0 )	1e-04 ; 0 ( 0 , 0 )	cov1	41	Not detected	-0.000440566	-0.00393987	0.00305874	0.805111	0.88728
Bacteria	Firmicutes	Erysipelotrichia	Erysipelotrichales	Erysipelotrichaceae	Dubosiella	Dubosiella newyorkensis	1e-04 ; 0 ( 0 , 0 )	1e-04 ; 0 ( 0 , 0 )	cov2	8	Not detected	-0.000105918	-0.00363208	0.00342024	0.953058	0.984854
Bacteria	Firmicutes	Erysipelotrichia	Erysipelotrichales	Erysipelotrichaceae	Dubosiella	Dubosiella newyorkensis	1e-04 ; 0 ( 0 , 0 )	1e-04 ; 0 ( 0 , 0 )	cov3	21	Not detected	3.99888e-05	-0.00360655	0.00368653	0.982854	0.995003
Bacteria	Bacteroidetes	Bacteroidia	Bacteroidales	Porphyromonadaceae	Dysgonomonas	Dysgonomonas gadei	2e-04 ; 0 ( 0 , 0 )	1e-04 ; 0 ( 0 , 0 )	cov1	48	Not detected	0.00311517	9.89259e-05	0.00613141	0.0430508	0.175341
Bacteria	Bacteroidetes	Bacteroidia	Bacteroidales	Porphyromonadaceae	Dysgonomonas	Dysgonomonas gadei	2e-04 ; 0 ( 0 , 0 )	1e-04 ; 0 ( 0 , 0 )	cov2	10	Not detected	0.00318932	0.000137156	0.00624148	0.0406611	0.207178
Bacteria	Bacteroidetes	Bacteroidia	Bacteroidales	Porphyromonadaceae	Dysgonomonas	Dysgonomonas gadei	2e-04 ; 0 ( 0 , 0 )	1e-04 ; 0 ( 0 , 0 )	cov3	27	Not detected	0.002587	-0.000571765	0.00574576	0.108577	0.362026
Bacteria	Bacteroidetes	Bacteroidia	Bacteroidales	Porphyromonadaceae	Dysgonomonas	Dysgonomonas mossii	1e-04 ; 0 ( 0 , 1e-04 )	1e-04 ; 0 ( 0 , 1e-04 )	cov1	37	Not detected	0.00139667	-0.00216226	0.0049556	0.441858	0.644445
Bacteria	Bacteroidetes	Bacteroidia	Bacteroidales	Porphyromonadaceae	Dysgonomonas	Dysgonomonas mossii	1e-04 ; 0 ( 0 , 1e-04 )	1e-04 ; 0 ( 0 , 1e-04 )	cov2	8	Not detected	0.00181216	-0.00178347	0.00540779	0.32334	0.594866
Bacteria	Bacteroidetes	Bacteroidia	Bacteroidales	Porphyromonadaceae	Dysgonomonas	Dysgonomonas mossii	1e-04 ; 0 ( 0 , 1e-04 )	1e-04 ; 0 ( 0 , 1e-04 )	cov3	24	Not detected	0.00119693	-0.00252293	0.00491679	0.528321	0.778371
Bacteria	Bacteroidetes	Bacteroidia	Bacteroidales	Porphyromonadaceae	Dysgonomonas	Dysgonomonas sp. BGC7	2e-04 ; 0 ( 0 , 1e-04 )	3e-04 ; 0 ( 0 , 2e-04 )	cov1	28	Not detected	-0.00124027	-0.00558224	0.00310169	0.57562	0.746415
Bacteria	Bacteroidetes	Bacteroidia	Bacteroidales	Porphyromonadaceae	Dysgonomonas	Dysgonomonas sp. BGC7	2e-04 ; 0 ( 0 , 1e-04 )	3e-04 ; 0 ( 0 , 2e-04 )	cov2	4	Not detected	-0.00080334	-0.00518476	0.00357808	0.719351	0.864908
Bacteria	Bacteroidetes	Bacteroidia	Bacteroidales	Porphyromonadaceae	Dysgonomonas	Dysgonomonas sp. BGC7	2e-04 ; 0 ( 0 , 1e-04 )	3e-04 ; 0 ( 0 , 2e-04 )	cov3	20	Not detected	-0.000374342	-0.00490136	0.00415267	0.871262	0.958831
Bacteria	Bacteroidetes	Bacteroidia	Bacteroidales	Porphyromonadaceae	Dysgonomonas	Dysgonomonas sp. HGC4	1e-04 ; 0 ( 0 , 1e-04 )	1e-04 ; 1e-04 ( 0 , 1e-04 )	cov1	47	Not detected	0.000113578	-0.00360156	0.00382872	0.952224	0.974879
Bacteria	Bacteroidetes	Bacteroidia	Bacteroidales	Porphyromonadaceae	Dysgonomonas	Dysgonomonas sp. HGC4	1e-04 ; 0 ( 0 , 1e-04 )	1e-04 ; 1e-04 ( 0 , 1e-04 )	cov2	14	Not detected	0.000413641	-0.00334816	0.00417544	0.829382	0.929697
Bacteria	Bacteroidetes	Bacteroidia	Bacteroidales	Porphyromonadaceae	Dysgonomonas	Dysgonomonas sp. HGC4	1e-04 ; 0 ( 0 , 1e-04 )	1e-04 ; 1e-04 ( 0 , 1e-04 )	cov3	36	Not detected	-0.000700938	-0.00458046	0.00317858	0.723276	0.900842
Bacteria	Proteobacteria	Gammaproteobacteria	Enterobacterales	Hafniaceae	Edwardsiella	Edwardsiella ictaluri	1e-04 ; 0 ( 0 , 0 )	1e-04 ; 0 ( 0 , 0 )	cov1	53	Not detected	-0.000919681	-0.00467192	0.00283255	0.630986	0.785064
Bacteria	Proteobacteria	Gammaproteobacteria	Enterobacterales	Hafniaceae	Edwardsiella	Edwardsiella ictaluri	1e-04 ; 0 ( 0 , 0 )	1e-04 ; 0 ( 0 , 0 )	cov2	12	Not detected	-0.000364479	-0.00414549	0.00341653	0.850157	0.941951
Bacteria	Proteobacteria	Gammaproteobacteria	Enterobacterales	Hafniaceae	Edwardsiella	Edwardsiella ictaluri	1e-04 ; 0 ( 0 , 0 )	1e-04 ; 0 ( 0 , 0 )	cov3	15	Not detected	4.46911e-06	-0.00389417	0.0039031	0.998208	0.998383
Bacteria	Actinobacteria	Coriobacteriia	Eggerthellales	Eggerthellaceae	Eggerthella	Eggerthella sp. 51_9	0.0069 ; 0.0013 ( 5e-04 , 0.0046 )	0.0055 ; 0.0014 ( 6e-04 , 0.0042 )	cov1	10	Not detected	0.00490888	-0.00011348	0.00993124	0.0555194	0.20614
Bacteria	Actinobacteria	Coriobacteriia	Eggerthellales	Eggerthellaceae	Eggerthella	Eggerthella sp. 51_9	0.0069 ; 0.0013 ( 5e-04 , 0.0046 )	0.0055 ; 0.0014 ( 6e-04 , 0.0042 )	cov2	0	Not detected	0.00476998	-0.000306666	0.00984664	0.0656567	0.270203
Bacteria	Actinobacteria	Coriobacteriia	Eggerthellales	Eggerthellaceae	Eggerthella	Eggerthella sp. 51_9	0.0069 ; 0.0013 ( 5e-04 , 0.0046 )	0.0055 ; 0.0014 ( 6e-04 , 0.0042 )	cov3	2	Not detected	0.0039846	-0.00126035	0.00922955	0.136615	0.410189
Bacteria	Actinobacteria	Coriobacteriia	Eggerthellales	Eggerthellaceae	Eggerthella	Eggerthella sp. CAG:209	0.0067 ; 1e-04 ( 0 , 0.0038 )	0.0049 ; 0 ( 0 , 0.0029 )	cov1	574	Not detected	0.0108354	0.0030472	0.0186237	0.00644016	0.0606405
Bacteria	Actinobacteria	Coriobacteriia	Eggerthellales	Eggerthellaceae	Eggerthella	Eggerthella sp. CAG:209	0.0067 ; 1e-04 ( 0 , 0.0038 )	0.0049 ; 0 ( 0 , 0.0029 )	cov2	431	Not detected	0.0108687	0.00301311	0.0187243	0.00674004	0.0843939
Bacteria	Actinobacteria	Coriobacteriia	Eggerthellales	Eggerthellaceae	Eggerthella	Eggerthella sp. CAG:209	0.0067 ; 1e-04 ( 0 , 0.0038 )	0.0049 ; 0 ( 0 , 0.0029 )	cov3	15	Not detected	0.0106461	0.00252001	0.0187721	0.0102942	0.0906813
Bacteria	Actinobacteria	Coriobacteriia	Eggerthellales	Eggerthellaceae	Eggerthella	Eggerthella sp. CAG:368	0.0025 ; 0 ( 0 , 0 )	0.0014 ; 0 ( 0 , 0 )	cov1	0	Not detected	0.00449785	-0.00125408	0.0102498	0.125489	0.327013
Bacteria	Actinobacteria	Coriobacteriia	Eggerthellales	Eggerthellaceae	Eggerthella	Eggerthella sp. CAG:368	0.0025 ; 0 ( 0 , 0 )	0.0014 ; 0 ( 0 , 0 )	cov2	0	Not detected	0.00438618	-0.00141923	0.0101916	0.138779	0.401161
Bacteria	Actinobacteria	Coriobacteriia	Eggerthellales	Eggerthellaceae	Eggerthella	Eggerthella sp. CAG:368	0.0025 ; 0 ( 0 , 0 )	0.0014 ; 0 ( 0 , 0 )	cov3	0	Not detected	0.0027714	-0.00323395	0.00877674	0.365813	0.683431
Bacteria	Actinobacteria	Coriobacteriia	Eggerthellales	Eggerthellaceae	Eggerthella	Eggerthella sp. YY7918	0.0021 ; 0.0011 ( 4e-04 , 0.0024 )	0.0024 ; 0.0014 ( 7e-04 , 0.0027 )	cov1	15	Not detected	-0.000289594	-0.00419485	0.00361566	0.884452	0.935659
Bacteria	Actinobacteria	Coriobacteriia	Eggerthellales	Eggerthellaceae	Eggerthella	Eggerthella sp. YY7918	0.0021 ; 0.0011 ( 4e-04 , 0.0024 )	0.0024 ; 0.0014 ( 7e-04 , 0.0027 )	cov2	0	Not detected	-0.000844167	-0.00477352	0.00308518	0.673735	0.840918
Bacteria	Actinobacteria	Coriobacteriia	Eggerthellales	Eggerthellaceae	Eggerthella	Eggerthella sp. YY7918	0.0021 ; 0.0011 ( 4e-04 , 0.0024 )	0.0024 ; 0.0014 ( 7e-04 , 0.0027 )	cov3	19	Not detected	-0.00256059	-0.00659406	0.00147288	0.21352	0.51817
Bacteria	Actinobacteria	Coriobacteriia	Eggerthellales	Eggerthellaceae		Eggerthellaceae bacterium AT8	8e-04 ; 6e-04 ( 4e-04 , 0.001 )	0.0013 ; 7e-04 ( 4e-04 , 0.0012 )	cov1	50	Not detected	0.00202259	-0.00022497	0.00427016	0.0778897	0.255365
Bacteria	Actinobacteria	Coriobacteriia	Eggerthellales	Eggerthellaceae		Eggerthellaceae bacterium AT8	8e-04 ; 6e-04 ( 4e-04 , 0.001 )	0.0013 ; 7e-04 ( 4e-04 , 0.0012 )	cov2	20	Not detected	0.00188504	-0.000389326	0.00415941	0.104403	0.350092
Bacteria	Actinobacteria	Coriobacteriia	Eggerthellales	Eggerthellaceae		Eggerthellaceae bacterium AT8	8e-04 ; 6e-04 ( 4e-04 , 0.001 )	0.0013 ; 7e-04 ( 4e-04 , 0.0012 )	cov3	35	Not detected	0.00137136	-0.000979318	0.00372203	0.25297	0.567134
Bacteria	Firmicutes	Erysipelotrichia	Erysipelotrichales	Erysipelotrichaceae	Eggerthia	Eggerthia catenaformis	4e-04 ; 1e-04 ( 0 , 5e-04 )	3e-04 ; 2e-04 ( 0 , 4e-04 )	cov1	52	Not detected	-0.00238934	-0.00721912	0.00244044	0.332327	0.554821
Bacteria	Firmicutes	Erysipelotrichia	Erysipelotrichales	Erysipelotrichaceae	Eggerthia	Eggerthia catenaformis	4e-04 ; 1e-04 ( 0 , 5e-04 )	3e-04 ; 2e-04 ( 0 , 4e-04 )	cov2	14	Not detected	-0.00204778	-0.00692762	0.00283206	0.410877	0.659045
Bacteria	Firmicutes	Erysipelotrichia	Erysipelotrichales	Erysipelotrichaceae	Eggerthia	Eggerthia catenaformis	4e-04 ; 1e-04 ( 0 , 5e-04 )	3e-04 ; 2e-04 ( 0 , 4e-04 )	cov3	17	Not detected	-0.00201779	-0.00706362	0.00302805	0.433242	0.740821
Bacteria	Bacteroidetes	Flavobacteriia	Flavobacteriales	Flavobacteriaceae	Elizabethkingia	Elizabethkingia anophelis	3e-04 ; 0 ( 0 , 3e-04 )	3e-04 ; 1e-04 ( 0 , 3e-04 )	cov1	2	Not detected	0.00272416	-0.00234339	0.00779172	0.292155	0.514
Bacteria	Bacteroidetes	Flavobacteriia	Flavobacteriales	Flavobacteriaceae	Elizabethkingia	Elizabethkingia anophelis	3e-04 ; 0 ( 0 , 3e-04 )	3e-04 ; 1e-04 ( 0 , 3e-04 )	cov2	2	Not detected	0.00225136	-0.00287451	0.00737723	0.3894	0.646457
Bacteria	Bacteroidetes	Flavobacteriia	Flavobacteriales	Flavobacteriaceae	Elizabethkingia	Elizabethkingia anophelis	3e-04 ; 0 ( 0 , 3e-04 )	3e-04 ; 1e-04 ( 0 , 3e-04 )	cov3	10	Not detected	0.00279375	-0.00250843	0.00809594	0.301832	0.615696
Bacteria	Firmicutes	Clostridia	Clostridiales	Clostridiales Family XIII. Incertae Sedis	Emergencia	Emergencia timonensis	0.0632 ; 0.0484 ( 0.0312 , 0.076 )	0.0756 ; 0.0603 ( 0.0387 , 0.0848 )	cov1	44	Not detected	0.000634571	-0.00108791	0.00235706	0.470319	0.666144
Bacteria	Firmicutes	Clostridia	Clostridiales	Clostridiales Family XIII. Incertae Sedis	Emergencia	Emergencia timonensis	0.0632 ; 0.0484 ( 0.0312 , 0.076 )	0.0756 ; 0.0603 ( 0.0387 , 0.0848 )	cov2	13	Not detected	0.000268602	-0.00146697	0.00200418	0.761661	0.889322
[truncated: 1,900 more rows]

## Sheet: S8
Supplementary Table 8. Association of continuous log(UAC ratio) (predictor) with species. Analysis of Compositions of Microbiomes (ANCOM2) was used to identify species related to log(UAC ratio). Regression coefficients were obtained by modelling the effect of log(UAC ratio) on centered log ratio (CLR)-transformed species in multivariable linear regression. Q-values were obtained by adjusting the …
[truncated: 3,532 more rows]

[truncated: 14 more sheets: S9, S10, S11, S12, S13, S14, S15, S16, S17, S18, S19, S20, S21, S22]
